# Supplementary material for: Transposable Elements Are a Significant Contributor to Tandem Repeats in the Human Genome
Source: Comp Funct Genomics. 2012 Jun 24;2012:947089. doi: 10.1155/2012/947089 (PMC3389668; doi:10.1155/2012/947089)
Supplement: Supplementary file 2 [file 947089.f2.xls]

## Sheet: suppl2
Supplemental Table 3: A complete list of all 7,276 TE-derived TRs
Cluster#	TR ID	Locus	Repeat Unit Length	No. of repeats	repeat unit identity (%)	Matched TE	TE strand	TE start	TE end	TR consensus sequence#
1	166811912	chr1:150872355-150872437	42	2.02	95	LTR12_	+			TCTGTCTAGCTAAAGGATCTGTAAACACACCAATCAGCACTC
1	167011926	chr4:24600657-24600739	42	2.02	95	LTR12D	-	466	426	ACAGAGTGCTGATTGGTGCATTTACAATCCTCTGAGCTAGAC
1	167556499	chr5:179859663-179859745	42	2.02	95	LTR12E	+	677	713	TGTCTAGCTCAGAGGATTGTAAACGCACCAATCAGCACCCTG
1	167582507	chr4:125572201-125572284	42	2.02	95	LTR12D	+	425	465	TGTCTAGCTAAAGGATTGTAAACTGCACCAATCAGCACTCTG
1	167724504	chr4:180300229-180300312	42	2.02	96	LTR12	-	98	58	ACAGAGTGCTGATTTGGTGCATTTACAATCCTCTAGCTAGAC
1	168240193	chr13:88997398-88997480	42	2.02	95	LTR12E	-	759	719	ACAGAGTACTGATTGGTGCATTTACAATCCTCTGAGCTAGAC
1	168837152	chr15:96679259-96679341	42	2	96	LTR12	-	139	99	ACAGAGTGCTAATTGGTGCTGTTTACAAACCTTTAGCTAGAC
1	168916091	chr8:54381062-54381144	42	2.02	95	LTR12	+	98	138	TGTCTAGCTAAATGTATTGTAAACACACCAATCAGCACTCTG
1	169741637	chrY:4063295-4063377	42	2.02	96	LTR12E	-	759	719	ACAGAGTGCTGATTGGTGCATTTACAATCCTCTGAGCTAGAC
1	166438679	chr1:25024250-25024332	41	2.02	96	LTR12	-	98	58	ACAGAGCGCTGATTGGTGTGTTTACAAACCTGTAGCTAGAC
1	166505440	chr1:83501463-83501570	41	2.63	97	LTR12D	-	507	467	ACAGAGTGCTGATTGGTGCATTTACAAACCTTGAGCTAGAC
1	166507530	chr1:85368420-85368503	41	2.05	97	LTR12	+	163	203	GTGTCTAGCTAAAGGATTGTAAACACACCAATCAGCACTCT
1	166516256	chr3:577466-577589	41	3.02	95	LTR12D	-	507	467	ACAGAGTGCTGATTGGTGCATTTACAAACCTTTAGCTAGAC
1	166525382	chr2:3907033-3907115	41	2.02	96	LTR12_	-			ACAGAGCACTGATTGGTGCATTTACAATCCTCTAGCTAGAC
1	166530488	chr3:6169080-6169162	41	2.02	97	LTR12	-	98	58	ACAGAGCGCTGATTGGTGCATTTACAATCCTCTAGCTAGAC
1	166533892	chr3:7279602-7279684	41	2.02	95	LTR12	-	139	99	ACAGAGTACTGATTGGTGCGTTTACAAACCTTTAGCTAGAC
1	166536272	chr1:96613283-96613365	41	2.02	98	LTR12	+	98	138	TGTCTAGCTAAAGGTTTGTAAATGCACCAATCAGCACTCTG
1	166546315	chr2:10146257-10146339	41	2.02	95	LTR12D	-	548	508	ACAGAGCGCTGATTGGTGCGTTTACAAACCTTTAGCTAGAC
1	166553685	chr1:101178279-101178361	41	2.02	96	LTR12	+	164	204	TGTCTAGCTAAAGGATTGTAAACACACCAATCAGCACTCTG
1	166561041	chr1:103076131-103076213	41	2.02	96	LTR12_	+			TGTCTAGCTAAAGGGTTGTAAATGCACCAATCAGCACTCTG
1	166561668	chr1:103209947-103210111	41	4.02	96	LTR12	-	98	58	ACAGAGCACTGATTGGTGCATTTACAATCCTTTAGCTAGAC
1	166563188	chr2:15013324-15013407	41	2.05	96	LTR12D	-	508	468	CACAGAGTGCTGACTGATGCATTTACAAACCTTTAGCTAGA
1	166571774	chr3:20310974-20311057	41	2.07	97	LTR12_	+			TGTGTCTAGCTAAAGGATTGTAAACGCACCAACCAGCACTC
1	166578286	chr1:106338781-106338863	41	2.02	97	LTR12D	+	466	506	TGTCTACCTAAAGGTCTGTAAACGCACCAATCAGCACTCTG
1	166609143	chr3:34560652-34560756	41	2.56	99	LTR12	-	205	165	ACAGAGTGCTGATTGGTGCATTTACAATCCTTTAGCTAGAC
1	166621826	chr1:117880258-117880340	41	2.02	97	LTR12B	+	104	135	TGTCTAGCTAAAGGATTGTAAATGCACCAATCAGTGCTCTG
1	166626366	chr1:119190358-119190440	41	2.02	95	LTR12	+	164	204	TGTCTAGCTAAAGGATTGTAAATGCAACAATCAGCACTCTG
1	166633514	chr2:34657257-34657339	41	2.02	98	LTR12	+	164	204	TGTCTAGCTAAAGGATTGTAAATGCACCAATCAGCACTCTG
1	166635635	chr3:44585407-44585489	41	2.02	97	LTR12_	-			ACAGAGTGCTGACTGGTGCATTTACAATCCTCTAGCTAGAC
1	166692795	chr5:8840912-8840996	41	2.07	95	LTR12D	+	583	623	TGTGTCTAACTAAAGGATTGTAAACGCACCAATCAGCACTC
1	166719047	chr5:16957463-16957545	41	2.02	98	LTR12_	+			TGTCCAGCTAAAGGATTGTAAATGCACCAATCAGCACTCTG
1	166790081	chr2:81267432-81267516	41	2.07	96	LTR12_	+			TGTGTCTAGCTAAAGGATTGCAAACGCACCAATCAGCACTC
1	166798499	chr2:83404809-83404893	41	2.07	96	LTR12_	-			ACAGAGTGCTGACTGGTGCATTTACAATCCTTTAGCTAGAC
1	166801741	chr5:39785833-39785914	41	2.02	95	LTR12	-	131	99	ACAGAGCACTGATTGGTGCATTTACAAACCTTTAGCTAGAC
1	166812407	chr2:86156100-86156182	41	2.02	95	LTR12D	-	548	508	ACAGAGCGCAGATCGGTGCGTTTACAAACCTTTAGCTAGAC
1	166850912	chr3:113070973-113071054	41	2.02	95	LTR12B	+	104	142	TGTCTAGCTAAAAGATTGTAAATGCACCAATCAGCACTCTG
1	166857492	chr3:115659245-115659329	41	2.07	96	LTR12_	-			ACAGAGCGCTAATTGGTGCATTTACAATCCTTTAGCTAGAC
1	166912264	chr5:51693153-51693235	41	2.02	98	LTR12_	+			TGTGTCTAGCTAAAGGATTGCAAATGCACCAATCAGCACTC
1	166912316	chr5:51699177-51699261	41	2.07	96	LTR12_	+			TGTGTCTAGCTAAAGGATTGTAAATGCAACAATCAGCACTC
1	166918820	chr2:108370510-108370592	41	2.02	98	LTR12_	-			ACAGAGTGCTGATTGGTGCGTTTACAATCCTTTAGCTAAAC
1	166932158	chr5:55545171-55545253	41	2.02	96	LTR12_	-			ACAGAGTGCTGATTGGTGCATTTACAAGCCTTTAGCTAGAC
1	166942405	chr1:178944729-178944891	41	4.02	95	LTR12	+	164	204	TGTCTAGCTAAAGGATTGTAAACACACCAATCAGCACTCTG
1	166953325	chr4:15734945-15735049	41	2.56	96	LTR12	-	205	165	ACAGAGTGCTGACTGGTGCGTTTACAATCCTTTAGCTAGAC
1	166953339	chr4:15735052-15735134	41	2.02	97	LTR12	-	205	165	ACAGAGTGCTGACCGGTGCATTTACAATCCTTTAGCTAGAC
1	166987621	chr1:186975959-186976041	41	2.02	96	LTR12_	-			ACAGAGTGCTGATTGGTGCATTTACAAACCTTTAGCTAGAC
1	167005599	chr3:148243280-148243362	41	2.02	96	LTR12D	+	425	465	TGTCTAGCTAAAGGATTGTAAACGCACCAATCAGCACTCTG
1	167031987	chr1:192864969-192865051	41	2.02	96	LTR12	-	139	99	ACAGAGTGCTGATTGGTGCGTTTACAAACCTTTAGCTAGAC
1	167032067	chr1:192880815-192880897	41	2.02	98	LTR12_	+			TGTCTAGCTAAAGGATTATAAATGCACCAATCAGCACTCTG
1	167032185	chr4:27723302-27723385	41	2.05	95	LTR12B	-	143	104	CACAGAGTGCTGATTGGTACATTTACAATCCTCTAGCTAGA
1	167041751	chr1:194400076-194400158	41	2.02	96	LTR12D	-	507	467	ACAGAGTGCTGACTGGTGCATTTACAAACCTTGAGCTAGAC
1	167043154	chr1:194586599-194586703	41	2.56	98	LTR12	-	139	99	ACAGAGTGCTGATTGGTGCGTTTACAAACCTTTAGCTAGAC
1	167048190	chr4:29913661-29913745	41	2.07	95	LTR12D	-	507	467	ACAGAGTGCTGATTGGTGCATTTACAAACATTTAGCTAGAC
1	167096116	chr4:35803362-35803444	41	2.02	96	LTR12_	-			ACAGAGCACTGATTGGTGAGTTTACAAACCTTTAGCTAGAC
1	167163883	chr7:9912357-9912438	41	2	95	LTR12_	-			TACAGAGCGCTGATTGGTGCGTTTACAAACCTTTAGCTAGA
1	167180816	chr5:97805142-97805224	41	2.02	95	LTR12_	-			ACAGAGCACTGACTGGTGCATTTACAAACCTTTAGCTAGAC
1	167183017	chr1:215567883-215567967	41	2.07	95	LTR12D	-	507	467	ACAGAGTGCTGATTGGTGCATTTACAAACCTTGAGCTAGAC
1	167203903	chr1:218889211-218889293	41	2.02	95	LTR12_	-			ACAGAGTGCTGACTGGTGCATTTACAATCCTCTAGCTAGAC
1	167243388	chr4:56418437-56418521	41	2.07	96	LTR12	-	98	58	ACAGAGCGCTGACTAGTGCATTTACAATCCTTTAGCTAGAC
1	167259408	chr3:190903225-190903307	41	2.02	95	LTR12_	+			TGTCTAGCTAAAGGATTGTAAATGCACCAATCAGCACTCTG
1	167271946	chr2:164306814-164306896	41	2.02	97	LTR12	+	164	204	TGTCTAGCTAAAGAATTGTAAACACACCAATCAGCACTCTG
1	167290669	chr5:114325635-114325719	41	2.07	96	LTR12D	+	583	623	TGTGTCTAGCTAAAGGATTATAAACACACCAATCAGCACTC
1	167292709	chr2:167600795-167600897	41	2.56	97	LTR12	-	139	99	ACAGAGTGCTGATTGGTGCATTTACAGACCTTTAGCTAGAC
1	167325078	chr5:120272909-120273032	41	3.02	95	LTR12D	+	466	506	TGTCTAGCTAAAGGTTTGTAAACGCACCAATCAGCACTCTG
1	167325455	chr2:173455510-173455592	41	2.02	96	LTR12_	-			ACAGAGTGCTGATTGGTGCATTTACAAACCTTTAGCTAGAC
1	167329665	chr5:120952660-120952742	41	2.02	95	LTR12	+	164	204	TGTCTAGCTAAAGGATTGTAAACGCACCAATCAGCACTCTG
1	167348932	chr4:70332769-70332851	41	2.02	95	LTR12	-	139	99	ACAGAGTGCTGATTGGTGCATTTACAAACCTTTAGCTAGAC
1	167354358	chr5:125556969-125557135	41	4.07	97	LTR12D	+	583	623	TGTGTCTAGCTAAAGGATTGTAAACACACCAATCAGCACTC
1	167358288	chr7:36105589-36105671	41	2.02	95	LTR12D	-	548	508	ACAGAGCACTGATTGGTGCATTTACAAACCTTTAGCTAGAC
1	167376180	chr2:184372495-184372577	41	2.02	95	LTR12_	-			ACAGAGCACTGATTGGTGCATTTACAATCCTCTAGCTAGAC
1	167384479	chr2:185838015-185838097	41	2.02	95	LTR12	-	139	99	ACAGAGAGCTGATTGATGCGTTTACAAACCTTTAGCTAGAC
1	167392368	chr2:186981721-186981844	41	3.02	95	LTR12	-	139	99	ACAGAGCGCTGATTGGTGCATTTACAAACCTTTAGCTAGAC
1	167393226	chr7:41358482-41358564	41	2.02	95	LTR12	-	91	58	ACACAGTGCTGATTGGTGTATTTACAATCCTCTAGCTAGAC
1	167411646	chr2:190870088-190870170	41	2.02	97	LTR12_	-			ACAGAGTGCTGATTGATGCATTTACAATCCTCTAGCTAGAC
1	167416375	chr4:83260317-83260399	41	2.02	98	LTR12	-	205	165	ACAGAGTGCTGATAGGTGCATTTACAATCCTTTAGCTAGAC
1	167418059	chr5:137479264-137479345	41	2	96	LTR12	+	166	206	TCTAGCTAAAGGATTGTAAACACACCAATCAGCACTCTGTA
1	167423850	chr2:193643776-193643860	41	2.07	97	LTR12_	-			ACAGAGTGCTGATTGGTGCATTTACAATCCTTTAGCTAGAC
1	167426200	chr5:138882583-138882665	41	2.02	95	LTR12	+	164	204	TGTCTAGCTAAAAGATTGTAAACACACCAATCAGCACTCTG
1	167443580	chr4:89149849-89149931	41	2.02	97	LTR12	+	164	204	TGTCTAGCTAAAGGATTGTAAACGCACCAATCAGCACTCTG
1	167448737	chr5:143975047-143975129	41	2.02	97	LTR12D	+	425	465	TGTCTAGCTAAAGGATTGTAAATGCACCAATCAGCACTCTG
1	167449609	chr7:53284601-53284683	41	2.02	95	LTR12_	+			TGTCTAGCTAAAGGATTGTAAACGCACCAATCAGCGCTCTG
1	167469921	chr2:203001123-203001205	41	2.02	95	LTR12D	-	466	426	ACAGACTGCTGATGGGCGCATTTACAATCCTTTAGCTAGAC
1	167501219	chr2:210790411-210790495	41	2.07	96	LTR12	-	98	58	ACAGAGCCCTGATTGGTGCATTTACAATCCTTTAGCTAGAC
1	167520465	chr4:106280275-106280357	41	2.02	95	LTR12	+	164	204	TGTCTAGCTAAAGGATTGTAAACACACCAATCAGCACTCTG
1	167529095	chr5:171208820-171208902	41	2.02	97	LTR12B	+	104	142	TGTCTAGCTAAAGGATTGTAAAAGCACCAATCAGCACTCTG
1	167549723	chr5:178120749-178120834	41	2.1	95	LTR12B	-	137	104	AGAATGCTGATTGGTGCATTTACAATCCTCTAGCTAGACAC
1	167558782	chr5:180459717-180459922	41	5.02	96	LTR12D	+	425	465	TGTCTAGCTAAAGGATTGTAAACACACCAATCAGCACTCTG
1	167568512	chr4:119313787-119313869	41	2.02	97	LTR12	+	164	204	TGTCTAGCAAAAGGATTGTAAATGCACCAATCAGCACTCTG
1	167592880	chr4:129662925-129663007	41	2.02	96	LTR12_	+			TGTCTAGCTAAAGGATTGTAAATGCACCAATCAGCACTCTG
1	167624233	chr7:69286307-69286389	41	2.02	95	LTR12B	+	111	142	TGTCAAGCAAAAGGATTGTAAATGCACCAATCAGCACTCTG
1	167643492	chr4:154727742-154727826	41	2.07	95	LTR12D	+	583	623	TGTGTCTAGCTAAAGGATTGTAAATGCACCAATCAGCACTC
1	167668986	chr7:85301644-85301726	41	2.02	97	LTR12	+	164	204	TGTCTAGCTAAAGGATAATAAATGCACCAATCAGCACTCTG
1	167705840	chr4:174638664-174638756	41	2.26	95	LTR12D	-	466	426	ACAGAGTGCTGATTGGTGCATTTACAATCCTTTAGCTAGAC
1	167706988	chr6:9727873-9727954	41	2.02	95	LTR12	+	164	204	TGTCTAGCTAAAGGATTGTAAACGCACCAATCAGCACTCTG
1	167715402	chr4:177397900-177397982	41	2.02	95	LTR12	-	98	58	ACAGAGCGCTGATTGGTGCATTTACAATCCTTTAGCTAGAC
1	167721022	chr4:179152320-179152402	41	2.02	95	LTR12_	+			TGTCTAGCTAAAGGATTGTAAACGCACCAATCAGCACTCTG
1	167728730	chr6:17007023-17007105	41	2.02	95	LTR12	-	205	165	ACAGAGTGCTGATTGGTGCATGTACAATCCTTTAGCTAGAC
1	167738588	chr4:184646787-184646869	41	2.02	97	LTR12_	+			TGTCTAGCTAAAGGATTGTAAACGCACCAATCAGCACTCTG
1	167755490	chr6:24143261-24143384	41	3.02	95	LTR12	-	139	99	ACAGAGTGCTGATTGGTGAGTTTACAAACCTTTAGCTAGAC
1	167780855	chr6:32468419-32468501	41	2.02	95	LTR12_	+			TGTCTAGCTAAAGGATTGTAAACACACCAATCAGCACTCTG
1	167788216	chr7:124954950-124955032	41	2.02	97	LTR12	+	164	204	TGTCTAGCTAAAGGATTGTAAATGCACCAATCAGCACTCTG
1	167803265	chr6:42522178-42522260	41	2.02	98	LTR12D	+	423	463	TCTGTCTAGCTAAAGGATTGTAAACGCACCAATCAGCACTC
1	167851023	chr7:152212866-152212947	41	2.02	95	LTR12_	-			ACAGAGTGCTGATTGGTGCATTTACAATACTTTAGCTAGAC
1	167865855	chr6:72495072-72495154	41	2.02	95	LTR12_	+			TGTCTAGCTAAAGGATTGCAAACACACCAATCAGCGCTCTG
1	167871397	chr7:158071927-158072050	41	3.02	95	LTR12D	-	466	426	ACAGAGTGCTGATTGGTGCATTTACAATCCTTTAGCTAGAC
1	167890905	chr6:87712385-87712467	41	2.02	95	LTR12	-	98	58	ACAGAGTGCTGATTGGTGGGTTTACAATCCTCTAGCTAGAC
1	167906972	chr9:11240466-11240548	41	2.02	96	LTR12_	-			ACAGAGTGCTGATTGGTGCATTTACAATCCTCTAGCCAGAC
1	167929773	chr6:104329794-104329876	41	2.02	95	LTR12_	-			ACAGAGTACTGATTGGTGCATTTACAATCCTCTAGCTAGAC
1	167936160	chr9:22862916-22862997	41	2	97	LTR12D	-	507	467	ACAGAGTGCTGACTGGTGCATTTACAAACCTTTAGCTAGAC
1	167957035	chr6:116412311-116412395	41	2.07	98	LTR12_	+			TGTGTCTAGCTAAAGGATTGTAAATGCACCAATCAGCACTC
1	167965613	chr6:121127862-121127944	41	2.02	96	LTR12_	-			ACAGAGTGCTGATTGGTGCATTTACAAACCTTTAGCTAGAC
1	167994683	chr6:135947395-135947477	41	2.02	95	LTR12	-	205	165	ACAGAGTGCTGATTGGTGCATTTACAATCCTTTAGCTAGAC
1	168004295	chr6:141335969-141336051	41	2.02	95	LTR12	-	131	99	ACAGAGCACTGATTGGTGCATTTACAAACCTTTAGCTAGAC
1	168004898	chr6:141504907-141505030	41	3.02	95	LTR12D	+	507	547	TGTCTAGCTAAAGGTTTGTAAATGCACCAATCAGCGCTCTG
1	168007478	chr6:142772213-142772297	41	2.07	95	LTR12_	-			ACAGAGTGCTGATTGGTGCATTTACAATACTTTAGCTAGAC
1	168127833	chr13:22392577-22392661	41	2.07	95	LTR12E	+	716	753	TGTGTCTAACTAAAGGATTGTAAATGCACCAATCAGCAATC
1	168133941	chr13:27925242-27925323	41	2.02	95	LTR12	-	98	58	ACAGAGCACTGATTGGTGCATTTACAATCCTCTAGCTAGAC
1	168161964	chr13:53749464-53749546	41	2.02	95	LTR12_	+			TGTCTAGCTAAAGGATTGTAAACGCACCAATCAGCACTCTG
1	168162420	chr13:54167597-54167679	41	2.02	96	LTR12	+	164	204	TGTCTAGCTAAAGGATTGTAAACACACCAATCAGCACTCTG
1	168163299	chr13:54892270-54892354	41	2.07	95	LTR12D	+	583	623	TGTGTCTAGCTAAAGGATTATAAATGCACCAATCAGCACTC
1	168169853	chr13:59282038-59282120	41	2.02	97	LTR12_	-			ACAGAGTGCTGATTGGTGCATTTACAAACCTTTAGCTAGAC
1	168197893	chr13:71864371-71864453	41	2.02	96	LTR12	-	139	99	ACAGAGTGCTGATTGGTGTGTTTACAAACATTTAGCTAGAC
1	168207975	chr11:11853157-11853239	41	2.02	96	LTR12B	-	135	104	ACAGAGCACTGATTGGTGCATTTACAATCCTCTAGCTAGAC
1	168211326	chr11:13508663-13508747	41	2.07	96	LTR12_	-			ACAGAGTGCTGATTGGTGCGTTTACAAACCTCTAGCTAGAC
1	168232388	chr13:86274250-86274373	41	3.02	95	LTR12	-	205	165	ACAGAGTGCTGATTGGTGCATTTACAATCCTTTAGCTAGAC
1	168238316	chr11:25028644-25028726	41	2.02	95	LTR12	-	131	99	ACAGAGCACTGATTGGTGCATTTACAAACCCTTAGCTAGAC
1	168263575	chr13:98761626-98761747	41	2.98	95	LTR12_	-			ACAGAGCGCTGATTGGTGCATTTACAATCCTTTAGCTAGAC
1	168284935	chr13:108549840-108549922	41	2.02	95	LTR12	-	139	99	ACAGAGCGCTGATTGGTGCACTTACAAACCTTTAGCTAGAC
1	168291604	chr13:111842151-111842233	41	2.02	95	LTR12	-	139	99	ACAGAGTGCTGATTGGTGTGTTTACAAACCTTTAGCTAGAC
1	168334388	chr11:79850209-79850291	41	2.02	96	LTR12_	+			TGTCTAGCTAAAGCATTGTAAATGCACCAATCAGCACTCTG
1	168344544	chr11:85317385-85317500	41	2.83	97	LTR12	+	57	97	TGTCTAGCTAAAGGATTGTAAATGCACCAATCAGTGCTCTG
1	168344554	chr11:85324565-85324684	41	2.93	95	LTR12	+	164	204	TGTCTAGCTAAAGGATTGTAAATGCACCAATCAGCACTCTG
1	168360087	chr11:93858507-93858589	41	2.02	95	LTR12	+	164	204	TGTCTAGCTAAAGGATTGTAAACACACCAATCAGTACTCTG
1	168371996	chr10:17053793-17053879	41	2.12	96	LTR12	-	132	99	ACAAAGCGCTGATTGGTGCATTTACAAACCTTTAGCTAGAC
1	168372004	chr10:17060837-17060919	41	2.02	98	LTR12	-	139	99	ACAGAGCGCTGATTGGTGCATTTACAAACCTTTAGCTAGAC
1	168396806	chr11:114522478-114522560	41	2.02	96	LTR12	-	139	99	ACAGAGTGCTGATTGGTGCATTTACAAACCTTTAGCTAGAC
1	168422589	chr11:129672373-129672455	41	2.02	96	LTR12_	-			ACAGAGCGCTGATTGGTGCATTTACAAACATTTAGCTAGAC
1	168450844	chr14:26068775-26068857	41	2.02	95	LTR12	+	164	204	TGTCTACCTAAAGGATTGTAAACGCACCAATCAGCACTCTG
1	168471877	chr14:32181394-32181476	41	2.02	97	LTR12D	-	548	508	ACAGAGCACTGATTGGTGCATTTACAAACCTTTAGCTAGAC
1	168477196	chr10:50890730-50890812	41	2.02	98	LTR12B	-	143	104	ACAGAGTGCTGATTGGTGCATTTACAATCCACTAGCTAGAC
1	168496430	chr12:19860562-19860644	41	2.02	95	LTR12_	-			ACAGAGTGCTGATAGGTGCATTTAAAATCCTCCAGCTAGAC
1	168496800	chr12:19976367-19976451	41	2.07	96	LTR12_	+			TGTGTCTAGCTAAAGGATTGTAAATGCACCAATCAGCACTC
1	168510560	chr10:59404917-59405037	41	2.95	95	LTR12_	+			TGTCTAGCTAAAGGATTGTAAATGCACCAATCAGCACTCTG
1	168536468	chr15:24002046-24002128	41	2.02	95	LTR12_	+			TGTCTAGCTAAAGGATTGTAAATACACCAATCAGCACTCTG
1	168536931	chr15:24118544-24118626	41	2.02	96	LTR12	+	164	204	TGTCTAGCTAAAGGATTGTAAACACACCAATCAGCACTCTG
1	168547944	chr12:32543681-32543763	41	2.02	95	LTR12D	-	507	467	ACAGAGTGCTGATTGGTGCATTTACAAACCTTTAGCCAGAC
1	168564858	chr14:55553909-55553991	41	2.02	96	LTR12_	-			AGAGCGCCGATTGGTGCATTTACAATCCTTTAGCTAGACAC
1	168591127	chr10:79979389-79979471	41	2.02	96	LTR12	+	164	204	TGTCTAGCTAAAAGATTGTAAACGCACCAATCAGCACTCTG
1	168591754	chr10:80183864-80183946	41	2.02	96	LTR12_	+			TGTCTAGCTAAAGGACTGTAAATGCACCAATCAGCACTCTG
1	168608977	chr14:67185391-67185473	41	2.02	95	LTR12_	-			ACAGAGTGCTGATTGGTGCACTTACAATCCTCTAGCTAGAC
1	168614798	chr15:31380313-31380394	41	2.02	95	LTR12_	+			TGTCTAGCTAAAGGATTGTAAACGCACCAATCAGCACGCTG
1	168681106	chr14:82145476-82145558	41	2.02	97	LTR12C	-	961	922	CACAGAGTGCTGATTGGTGCATTTACAAACCCTGAGCTAGA
1	168705354	chr10:101385129-101385211	41	2.02	95	LTR12_	-			ACAGAGCGCAGATTGGTGTGTTTACAATCCTCTAGCTAGAC
1	168751694	chr12:49016886-49016991	41	2.59	98	LTR12	-	205	166	CACAGAGTGCTGATTGGTGCATTTACAATCCTTTAGCTAGA
1	168752547	chr10:108478693-108478779	41	2.12	95	LTR12	-	131	99	ACAAAGCACTGATTAGTGCGTTTACAAACCTTTAGCTAGAC
1	168789045	chr10:116801947-116802031	41	2.07	100	LTR12_	+			TGTGTCTAGCTAAAGGATTGTAAATGCACCAATCAGCACTC
1	168876212	chr12:82768181-82768285	41	2.56	96	LTR12	-	98	58	ACAGAGTGCTGATTGGTGCGTTTACAATCCCGTAGCTAGAC
1	168886316	chr12:90541328-90541413	41	2.1	95	LTR12_	+			TGTATCTAACTAAAGGATTATAAATGCACCAATCAGCACTC
1	168903054	chr8:49419664-49419748	41	2.07	95	LTR12	+	162	202	TGTGTCTAGCTAAAGGATTGTAAACGCACCAATCAGCACTC
1	168905960	chr8:50569427-50569509	41	2.02	95	LTR12_	-			ACAGAGTGCTGATTGGTGCATTTACAAACCTTTAGCTAGAC
1	168908465	chr8:51383589-51383670	41	2.02	96	LTR12	-	139	99	ACAGAGTGCTGATTGATGCATTTACAATACTTTAGCTAGAC
1	168908969	chr12:105894957-105895039	41	2.02	95	LTR12_	-			ACAGAGTGCTGACTGGTGCGTTTACAAACCTTTAGCTAGAC
1	168973110	chr17:11054747-11054829	41	2.02	96	LTR12_	-			ACAGAGTGCTGATTGGTGCATTTACAAACCTTCAGCTAGAC
1	169022288	chr18:7365369-7365451	41	2.02	96	LTR12	-	98	58	ACAGAGCGCTGATTGGTGCATTTACAATCCTCTAGCTAGAC
1	169044268	chr20:12838293-12838375	41	2.02	96	LTR12D	+	425	465	TGTCTAGCCAAAGGATTGTAAACACACCAATCAGCACTCTG
1	169045294	chr17:26052975-26053057	41	2.02	96	LTR12	+	164	204	TGTCTAGCTAAAGGATTGTAAACACACCAATCAGCACTCTG
1	169065629	chr17:30002999-30003081	41	2.02	95	LTR12	-	139	99	ACAGAGTGCTGATTGGTGCGTTTACAAACCTATAGATAGAC
1	169098870	chr8:96409818-96409899	41	2	95	LTR12	-	140	100	TACAGAGACCTGATTGGTGCATTTACAAACCTTTAGCTAGA
1	169104349	chr18:25149744-25149825	41	2	95	LTR12_	-			ACAGAGCGCTGATTGGTGCATTTACAAACCTTTAACTAGAC
1	169109128	chr20:24839564-24839649	41	2.1	95	LTR12_	-			TACAGAGCGCTGATTGGTACATTTACAATCCTTTAGCTAGA
1	169134546	chr16:19402839-19402943	41	2.56	96	LTR12	-	205	165	ACAGAGTGCTGATTGGTGCATTTACAATCCTTTAACTAGAC
1	169146963	chr8:105376051-105376133	41	2.02	95	LTR12D	-	507	467	ACAGAGTGCTGATTGGTGCATTTACAAACCTCTAGCTAGAC
1	169164739	chr18:37825597-37825679	41	2.02	96	LTR12	+	164	204	TGTCTAGCTAAAGGATTGTAAACACACCAATCAGCACTCTG
1	169172824	chr16:26485928-26486031	41	2.56	95	LTR12	-	139	99	ACAGAGCGCTGATTGGTGCGTTTACAAACCTTTAACTAGAC
1	169172844	chr16:26486034-26486116	41	2.02	95	LTR12	-	131	99	ACAGAGCACTGATTAGTGCATTTACAAACCTTTAGCTAGAC
1	169189120	chr17:50939234-50939316	41	2.02	96	LTR12_	+			TGTCTAGCTAAAGAATTGTAAACGCACCAATCAGCACTCTG
1	169201446	chr17:53779434-53779521	41	2.15	96	LTR12_	+			TTCTGTGTCTAGCTAAAGGATTGTAAACACACCAATCAGCA
1	169238415	chr20:46711848-46711930	41	2.02	98	LTR12B	+	104	142	TGTCTAGCTAGAGGATTGTAAACGCACCAATCAGCACTCTG
1	169265161	chr20:51344526-51344610	41	2.07	97	LTR12D	-	507	467	ACAGAGTGCTGATTGGTGCGTTTACAAACCTTAAGCTAGAC
1	169328389	chr8:138127915-138127997	41	2.02	96	LTR12D	-	507	467	ACAGAGGGCTGATTGGTGTGTTTACAAACCTTTAGCTAGAC
1	169346173	chr16:59367996-59368078	41	2.02	96	LTR12_	-			ACAGAGTGCTGATTGGTACATTTACAAACCTTTAGCTAGAC
1	169372208	chr16:72805885-72806004	41	2.93	95	LTR12	+	164	204	TGTCTAGCTAAAGGATTGTAAACGCACCAATCAGCACTCTG
1	169410118	chr22:32179039-32179121	41	2.02	97	LTR12B	+	104	142	TGTCTAGCTAAAGGATTGTAAATGCACCAATCAGCACTCTG
1	169446960	chr21:23282427-23282550	41	3.02	95	LTR12D	-	466	426	ACAGAGTGCTGATTGGTGCATTTACAATCCTTTAGCTAGAC
1	169529070	chr19:39559183-39559265	41	2.02	95	LTR12	-	98	58	ACAGAGCGCTGATTGGTGCATTTACAATCCTTTAACTAGAC
1	169644544	chrX:77329438-77329522	41	2.07	98	LTR12	-	205	165	ACAGAGTGCTGATTGGTGCATTTACAATCCTTTAGCTAGAC
1	169646147	chrX:78711764-78711887	41	3.02	96	LTR12	+	98	138	TGTCTAGCTAAAGGTTTGTAAATGCACCAATCAGCACTCTG
1	169655709	chrX:86268302-86268425	41	3.02	96	LTR12	-	98	58	ACAGAGCACTGATTGGTGCATTTACAATCCTTTAGCTAGAC
1	169656932	chrX:87194560-87194644	41	2.07	96	LTR12D	-	507	467	ACAGAGTGCTGATTGGTGCATTTACAAACCTTTAGCTAGAC
1	169706838	chrX:129563408-129563531	41	3.02	95	LTR12	-	139	99	ACAGAGTGCTGATTGGTGCATTTACAAACCTTCAGCTAGAC
1	169735420	chrX:155095292-155095415	41	3.02	96	LTR12D	+	466	506	TGTCTAGCTAAAGGTTTGTAAACGCACCAATCAGCACTCTG
1	169750247	chrY:14445696-14445778	41	2.02	96	LTR12	-	139	99	ACAGAGTGCTGATTGGTGCATTTACAAACCTTTAGCTAGAC
1	169768395	chrY:59198298-59198421	41	3.02	96	LTR12D	+	466	506	TGTCTAGCTAAAGGTTTGTAAACGCACCAATCAGCACTCTG
1	167416720	chr7:45979776-45979860	40	2.12	95	LTR12	+	162	200	TTGTGTCTAGCTAAAGGATTGTAAACACACCAATCAGCAC
1	166621292	chr1:117694220-117694302	39	2.13	97	LTR12_	-			ACAGAGTGCTGATTGGTGCATTTACAATCCTCTAGCTAG
1	167589774	chr2:239631300-239631381	39	2.1	98	LTR12D	-	466	429	GACAGAGTGCTGATTGGTGCATTTACAATCCTTTAGCTA
1	168728221	chr12:44896221-44896300	39	2.05	96	LTR12D	-	668	630	GACAGAGTGCTGATTGGTGCATTTACAAACCTTTAGCTA
2	167096162	chr3:165635949-165636051	51	2.04	95	LTR12C	-	841	791	GACACAAAGGTTCTCCCAACTCCCCACCAGAGTAGCTAGATACAGAGTGTC
2	167684982	chr6:3758959-3759061	51	2.04	95	LTR12C	+	953	999	TCAACACTCTGTATCTAGCTAATCTAGTGGGGACATGGAGAACTCTTTGTG
2	169290896	chr16:48543166-48543267	51	2.02	96	LTR12C	+	953	1002	ACACTCTGTTATCTAGCTAATCTAGTGGGGACGTGGAGAACCTTTGTGTCT
2	166425771	chr1:13545458-13545559	50	2.04	96	LTR12C	+	953	999	TCCACACTCTGTATCTAGCTAATCTAGTGGGGACGTGGAGAACCTTTGTG
2	166425980	chr1:13766317-13766418	50	2.04	96	LTR12C	+	953	999	TCCACACTCTGTATCTAGCTAATCTAGTGGGGACGTGGAGAACCTTTGTG
2	166457407	chr1:40854129-40854281	50	3.04	96	LTR12C	+	789	836	TCGACACTCTGTATCTAGCTACTCTGGTGGGGATTTGGAGAACCTTTGTG
2	166477662	chr1:59089865-59089966	50	2.04	95	LTR12C	+	953	999	TCCACACTCTGTATCTAGCTAATCTGGTGGGGACGAGGAGAACCTTTGTG
2	166479051	chr1:60435013-60435114	50	2.04	95	LTR12C	-	841	792	GACACAAAGGTTCTCCAACGCCCCACCAGAGTAGCTAGATACAGAGTGTG
2	166498747	chr1:77997127-77997226	50	2.04	95	LTR12C	-	841	792	GACACAAAGGTTCTCCAAGTCCCCACCAGAGTAGCTAGATACAGAGTGTG
2	166514842	chr1:90449895-90449996	50	2.04	96	LTR12C	-	841	792	GACAAAAAGGTTCTCCAAGTCCCCACCAGAGTAGCTAGATACAGAGTGTG
2	166561243	chr1:103125084-103125185	50	2.04	95	LTR12C	-	841	791	GACACAAAGGTTCTCCAAGGCCCCACCAGAGTAGCTAGATACAGAGTGTC
2	166587263	chr2:22409776-22409877	50	2.04	96	LTR12C	+	953	992	TCCACACTCTGTATCTAGCTAATCTGGTGGGGACGTGGAGAACCTGTGAG
2	166593286	chr3:28241460-28241559	50	2	95	LTR12C	-	1000	954	TACACACAAAGGTTCTCCACATCCCCACCAGATTAGCTAGATACAGAGTG
2	166601975	chr2:26139104-26139205	50	2.04	97	LTR12C	+	953	999	TCCACACTCTGTATCTAGCTAATCTGGTGGGGACATGGAGAACCTTTGTG
1672866202	166615081	chr3:36676437-36676538	50	2.04	95	LTR12C	+	953	999	TCCACACTCTGTATCTAGCTAATCTGGTGGGGACGTGGAGAACCTTTGTG
2	166636787	chr3:45027364-45027463	50	2	95	LTR12C	-	843	793	TAGACACAAAGGTTCTCCAACTCCCCACCAGAGTAGCTAGATACAGAGTG
2	166639053	chr2:36915968-36916069	50	2.04	96	LTR12C	+	953	999	TCCACACTCTGTATCTAGCTAATCTGGTGGGGACGTGGAGAACCTTTGTG
2	166678451	chr5:4838412-4838513	50	2.04	95	LTR12C	+	953	999	TCAACACTCTGTATCTAGCTAATCTAGTGGGGAAGTGGAGAACCTTTGTG
2	166713390	chr5:14993629-14993730	50	2.04	97	LTR12C	-	841	791	GACACAAAGGTTCTCCAAGGCCCCACCAGAGTAGCTAGATACAGAGTGTC
2	166727781	chr2:65196737-65196836	50	2.02	96	LTR12C	+	953	1002	ACACTCTGTATCTAGCTAATCTGGTGGGGACGTGGAGAACCTTTGTGTCT
2	166732252	chr3:78158144-78158246	50	2.06	95	LTR12C	+	950	992	GTCGACACTCTGTATCTAGCTAATCGGGTGGGGACGTGGAGAACCTCTGT
2	166760554	chr1:147152518-147152668	50	3.02	96	LTR12C	-	836	791	ACACAAAGGTTCTCCAAGTCCCCACCAGAGTAGCTAGATACAGAGTGTCA
2	166847546	chr1:157415749-157415852	50	2.08	97	LTR12C	-	843	793	TAGACACAAAGGTTCTCCAAGTCCCCACCAGAGTAGCTAGATACAGAGTG
2	166854497	chr3:114531144-114531245	50	2.04	95	LTR12C	-	836	791	ACACAAAGGTTCTCCAAATCCCCACCAGAGTAGCTAGATACAGAGTGTCC
2	166897390	chr1:169851857-169851958	50	2.04	97	LTR12C	+	953	999	TCCACACTCTGTATCTAGCTAATCTGGTGGGGACGTGGAGAACCTTTGTG
2	166901564	chr3:128372846-128372947	50	2.04	95	LTR12C	+	952	998	GTGGACACTCTGTATCTAACTAATCTAGTGGGGACGTGGAGAACCTTTGT
2	166916517	chr2:108009423-108009524	50	2.04	98	LTR12C	+	953	999	TCCACACTCTGTATCTAGCTAATCTAGTGGGGAGGAGGAGAACTTTTGTG
2	166969570	chr4:18419634-18419734	50	2.02	95	LTR12C	-	841	797	TGGACACAAAGGTTCTCCAAATCCCCACCAGAGTAGCTAGATACACAGTG
2	167002506	chr3:147706845-147706946	50	2.04	95	LTR12C	-	841	792	GACACAAAGGTTCTCCAAATCCCCACCAGAGTAGCTAGATACAGAGTGTG
2	167082358	chr3:163721362-163721462	50	2.02	95	LTR12C	+	952	999	TGGACACTCTGTATCTAACTAATCTGGTGGGGACGTGGAGAACCTTTGTG
2	167122624	chr5:88299114-88299214	50	2.02	95	LTR12C	-	843	793	TAGACACAAAGGTTCTCCAACTCCCCACCAGAGTAGCTAGATACAGAGTG
2	167159959	chr3:175930880-175930979	50	2	95	LTR12C	-	836	794	ACACAAAGGTTCTCCAACTCCCCACCAGAGTAGCTAGATACAGAGTATCC
2	167218646	chr5:103301704-103301804	50	2.04	96	LTR12C	-	836	792	GAAACAAAGGTTCTCCAAGACCCCACCAGAGTAGCTAGATACAGAGTGTT
2	167250726	chr1:226158230-226158378	50	2.98	96	LTR12C	+	791	836	GACACTCTGTATCTAGCTACTCTGGTGGGTAGGTGGAGAACCTTTGTGTG
2	167281612	chr5:112793605-112793706	50	2.04	95	LTR12C	+	953	999	TCCACACTCTGTATCTAGCTAATCTAGTGGGGACTTGAAGAACCTTTGTG
2	167281644	chr2:165850823-165850924	50	2.04	95	LTR12C	-	841	792	GACACAAAGGTTCTCCAACGCCCCACCAGAGTAGCTAGATACAGAGTGTG
2	167292516	chr1:231566242-231566342	50	2.02	95	LTR12C	-	840	791	ACACAAAAGTTCTCCAAGTCCCCACCAGAGTAGCTAGATACAGAGTGTCA
2	167388085	chr4:76971484-76971583	50	2	95	LTR12C	-	841	791	GACACAAAGGTTCTCCACAGCCCCACCAGAATAGCTAGATACAGAGTGTC
2	167419762	chr2:192787069-192787169	50	2.02	98	LTR12C	+	952	999	TGGACACTCTGTATCTAGCTAATCTAGTGGGGACGTGGAGAACCTTTGTG
2	167432919	chr7:49751462-49751608	50	2.94	96	LTR12C	+	793	836	CACTCTGTATCTAGCTACTCTGGTGGGGACTTGGAGAACCTTTGTGTGGA
2	167442668	chr7:51968256-51968356	50	2.02	97	LTR12C	-	836	791	ACACAAAGGTTCTCCAAGGCCCCACCAGAGTAGCTAGATACAGAGTGTCC
2	167516779	chr5:166211222-166211323	50	2.04	95	LTR12C	-	1001	952	GACACAAAAGTTCTCCACGTCCCCACTAGATTAGCTAGATACAGAGTGTC
2	167521870	chr2:216110140-216110238	50	2	95	LTR12C	-	836	791	ACACAAAGGCTCTCCAAGATCCCCACCAGAGTAGCTAGATACAGAGTGTC
2	167581837	chr4:125260772-125260873	50	2.04	96	LTR12C	+	952	998	GTGGACACTCTGTATCTAGCTAATCTGGTGGAGACGTGGAGAACCTTTGT
2	167657442	chr7:81065963-81066063	50	2.04	95	LTR12C	-	836	791	ACACAAAGGTTCTCCAAGGCCCCACCGGAGTAGCTAGATACAGAGTGTCC
2	167666802	chr7:84510456-84510603	50	2.96	97	LTR12C	+	953	1000	ACACTCTGTATCTAGCTAATCTAGTGGGGACCTGGAGAACTTTTGTGTGG
2	167719339	chr6:13773328-13773429	50	2.04	97	LTR12C	+	950	999	TCGACACTCTGTATCTAGCTAATCTGGTGGGGACGTGGAGAACCTTTGTG
2	167725942	chr6:16069106-16069207	50	2.04	96	LTR12C	-	841	791	GACACAAAGGTTCTCCAAGTCCCCACCAGAGTAGCTAGATACAGAGTGTC
2	167731517	chr7:102674365-102674466	50	2.04	97	LTR12C	-	841	791	GACACAAAGGTTCTCCAAATCCCCACCAGAGTAGCTAGATACAGAGTGTC
2	167731916	chr6:17745053-17745154	50	2.04	95	LTR12C	-	841	792	GACACAAAGGTTCTCCAAGACCCCACCAGAGTAGCTAGATACAGAGTGTG
2	167764345	chr7:113716580-113716681	50	2.04	95	LTR12C	-	841	791	GACACAAAGGTTCTCCAAGGCCCCACCAGAGTAGCTAGATACAGAGTGTC
2	167766077	chr6:27348471-27348622	50	3.04	96	LTR12C	-	1001	956	GACACAAAGGTTCTCCACGTCCCCACCAGATTAGCTAGATACAGAGGGTT
2	167848342	chr6:64035949-64036050	50	2.04	96	LTR12C	-	836	793	TCCACACAAAGGTTCTCCAAGGCCCCACCAGAGTAGCTAGATACAGAGTG
2	167919457	chr9:15699557-15699658	50	2.04	95	LTR12C	-	841	791	GACACAAAGGTTCTCCAAGGCCCCACCAGAGTAGCTAGATACAGAGTGTC
2	167973819	chr6:125447607-125447708	50	2.04	96	LTR12C	+	950	999	TCGACACTCTGTATCTAGCTAATCTAGTGGGGACGTGGAGAACCTTTGTG
2	168009775	chr6:144815800-144815901	50	2.04	96	LTR12C	-	841	792	GACACAAAGGTTCTCCAAGGCCCCACCAGAGTAGCTAGATACAGAGTGTG
2	168025591	chr9:71232546-71232646	50	2.02	96	LTR12C	+	791	839	TGGACACTCTGTATCTAGCTAATCTGGTGGGGACGTGGAGAACCTTTATG
2	168081301	chr9:105248941-105249042	50	2.04	95	LTR12C	-	836	791	ACACAAAGGTTCTCCAAGGCCCCACCAGAGTAGCTAGATACAGACTGTCC
2	168086272	chr9:109263296-109263397	50	2.04	96	LTR12C	-	840	792	GACACAAAAGTTCTCCAAGTCCCCACCAGAGTAGCTAGATACAGAGTGTG
2	168102064	chr9:123509228-123509329	50	2.04	95	LTR12C	+	952	995	GTGGACACTCTGTATCTAGCTAATCTGGTGGGGACGTGGAGAACCTTTCT
2	168138048	chr13:31756865-31756966	50	2.04	95	LTR12C	-	841	791	GACACAAAGGTTATCCAAGTCCCCACCAAAGTAGCTAGATACAGAGTGTC
2	168164034	chr13:55403069-55403172	50	2.08	95	LTR12C	-	843	793	TAGACACAAAGGTTCTCCAAGGCCCCACCAGAGTACCTAGATACAGAGTG
2	168169939	chr13:59348022-59348123	50	2.04	96	LTR12C	+	953	999	TCAACACTCTGTATCTAGCTAATCTGGTGGGGACGTGGAGAACCTTTGTG
2	168314636	chr11:67387234-67387333	50	2	96	LTR12C	+	791	833	GACACTCTGTATCTAACTAACCTGGTGGGGACTTGGAGAACCGTTGTGTC
2	168342102	chr11:84019271-84019372	50	2.04	96	LTR12C	-	841	791	GACACAAAGGTTCTCCAAGTCCCCACCAGAGTAGCTAGATACAGAGTGTC
2	168407569	chr11:120892974-120893073	50	2.02	96	LTR12C	+	952	999	TGGACACTCTGTATCTAGCTAATCTGGTGGGGACGTGGAGAACCTTTGTG
2	168410595	chr10:29185222-29185359	50	2.76	95	LTR12C	-	1000	952	ACACAAAGGTTCTCCACCTCCCCACCAGATTAGCTAGACACAGAGTGTCC
2	168423195	chr11:129892105-129892206	50	2.04	97	LTR12C	+	950	995	TCGACACTCTGTATCTAGCTAATCTGGTGGGGACGTGGAGAACCTTTGCG
2	168469351	chr12:11700787-11700887	50	2.02	95	LTR12C	+	791	836	TGGACACTCGGTATCTAGCTACTCTGGTGGGGACGTGGAGAACCTTTGTG
2	168499954	chr12:20930021-20930120	50	2	96	LTR12C	-	1001	952	GACACAAAGGTTCTCCAAGGCCTTACTAGAATAGCTAGATACAGAGTGTC
2	168504381	chr10:57915609-57915710	50	2.04	95	LTR12C	+	953	999	TCCACACTCTGTATCTAGCTAATCTGATGGGGACGTGGAGAACCTTTGTG
2	168517010	chr12:25522917-25523017	50	2.02	97	LTR12C	+	952	999	TTGACACTCTGTATCTAGCTAATCTGGTGGGGACGTGGAGAACCTTTGTG
2	168529948	chr10:64794073-64794173	50	2.02	97	LTR12C	+	952	999	TGGACACTCTGTATCTAGCTAATCTAGTGGGGACCTGGAGAACCTTTGTG
2	168599028	chr14:65125451-65125552	50	2.04	96	LTR12C	+	953	999	TCAACACTCTGTATCTAGCTAATCTGGTGGGGACGAGGAGAACCTTTGTG
2	168642258	chr14:74032713-74032814	50	2.04	96	LTR12C	-	1001	953	GACACAAAAGTTCTCCAAGTCCCCACCAGAATAGCTAGATACAGAGTGTT
2	168649951	chr10:91879263-91879364	50	2.04	96	LTR12C	-	840	791	GACACAAAAGTTCTCCAAGTCCCCACCAGAGTAGCTAGATACAGAGTGTC
2	168658663	chr15:43765588-43765688	50	2.02	97	LTR12C	-	836	791	ACACAAAGGTTCTCCAAGGCCCCACCAGAGTAGCTAGATACAGAGTGTCC
2	168671050	chr8:29162457-29162556	50	2	96	LTR12C	+	952	1000	TGACACTCTGTATCTAGCTAATCTGGTGGGGACGTGGAGAACCTTTGTGT
2	168698724	chr14:84978812-84978913	50	2.04	96	LTR12C	-	841	791	GACACAAAGGTTCTCCAAGGCCCCACCAGAATAGCTAGATACAGAGTGTC
2	168753751	chr10:108687423-108687524	50	2.04	98	LTR12C	-	841	792	GACACAAAGGTTCTCCAAGTCCCCACCAGAGTAGCTAGATACAGAGTGTT
2	168755469	chr8:42545262-42545363	50	2.04	96	LTR12C	+	792	834	TCCACACTCTGTATCTAGCTACTCTGGTGGGGACGTGGAGAACCTCTGTG
2	168777905	chr10:114131894-114131995	50	2.04	96	LTR12C	+	953	999	TCAACACTCTGGATCTAGCTAATCTAGTGGGGACATGGAAAACTTTTGTG
2	168826319	chr10:125042546-125042647	50	2.04	95	LTR12C	-	841	791	GACACAAAGGTTCTCCAACTCCCCACCAGAGTAGCTAGATACAGAGTGTC
2	168849223	chr12:66138857-66138957	50	2.02	95	LTR12C	+	953	999	TTCACACTCTGTATCTAGCTAATCTAGTGGGGACGTGGAGAACCTTTGTG
2	168925673	chr12:112957412-112957513	50	2.04	97	LTR12C	-	841	791	GACACAAAGGTTCTCCAAGTCCCCACCAGAGTAGCTAGATACAGAGTGTC
2	168951928	chr17:4612065-4612168	50	2.08	95	LTR12C	-	843	793	TAGACACAAAAGTTCTCCAAGTCCCCACCAGAGTAGCTAGATACAGAGTG
2	168956006	chr17:5675302-5675403	50	2.04	96	LTR12C	+	953	995	TCCACACTCTGTATCTAGCTAATCTAGTGGGGACGTGGAGAACCTTTGAG
2	168964963	chr12:123898336-123898437	50	2.04	95	LTR12C	-	841	791	GACACAAAGGTTCTCCAAGGCCCCACCAGAGTAGCTAGATACAGAATGTC
2	169056645	chr16:5236041-5236140	50	2	95	LTR12C	-	841	791	GACACAAAGGTTCTCCAAGTCCCCACCAGAGTAGCTAGATACAGAATGTC
2	169056934	chr16:5271687-5271789	50	2.06	96	LTR12C	-	1001	956	GACACAAAAGTTCTCCACCTCCCCACTAGATTAGCTAGATACAGAGGGTC
2	169105505	chr8:97730993-97731092	50	2	95	LTR12C	-	836	791	ACAAAGGTTCTCCAAGGCCCCACCAGAGTAACTAGATACAGAGTGTCAAT
2	169155926	chr20:33486162-33486262	50	2.02	95	LTR12C	-	836	793	ACACAAAGGTTCTCCAAATCCCCACCAGAGTAGCTAGATACAGAGTGCCA
2	169240526	chr18:54240135-54240236	50	2.04	95	LTR12C	+	953	999	TCCACACTCTGTATCTAGCTAATCTGGTGGGGACGTGGAGAACCTTTGTG
2	169332759	chr8:138767039-138767140	50	2.04	96	LTR12C	-	841	791	GACACAAAGGTTCTCCAAGGCCCCACCAGAGTAGCTAGATACAGAGTGTC
2	169365427	chr16:67008737-67008838	50	2.04	95	LTR12C	+	953	999	TCCACACTCTGTATCTAGCTAATCTAGTGGGGACGTGGAGAACCTTTGTG
2	169377754	chr16:77817957-77818056	50	2	96	LTR12C	-	841	791	GACACAAAGGTTCTCCAAGTCCCCACCAGAGTAGCTAGATACAGAGTGTC
2	169511749	chr19:22681508-22681610	50	2.06	95	LTR12C	-	841	791	GACACAAAGGTTCTCCAAGGCCCCACCAGAGTAGCTAGACACAGAGTGTC
2	169522691	chr19:35159615-35159716	50	2.04	96	LTR12C	+	953	999	TCCACACTCTGTATCTAGCTAATCTAGTGGGGACGTGGAGAACCTTTGTG
2	169578345	chrX:16594299-16594400	50	2.04	97	LTR12C	+	953	999	TCCACACTCTGTATCTAGCTAATCTGGTGGGGACGTGGAGAACCTTTGTG
2	169612506	chrX:46969295-46969396	50	2.04	96	LTR12C	-	841	791	GACACAAAGGTTCTCCAAGGCCCCACCAGAGTAGCTAGATACAGAGTGTC
2	169643259	chrX:76216599-76216700	50	2.04	95	LTR12C	-	841	791	GACAAAAAGGTTCTCCAACGCCCCACCAGAGTAGCTAGATACAGAGTGTC
2	169675460	chrX:102371557-102371661	50	2.1	95	LTR12C	-	843	793	TAGACACAAAGGTTCTCCAAATCCCCACCAGAGTAGCTAGATACAGAGTG
2	169686081	chrX:112097801-112097901	50	2.02	95	LTR12C	-	843	793	TAGACACAAAGGTTCTCCAAGGCCCCACCAGAATAGCTAGATAAAGAGTG
2	169722093	chrX:143314034-143314133	50	2	97	LTR12C	-	841	791	GACACAAAGGTTCTCCACGTCCCCACCAAAGTAGCTAGATACAGAGTGTC
2	167244582	chr5:106830584-106830684	49	2.06	95	LTR12C	+	956	1004	CTCTGTATCTAGCTAATCTGGTGGGGACATGAAAAACCTTTGTGTCTAG
2	168423355	chr10:33769073-33769170	49	2	95	LTR12C	-	841	792	GACACAAAGGTTCTCCAAGGCCCCACCAGAGTAGCTAGATACAGAGTGT
2	169657961	chrX:88001052-88001149	49	2	95	LTR12C	-	841	792	GACACAAAGGTTCTCCAAATCCCCACCAGAGTAGCTAGATACAGAGTGT
2	166904570	chr3:128786833-128786928	48	2	96	LTR12C	-	840	793	GACACAAAAGTTCTCCAAGTCACCACCAGAGTAGCTAGATACAGAGTG
2	167516849	chr5:166236877-166236972	48	2	95	LTR12C	-	841	793	GACACAAAGGTTCTCCAAGTCCCCACCAGAGTAGCTAGATACAGAGTG
3	167739537	chr6:19854218-19854578	166	2.17	97	LTR12C	-	840	680	ACATAAAGGTTCTCCAAGGCCCCACCAGAGTAGTACAGAGTAGATACAGAGTGTGGATTGGTGCATTCACAAACCCTGAGCTAGACACAGGGTGCTGATTGGTGTGTTTACAAACCTTGAGCTAGACACAGAGTGCCGATTGGTGTATTTACAATCCCTGAGCTAG
3	166520886	chr3:2125779-2126295	163	3.17	98	LTR12C	+	658	811	TCTGGAGGGACCTTGGAGAACCTTTATGCCTAGCTCAGGGATTGTAAATACACCAATCGGCACTCTGCATCTAGCTCAAGGAAGGTTTGTAAACACACCAATCAGCACCCTGTGTCTGCTCAGGGTTTGTGAATGCACCAATGGACACTCTGTATCTAGCTAC
3	167741210	chr6:20301952-20302304	163	2.18	95	LTR12C	+	812	970	TCTGGTGGGGACTTGGAGAACCTTTATGTCTAGCTCAGGGATTGCAAATACACCAATCAGCACTCTCTGTATCTAGCTCAAGGTTTGTAAACACACCAATCAGCACCCTGCGTCTAGCTCAGGGTTTGTAAATGCACCAATCGACACTTCTGTATCTAGCTAC
3	166426568	chr1:14309226-14309573	161	2.18	96	LTR12C	-	840	680	ACATAAAGGTTCTCCAAGGCCCCACCAGAGCAGCTAGATACAGAGTCTCCACTGGTGCACTCACAAACCCTGAGCTAGACACAGGGTGCTGATTGGTGCGGATTACAAACCTTGAGCTAGATACAGAGTGCCCATTGGTGTATTTACAATCCCTGAGCTAG
3	167221728	chr4:53275475-53275825	161	2.19	96	LTR12C	-	841	681	GACATAAAGGTTCTCCAAGGCCCCACCAGAGCAGCTAGATACAGAGTGTGCCATTGGTGCATTCACAAACCCTGAGCTAGACACAGAGTGCTGATTGGTGTGTTTACAAACCTTGAGCTAGATACAGAGTGCCAATTGGTGTATTTACAATCCCTGAGCTA
3	168914838	chr8:53864862-53865309	161	2.8	96	LTR12C	-	841	681	GACATAAAGGTTCTCCAAGGCCCCACCAGAGCAGCTAGATACAGAGTGTCGATTGGTGCACTCACAAACCTTGAGCTAAACACAGGGTGCTGATTGGTGTATTTACAAACCTTGAGCTAGATACAGAGTGCCGATTGGTGTATTTACAATCCCTTGAGCTA
3	169244715	chr18:55310460-55310806	161	2.18	96	LTR12C	-	840	680	ACATAAAGGTTCTCCAAGTCCCCACCAGAGTAGCCAGATATAGAGTGTCGATTGGTGCATTCACAAACCCTGAGCTAGACACAGGGTGCTGATTGGTGTGTTTACAAACCTTAAGCTAGATACAGAGCGCCGATTGGTGTATTTACAATCCCGTTAGCTAG
3	166610302	chr3:35030337-35030686	160	2.19	96	LTR12C	+	651	811	TCTGGTGGGGCCTTGGAGAACCTTTATGTCTAGCTCAGGGATTGTAAATACACCAATCAGCACTCTGTATCTAGCTCAAAGTATGTAAACACACCAATCAGCACCCTGTGTCTAGCTCAGGGTTTGTGAATGCACCAATCAACACTCTGTATCCAGCTAC
3	166672539	chr2:51378350-51378669	160	2	95	LTR12C	-	969	816	AGCTAGACACAGAGCACTGATTGGTGCATTTACAAACCGTGAGCTAGACACAGAGTGCTGATTGGTGTATTTACAAACCTTGAGCTAGACACAGACTGCTGATTGGTGTATCTACAATCCCTTAGCTAGACATAAAGGTTCTCCAAGTCCCCACTAGATT
3	166703658	chr3:68834040-68834379	160	2.15	95	LTR12C	-	836	676	AAAGGTTCTCCAAGTCCCCACCAGAGTAGCTAGATACAAAGTGTCGATTGGTGCATTCACAAACCCTGAGCTAGACACAAGGTGCTGATTGGTGTGTTTACAAACATTGAGCTAGATACAGAGTGCCGATTGATGTATTTACAATCCCCGACCTAGACAT
3	166766753	chr5:28077341-28077689	160	2.18	95	LTR12C	-	840	680	ACATAAAGGTTCTCCAAGTCCCCACCAGAGTAGCTAGATACAGAGTGTCAATTGCTACATTCACAAACCCTGAGCTAGACAAAGGGTGCTGATTGGTGTGTTTACAAACCTTGAGCTAGATACAGAGTGCCCATTGGTGTATTTACAATACATTAGCTAG
3	166772346	chr2:75939168-75939514	160	2.18	95	LTR12C	+	651	809	TCTGGTGGGGCCTTGGAGAACCTTTATGTCTAGCTCAGGGATTGTAAAAACACCAATCAGCACTCTGTATCTAGCTCAAGGTTTGTAAACACACCAATCAGCACCCTGTGTTTAGCTCAAGGTTTATGAGTGCACCAATAGACACTCTCTATCTAGCTGC
3	166797554	chr5:38822195-38822514	160	2	95	LTR12D	+	402	558	TCAGGTGGGGACTTGGACAACTTTTGTGTCTAGCTAAAAGATTGTAAACACACCAATCAGCACTCTGTGTCTAGCTAAAGGTTTGTAAATGCACCAATCAGCACTCTGTGTCTAGCTAAAGGTTTATAAACGCACCAATCAGCACTCTGTGTCTAGCTAA
3	166809461	chr2:85561107-85561451	160	2.16	96	LTR12C	-	836	676	AAAGGTTCTCCAAGTCCCCACCAGAGTAGCTAGACACAGAGTGTCGATTGGTGCATTCACAAACCCTGAGCTACACACAGGGTGCTGATTGGCGTGTTTACAAACCTTGAGCTAGATACAGAGTGCCGATTGGTGTATTTACAATCCCTTAGCTAGACAT
3	166836588	chr3:105867948-105868296	160	2.18	95	LTR12C	+	651	811	TCTGGTGGGGACTTGGAGAACCTTTATGTCTAGCTCAGGGATTGTAAATACACCAATCGGCACTCTGTATCTAGCTCAAGCTTTGTAAACACACCAATCAGCACCCTGTGTCTAGCTTAGGGTTTGTGAATACACCAACCGACACTCTGTATCTAGCTAC
3	166896708	chr1:169637716-169638065	160	2.19	96	LTR12C	+	651	811	TCTGGTGGGGACTTGGAGAACCTTTATGTCTAGCTAAGGGATTGTAAATACACCAATCGGCACTCTATATCTAGCTCAAGGTTTGTAAACACACCAATCAGCACCCTGTGTCTAGCTCAGGGTTTGTGAATGCACCAATCGACACTCTGTATCTAGCTAC
3	166926669	chr4:11919726-11920074	160	2.18	97	LTR12C	+	651	811	TCTGGTGGGGCCTTGGAGAACCTTTATGTCTAGCCCAGGGATTGTAAATACACCAATCGGCACTCTGTATCTAGCTCAAGGTTTGTAAACACACCAATCAGCACCCTAGGTCTAGCTCAGGGTTTGTGAATGCACCAATCGACACTCTGTATCTAGCTAC
3	166932580	chr2:110947376-110947724	160	2.18	95	LTR12C	-	840	680	ACATAAAGGTTCTCCAAGTCCCCACCAGAGTAGCTAGATACAGAGTGTCAATGGGTGCATTCACAAACACTGAGCTAGACACAGGGGGCTGATTGGTGTGTTTACAAACCTTGAGCTAGATACAGAGTGCCGATTGGTGTATTTACAATCCCTGAGCTAG
3	166939505	chr2:112439895-112440246	160	2.2	97	LTR12C	+	651	811	TCTGGTGGGGCCTTGGAGAACCTTTGTGTCTAGCACAGGGATTGTAAATACACCAATCAGCACTCTGTATCTAGCTCAAGGTTTGTAAACACACCAATCAGCACCCTGTGTCTAGCTCAGGGTTTGTGAATGCACCAATCGACACTCTGTATCTAGCTAC
3	166984133	chr3:144469118-144469466	160	2.18	97	LTR12C	+	651	811	TCTGGTGGGGACTTGGAGAACCTTTGTGTCTAGCTCAGAGATTGTAAATACACCAATCGGCACTCTGTATCTACCTCAAGGTTTGTAAACACACCAATCAGCACCCTGTGTCTAGCTCAGGGTTTGTGAATGCACCAATTGACACTCTGTATCTAGCTAC
3	167034254	chr2:129429262-129429611	160	2.19	96	LTR12C	-	841	687	GACATAAAGGTTCTCCAAGGCCCCACCAGAGTAGCTAGATACAGAGTGTCCATTGGTGCACTCACAAACCCTGAGCTAGACACAGGGTGCTGATTGGTGTGTTTACAAACCGTGAGCTAGATACAGAGTGCCGATTGGTGTATTTACAATCCCTGAACTA
3	167115124	chr3:168498364-168498709	160	2.19	96	LTR12C	+	651	811	TCTGGTGGGGACTTGGAGAACCTTTATGTCTAGCTAAGGGATTGTAAATACACCAATCGGCACTCTGTATCTAGCTCAAGGTTAGTAAACACACCAATCACCACCCTGTGTCTAGCTCAGGGTTTGTGAATGCACCAATCGACACTCTGTATCTAGCTAC
3	167149517	chr4:42268505-42268929	160	2.66	95	LTR12C	+	816	975	GTGGGGACTTGGAGAACTTTTATGTCTAGCTAGAGGATTGTAAATACATCAATCAGCACTCTGTGTCTAGCTCAAGGTTTGTAAATACACCAATCAGCACCCTGTGTCTAGCTCAAGGTTTGTAAACGCACCAATCAGTGCTCTGTGTCTAGCTAATCTA
3	167166971	chr3:176989083-176989430	160	2.19	95	LTR12C	-	841	687	GACATAAAGGTTCTCCAAGACCCCACCAGAGCAGCTAGATATGCAGTGTCGATTAGTGCATTCACAAACCCTGAGCTAGACACAGGGTGCCGATTGGTGTGTTCACAAACCTTGAGCTAGATACAGAGTGCCGATTGGTGCATTCACAATCCCTGAGCAA
3	167198669	chr5:100024136-100024485	160	2.19	96	LTR12C	-	841	681	GACATAAAGGTTCTCCAAGGCCCCACCAGAGCAGCTAGATACAGAGTGCCCATTGGTGCACTCACAAACCCTGAGCTAAACACAGGGTGCTGATTGGTGTATTTACAAACCTTGAGCTAGATACAGAGTGCCGATTGGTGTATTTACAATCCCTGAGCTA
3	167264354	chr7:22068726-22069056	160	2.11	97	LTR12C	+	651	811	TCTGGTGGGGACTTGGAGAACCTTTATGCCTAGCTAAGGGATTGTAAATACACCAATCGGCACTCTGTATCTAGCTCAAGGTTTGTAAACACACCAATCAGCACCCTGTGTCTAGCTCAAGGTTTGTGAATGCACCAATCCACACTCTGTATCTAGCTAC
3	167449037	chr4:90411626-90412013	160	2.42	96	LTR12C	+	651	811	TCTGGTGGGGACTTGGAGAACCTTTATGTCTAGCTCAGGGATTGTAAATACACCAATCGGCACTCTGTATCTAGCTCAAGGTTTGTAAACACACCAATCAGCACCCTGTTTCTAGCTCAGGGTTTGTGAATGCACCAATCCACACTCTGTATCTAGCTAC
3	167463953	chr7:55936575-55936921	160	2.17	96	LTR12C	+	692	852	TTGTAAATACACCAATCAGCACTCTGTATCTAGCTCAAGGTTTGTAAACACACCAATCAGCACCCTGTGTCTAGCTCAAGGTTTGTGAATGCACCAATCGACACTCTGTATCTAGCTACTCTGGTGGGGACGTGGAGAACCTTTATGTCTAGCTCAGGGA
3	167513991	chr4:104858420-104858856	160	2.73	96	LTR12C	+	816	971	TCTAGTGGGGACTTGGAGAACCTTTATGTCTAGCTAAGGGATTGTAAATACACCAATCAGCACTCTGTGTCTAGCTCAAGGTTTGTAAATGCACCAATCAGCACCCTGTGTCTAGCTCAAGGTTTGTAAATGCACCAATCAGTGCTCTGTGTCTAGCTAA
3	167575404	chr2:233231518-233231844	160	2.04	97	LTR12C	+	651	809	TCTGGTGGGGCCGTGGAAAACCTTTATGTCTAGCTCAGGGATTGTAAATACACCAATCGGCACTCTGTATCTAGCTCAAGGTTTGTAAACACAGCAATCAGCACCCTGTGTCTAGCTCAGGGTTTGTGAATGCACCAATCGACACTCTGTATCTAGCTGC
3	167579014	chr2:234880679-234881027	160	2.18	97	LTR12C	-	840	680	ACATAAAGGTTCTCCAAGGCCCCACCAGAGCAGCTAGATACAGAGTGTCGACTGGTGCATTCACAAACCCTGAGCTAGACACAGGGTGCTGATTGGTGTGTTTACAAACCTTGAGCTAGATACAGAGTGACGATTGGTGTATTTACAATCCCTGAGCTAG
3	167619970	chr7:67554976-67555314	160	2.12	97	LTR12C	-	830	672	TCTCCACGTCCCCACCAGAGCAGCTAGATACAGAGTATCGACTGGTGCACTCACAAACCTTGAGCTAAACACAGGGTGCTGATTGGTGTATTTACAAACCTTGAGCTAGATACAGAGTGCCGATTGGTGTATTTACAATCCCTGAGCTAGACATAAAGAC
3	167726731	chr6:16347533-16347882	160	2.19	98	LTR12C	+	651	811	TCTGGTGGGGACTTGGAGAACCTTTATGTCTAGCTAAGGGATTGTAAATACACCAATCAGCACTCTATATCTAGCTCAAGGTTTGTAAACACACCAATCAGCACCCTGTGTCTAGCTCAGGGTTTGTGAATGCACCAATCCACACTCTGTAACTAGCTAC
3	167757637	chr7:111221565-111221913	160	2.18	97	LTR12C	-	840	680	ACATAAAGGTTCTCCAAGGCCCCACCAGAGCAGCTAGATACAGAGTGTCAATTGGTGCACTCACAAACCCTGAGCTAGACACAGAGTGCTGATTGGTGTGTTTACAAACCTTGAGCTAGATACAGAATGCCAATTGATGTATTTACAATCCCTGAGCTAG
3	167761962	chr7:112657870-112658219	160	2.19	96	LTR12C	+	651	811	TCTGGTGGGGACTTGGAGAACCTTTATGTCTAGCTCAGGGATTGTAAATACACCAATAGGCACTCTGTATCTAGCTCAAGGTTTGTAAACACACCAATCAGCACCCTGTGTCTAGCTCAGGGTTTGTGAATGCACCAATCAACACTCTGTATCTAGCTAC
3	167769998	chr6:28607133-28607475	160	2.16	95	LTR12C	-	836	676	AAAGGTTCTCCAAGGCCCCACCAGAGTAGCTAGATACAGAGTGACGATTGCTGCATTCACAAACCCTGAGCTAGACACAGGGTGCTGATTGGTGTGTTTACAAACCTTGAGCTCGATACAGAGTGCCGATTGGTGGATTTACAATCCCTGAGCTAGACAT
3	167775773	chr6:30783481-30783988	160	3.19	96	LTR12C	-	841	681	GACATAAAGGTTCTCCAAGGCCCCACCAGAGCAGCTAGATACAGAGTGTCGATTGGTGCACTCACAAACCCTGAGCTAGACACAGGGTGCTGATTGGCGTGTTTACAAACCTTGAGTTAGATACAGAGTGCCGATTGGTGTATTTACAATCCCTGAGCTA
3	167780152	chr7:121062244-121062601	160	2.24	96	LTR12C	+	651	804	CCTACTCTGGTGGGGACTTGGAGAACCTTTATGTCTAGCTAAGGGATTGTAAATACACCAATCGGCACTCTGTACCTAGCTCAAGGTTTGTAAACACACCAATCAGCACCCTGTGTCTAGCTCAGGGTTTGTGAATGCACCAATCGACACACTGTATCCA
3	167784963	chr7:123402836-123403185	160	2.19	96	LTR12C	-	841	681	GACAAAAAGGTTCTCCAAGTCCCCACCAGAGTAGCTAGATACAGAGTGTCCATTGGTGCATTCACAAACCCTGAGCTAGACACAGGGTGCTGATTGGTGTGTTTACAAACCTTGAGCTAGATACAGAGTGCCCATTGGTGTATTTACAATCCCTTAGCTA
3	167841674	chr7:148061369-148061717	160	2.18	95	LTR12C	+	651	809	TCTGGTGGGGACATGGAGAACCTTTATGTATAGCTCAAGGATTGTAAATACACCAATCGGCACTCTATATCTAGCTCAAGGTTTGTAAATACACCAATCAGCACCCTGTGTTTAGCTCAAGGTTTGTGAATGCACCAATCGACACTCTGTATCTAGCTGC
3	167954098	chr9:30299730-30300117	160	2.42	95	LTR12C	+	816	971	TCTAGTGGGGACTTGGAGAACATTTATGTCTAGCTAAGGGATTGTAAATGCACCAATCAGCACTCTGTGTCTAGCTCAAAGTTTGTAAACACACCAATCAGCACCCTGTGTCTAGCTCAAAGTTTGTAAATGCACCAATCAGTGCTCTGTGTCTAGCTAA
3	167956683	chr6:116248811-116249158	160	2.17	97	LTR12C	-	839	681	CATAAAGGTTCTCCAAGTCCCCACCAGAGTAGCTAGATACAGAGTGTCCATTGGTGCATTCACAAACCCTGAGCTAGACACAGGGTGCTGATTGGTGTGTTTACAAACCTTGAGCTAAATACAGAGTGCCAATTGGTGTATTTACAATCCCTTAGCTACA
3	167968116	chr6:122602199-122602545	160	2.18	95	LTR12C	+	651	811	TCTGGTGGGGCCTTGGAGAACCTTTATGTCTAGCTAAGGAATTGTAAATACACCAATCCGCACTCTGTATCTAACTCAAGGTTTGTAAACACACCAATCAGCACCCTGTGTCTAGCTCAGGGTTTGTGAATGCACCAATCGACACTCTGTATCTAGCTAC
3	167978930	chr9:38075794-38076287	160	3.1	96	LTR12C	+	664	824	TGGAGAACCTTTATGTCTAGCTAAGGGATTGTAAATACACCAATCGGCACTCTGTATCTAGCTCAAGGTTTCTAAACACACCAATCAGCACCCTGTGTCTAGTTCAGGGTTTGTGAATGCACCAATTGACACGCTGTATCTAGCTACTCTGGTGGGGACT
3	168026836	chr6:155684674-155685018	160	2.16	96	LTR12C	+	651	811	TCTGGTGGGGCCTTGGAGAACCTTTATCTCTAGCTCAAGGATTGTAAATACACCAATCGGAACTCTGTACCTAGCTCAAGGTTTGTAAACACACCAATCAGCACCCTGTGTCTAGCTCAGGGTTCGTGAATGCACCAATGGACACTCTGTATCTAGCTAC
3	168066516	chr9:91824747-91825129	160	2.39	95	LTR12C	+	656	816	TGGGGACTTGGAGAACCTTTATGTCTAGCTAAGGGATTGTAAATACACCAATCAGCACTCTGTATCTAGCTCAAGGTTTGTAAACACACCAATCAGCACCCTGTGTCCAGCACAGGGTTTGTGAATGCACCAATCGACACTCTGCATCTAGCTACTCTGG
3	168074844	chr9:99462626-99463058	160	2.72	97	LTR12C	-	833	673	GGTTCTCCACGGCCTCACCAGAGCAGCTAGATACAGAGTGTCGATTGGTGCACTCACAAACCTTGAGCTAAACACAGGGTGCTGATTGGTGTGTTTACAAACCTTGAGCTAGATACAGAGTGCCGATTGGTGTATTTACAATCCTTGAGCTAGACATAAA
3	168140301	chr13:33932736-33933069	160	2.09	95	LTR12C	+	672	823	GAGAGTCTTTATGTCTAGCTCAGGGACTGTAAATACACCAATCGACACTCTGAATCTAGCTCAAGGTTTGTAAATACACCAATCAGCACCCTATGTTTAGCTCAAGGTTTGTGAATGCACCAATCGACACTCTGTATCTAGCTGCTCTGGTGAGGACGTG
3	168192131	chr11:5315082-5315586	160	3.17	96	LTR12C	-	840	680	ACATAAAGGTTCTCCAAGTCCCCACCAGAGTAGCTAGATACAGAGTGTTGATTGGTGCATTCACAAACCCTGAGCTAGACACAGGGTGCTGATTGGTGTGTTTACAAACCTTGAGCTAGATACAGACTGCCGATTGGTGTATTTACAATCCCTGAGCTAG
3	168235206	chr11:23955963-23956312	160	2.19	96	LTR12C	-	841	681	GACATAAAGGTTCTCCAAGGCCCCACCAGAGCAGCTAGATACAGAGTGTCAATTAGTGCACTCACAAACCCTGAGCTAGACACAGGGTGCTGATTGCTGTGTTTACAAACCTTGAGCTAGATAAAGAGTGCCTATTGGTGTAGTTACAATCCCTGAGCTA
3	168280691	chr11:42971903-42972255	160	2.2	97	LTR12C	+	651	811	TCTGGTGGGGCCTTGGAGAACCTTTATGTCCAGCTCAGGGATTGTAAATACACCAATCAGCACTCTGTATCTAGCTCAAGGTTTGTAAACACACCAATCAGCACCCTGTGTCTAGCTCAGGGTTTGTGAATGCACCAATCCACACTCTGTATCTAGCTAC
3	168331866	chr11:78175590-78175931	160	2.18	95	LTR12C	-	840	680	ACATAAAGGTTCTCCAAGTCCCCACCAGAGTAGCTAGAAACAGAGTGTCCACTGGTGCATTCACAAACCCTGAGCTAGACACAGGGTGCTGATTGGTGTGTTTACAAACCTTGAGCTAGATACAGAGTGCCGATTGGTGTATTTACAATCCCTTAGCTAG
3	168398299	chr11:115504177-115504526	160	2.19	96	LTR12C	-	841	681	GACATAAAAGTTCTCCAAGTCCCCACCAGAGTAGCTAGATACAGAGTGTCAATTGGTGCATTCACAAACCCTGAGCTAGACACAGGGTGCTGATTGGTGTGTTTACAAACCTCGAGCTACAGACAGAGTGCCGATTGGTGTATTTACAATCCCTTAGCTA
3	168542643	chr10:67188734-67189081	160	2.19	96	LTR12C	-	841	681	GACATAAAGGTTCTCCAAGACCCCACCAGAGTAGCTACATACAGAGTGTACATTGGTGCATTCACAAACCCTGAGCTAGACACAGGGTACTGATTAGTGTGTTTACAAACCTTGAGCTAGATACAGAGTGCCGACTGGTGTATTTACAATCCCTGAGCTA
3	168594036	chr15:26542670-26543133	160	2.9	95	LTR12C	-	961	807	CACAGAGTGCTGATTGGTGCATTTACAAACCTTGAGCTAGACACAGGGTGCTGATTGGTGTATTTACAAACCTTGAGCTAGACACAGAGTGCTGATTGGTGTATTTACAATCCCCTAGCTAGACATAAAGATTCTCCAAGTCCCCACCAGATTAGCCAGA
3	168754431	chr8:42430817-42431203	160	2.42	95	LTR12C	+	816	971	TCTAGTGGGGACTTGGAGAACCTTTATGTCTAGCTAAGGGATTGTAAATACACCAATCAGCACTCTGTGTCTAGCTCAAGGTTTGTAAACACACCAATCAGCACCCTGTGTCTAGCTCAAGGATTGTAAATGCACCAATCAGCACTCTGTATCTAGCTAA
3	168795860	chr14:102601358-102601769	160	2.58	98	LTR12C	-	832	673	GTTCTCCAAGGCCCCACCAGAGCAGCTAGATACAGAGTGTGGATTGGTGCACTCACAAACCTTGAGCTAAACACAGGGTGCTGATTGGTGTGTTTACAAACCTTGAGCTAGATACAGAGTGCCGACTGGTGTATTTACAATCCCTGAGCTAGACATAAAA
3	169040235	chr8:86188724-86189271	160	3.42	95	LTR12C	+	651	811	TCTGGTGGGGACTTGGAGAACCTTTATGTCTAGCTAAGGGATTGTAAATACACCAATCAGCACTCTGTATCTAGCTCAAGGTTTGTAAACACACCAATCAGCACCCTGTGTCTAGCTCAGGGTTTGTGAATGCACCAATCGACACTCTGTATCTAGCTAC
3	169077357	chr8:92829018-92829367	160	2.19	96	LTR12C	+	651	811	TCTGGTGGGGACGTGGAGAACCTTTGTGTCTAGCTAAGGGATTGTAAATACACCAATCCGCACTCTGTATCTAGCTCAAGGTTTGTAAACACACCAATCAGCACCCTGTGTCTAGCTCAGGGTTTGTGAATGCACCAATCAACACTCTGTATCTAGCTAC
3	169087069	chr20:20749557-20749993	160	2.73	95	LTR12C	+	812	971	TCTGGTGGGGACTTGGAGAACTTTTATGTCTAGCTAAAGGTTTGTAAATACACCAATCAGCACTCTGTGTCTAGCTCAAGGTTTGTAAACACACCAATCAGCACCCTGTGTCTAGCTCAAGGTTTGTAAATGCACCAATCAGTGCTCTCTGTCTAGCTAA
3	169264236	chr17:66077194-66077747	160	3.45	95	LTR12C	+	649	807	AGTCTGGTGGGGACTTGGAGAATCTTTATGTCTAGCTAAGGGATTGTAAATACACCAATCAGCACTCTGTATCTAGCTCAAGGTTTGTAAACACACCAATCAGCACCCTGTGTCTAGCTCAGGGTTTGTGAATGCACCAATAGGCACTCTGTATCTAGTT
3	169299828	chr18:66546799-66547147	160	2.18	96	LTR12C	-	840	688	ACATAAAGGTTCTCCAAGGCCCCACCAGAATAGCTAAATACAGAGTGTCGATTGGTGCATTCACAAACCCTGAGATAGACACAGGGCGCTGATTGGTGCATTTACAAACCTTGAGCTAGATACAGAGTGCCGATTGGTGTATTTACAATCCCGGAGCTAG
3	169304002	chr17:74253178-74253615	160	2.75	97	LTR12C	-	840	680	ACATAAAGGTTCTCCAAGGCCCCACCAGAGTAGCTAGATACAGAGTGTCGATTGGTGCATTCACAAACCCTGAGCTAGACACAGGGTGCTGATTGGTGTGTTTACAAACCTTGAGCTAGATACAGAGTGCCGATTGGTGTATTTAGAATCCCTGAGCTAG
3	169356326	chr8:144041362-144041710	160	2.19	97	LTR12C	+	651	809	TCTGGTGGGGCCTTGGAGAACCTTTATGTCTAGCTCAGGGATTGTAAATACACCAATCGGCACTCTGTATCTAGCTCAAGGTTTGTAAACACACCAATCAGCACCCTGTGTTTAGCTCAAGGTTTGTGAATGCACCAATCAACACTCTGTATCTAGCTGC
3	169394640	chr22:18535702-18536049	160	2.19	96	LTR12C	-	841	688	GACATAAAGGTTCTCCAAGGCCCCACCAGAGTAGCTAGATACAGAGTGTCAATTAGTGCATTCACAAACCCTGAGCTAGAAACAGGGTGCTGATTGGTGTGTTTACAAACCTTGAGCTAGATACAGAGTGCCAATTGGTGTATTTACAATCCCCGAGCTA
3	169626935	chrX:62405930-62406279	160	2.19	96	LTR12C	+	651	811	TCTGGTGGGGACTTGGAGAACCTTTATGTCTAGCTAAGGGATTGTAAATACACCAATCGGCACTCTGTATCTAGCTCAAGGTTTGTAAACACACCAATCAGCACCCCGTGTCTAGCTCACAGTTTGTGAATGCACCAATCCACACTCTGTATCTAGCTAC
3	169653157	chrX:84111218-84111567	160	2.19	98	LTR12C	-	841	681	GACACAAAGGTTCTCCAAGTCCCCACCAGAGTAGCTAGATACAGAGTGTCAACCGGTGTATTTACAAACCCTGAGCTAGACACAGGGTGCTGATTGGTGTGTTTACAAACCTTGAGCTAGAGACAGAGTGCCAATTGATGTATTTACAATCCCTTAGCTA
3	169682892	chrX:108991853-108992450	160	3.74	95	LTR12C	-	836	678	ACAAAGGTTCTCCAAGTCCCCACCAGAGTAGCTAGATACAGAGTGTCAATTGGTGCATTCACAAACCCTGAGCTAGACACAGGGTGCTGATTGGTGTGTTTACAAACCTTGAGCTAGATACAGAGTGCCGATTGGTGTATTTACAATCCCTTAGCTAGAC
3	169691593	chrX:116529111-116529459	160	2.18	97	LTR12C	+	651	809	TCTGGTGGGGCCTTGGAGAAACTTTATGTCTAGCTCAGGGATTGTAAATACACCAATCGGCACTCTGTATCTAGCTCAAGGTTTGTAAACACACCAATCAGCACCCTGTGTCTAGCTCAGGGTTTGTGAATGCACCAATCCACACTCTGTATCTAGCTGC
3	169693834	chrX:118520953-118521462	160	3.19	96	LTR12C	-	841	681	GACATAAAGGTTCTCCAAGGCCCCACCAGAGCAGCTAGATACAGAGTGTCCATTGGTGCATTCACAAACCTTGAGCTAAACACAGGGTGCTGATTGGTGTGTTTACAAACCTTGAGCTAGATACAGAGTGCCGATTGGTGTATTTACAATCCCTGAGCTA
3	167619606	chr4:142610583-142610925	158	2.18	97	LTR12C	-	840	680	ACATAAAGGTTCTCCAAGGCCCCACCAGAATAGCTAGATACAGTGTCGATTGGTGCATTCACAAACACTGAGCTAGACACAGGGTGCTGATTGGTGTATTTACAAACCTTGAGCTAGATACAGAGTGCCGATTGGTGTATTTACAATCCCTGAGCTAG
3	169397161	chr22:20746105-20746615	158	3.22	95	LTR12C	-	846	686	AGCTAGACATAAAGGTTCTCCAAGTCCCCACCAGAGTAGCTAGATACAGTGTCGATTGATGCATTCACAAACCCTGAGCTAGACACAGAGTGCTGATTGGTGTGTTTACAAACCTTGAGCTAGATACAGAGTGCCAATTGGTGTATTTACAATCCCTT
3	167571143	chr2:231828572-231828881	151	2.05	96	LTR12C	-	983	833	GTCCCCACTAGATTAGCTAGACACAGAGCACTGATTGGTGCATTTACAAACCCTGAGCTAGACACAGGGTGCTGATTGGTATGTTTACAAACCTTGAGCTAGACACAGAGTGCTGATTGGTGTATTTACAATCCCTTAGCTAGACATAAAG
4	166466630	chr1:48903627-48903683	24	2.38	96	LTR12B	+	152	175	ACCAATCAGCACTCTGTAAAATGG
4	166476680	chr1:58159149-58159200	24	2.17	100	LTR12	+	292	315	AGCACTCTGTAAAATGGACCAATC
4	166503629	chr1:81927793-81927923	24	5.44	95	LTR12	+	123	143	ACCAATCAGCACTCTGTAAAATGG
4	166510360	chr1:87896682-87896764	24	3.46	96	LTR12_	+			ACCAATCAGCACTCTGTAAAATGG
4	166513066	chr1:89440514-89440596	24	3.46	95	LTR12	+	123	143	ACCAATCAGCACTCTGTAAAATGG
4	166546853	chr3:11554316-11554382	24	2.83	95	LTR12C	-	1105	1082	GCTGATTGGTCCATTTTACAGAGA
4	166559200	chr1:102699991-102700073	24	3.4	95	LTR12C	-	1105	1084	GCTGATTGGTCCATTTTACAGACA
4	166632557	chr1:121255556-121255639	24	3.44	95	LTR12_	+			ACCAATCAGCACTCTGTAAAATGG
4	166661247	chr5:582773-582838	24	2.79	95	LTR12_	-			CTGATTGGTCCATTTTACAGAGTG
4	166719454	chr2:62762835-62762927	24	3.88	96	LTR12F	-	208	185	TGCTGATTGGTCCATTTTACAGAG
4	166759859	chr1:146989755-146989886	24	5.44	96	LTR12_	-			TGCTGATTGGTCCATTTTACAGAG
4	166831199	chr3:103446792-103446875	24	3.44	96	LTR12_	+			ACCAATCAGCACTCTGTAAAATGG
4	166904594	chr3:128788425-128788483	24	2.46	98	LTR12	+	123	143	ACCAATCAGCACTCTGTAAAATGG
4	167006048	chr5:68762472-68762555	24	3.44	97	LTR12	+	123	143	ACCAATCAGCACTCTGTAAAATGG
4	167016252	chr2:126389015-126389121	24	4.35	95	LTR12_	+			ACCAATCAGCACTCTGTAAAATGG
4	167053761	chr5:76210205-76210263	24	2.46	98	LTR12_	+			ACCAATCAGCACTCTGTAAAATGG
4	167057064	chr4:31203476-31203558	24	3.46	96	LTR12_	+			ACCAATCAGCACTCTGTAAAATGG
4	167192762	chr5:99255391-99255474	24	3.44	95	LTR12_	+			ACCAATCAGCACTCTGTAAAATGG
4	167216994	chr1:221407216-221407322	24	4.46	98	LTR12D	+	676	699	ACCAATCAGCACTCTGTAAAATGG
4	167334427	chr4:68151876-68151963	24	3.6	95	LTR12C	-	1104	1081	CTGATTGGTCCATTTTACAGAGAG
4	167484937	chr2:206739266-206739355	24	3.72	95	LTR12_	-			TGCTGATTGGTCCATTTTACAGAA
4	167503313	chr4:102399583-102399641	24	2.46	98	LTR12_	+			ACCAATCAGCACTCTGTAAAATGG
4	167573070	chr4:121414951-121415009	24	2.46	98	LTR12	+	123	143	ACCAATCAGCACTCTGTAAAATGG
4	167588740	chr4:127843904-127844009	24	4.36	95	LTR12D	+	678	701	CAATCAGCACTCTGTAAAATGGAC
4	167589998	chr4:128418442-128418500	24	2.46	98	LTR12	-	343	320	TGCTGATTGGTCCATTTTACAGAG
4	167597707	chr4:131770295-131770375	24	3.38	96	LTR12_	-			TGCTGATTGGTCCATTTTACAGAG
4	167608402	chr4:137020451-137020547	24	4.04	96	LTR12D	-	709	686	GCTGATTGGTCCATTTTACAGAGA
4	167629975	chr7:71877379-71877495	24	4.88	95	LTR12_	-			TGCTGATTGGTCCATTTTACAGAG
4	167680357	chr6:2484431-2484520	24	3.68	96	LTR12D	-	758	735	TGCTGATTGGTCCATTTTACAGAG
4	167729417	chr6:17206223-17206292	24	2.92	95	LTR12C	-	1105	1082	GCTGATTGGTCCATTTTACAGAGA
4	167755684	chr4:189536858-189536950	24	3.88	96	LTR12_	-			TGCTGATTGGTCCATTTTACAGAG
4	167810611	chr7:134247148-134247312	24	6.88	95	LTR12	-	343	320	TGCTGATTGGTCCATTTTACAGAG
4	167862325	chr6:70599638-70599696	24	2.46	100	LTR12D	+	676	699	ACCAATCAGCACTCTGTAAAATGG
4	168044158	chr9:79110454-79110543	24	3.72	95	LTR12_	-			TGCTGATTGGTCCATTTTACAGAA
4	168081893	chr9:105651148-105651226	24	3.24	96	LTR12_	+			TCAGCACTCTGTAAAATGGACCAA
4	168126297	chr13:21114231-21114298	24	2.88	95	LTR12B	-	186	163	TGCTGATTGGTCCATTTTACAGAG
4	168128868	chr13:23302883-23302965	24	3.46	95	LTR12_	-			TGCTGATTGGTCCATTTTACAGAG
4	168131069	chr13:25197021-25197111	24	3.83	96	LTR12D	-	709	686	GCTGATTGGTCCATTTTACAGAGA
4	168136908	chr13:30628885-30628967	24	3.46	95	LTR12	+	123	143	ACCAATCAGCACTCTGTAAAATGG
4	168163816	chr13:55259303-55259358	24	2.33	98	LTR12B	+	155	178	AATCAGCACTCTGTAAAATGGACC
4	168177858	chr13:63807917-63807999	24	3.46	95	LTR12	+	123	143	ACCAATCAGCACTCTGTAAAATGG
4	168184749	chr13:67053914-67053996	24	3.46	95	LTR12	+	123	143	ACCAATCAGCACTCTGTAAAATGG
4	168270125	chr13:101860032-101860090	24	2.46	98	LTR12_	+			ACCAATCAGCACTCTGTAAAATGG
4	168450850	chr14:26068909-26069013	24	4.38	95	LTR12	+	291	310	CAATCAGCACTCTGTAAAATGGAC
4	168541025	chr15:25162152-25162220	24	2.88	97	LTR12F	-	208	185	TGCTGATTGGTCCATTTTACAGAG
4	168551769	chr10:69373884-69373952	24	2.88	97	LTR12B	-	186	163	TGCTGATTGGTCCATTTTACAGAG
4	168611588	chr8:16617551-16617633	24	3.4	96	LTR12C	-	1105	1082	GCTGATTGGTCCATTTTACAGAGA
4	168614902	chr15:31406146-31406262	24	4.88	95	LTR12_	-			TGCTGATTGGTCCATTTTACAGAG
4	168618104	chr15:32215491-32215573	24	3.46	96	LTR12_	+			ACCAATCAGCACTCTGTAAAATGG
4	168622354	chr15:33421117-33421233	24	4.88	95	LTR12_	-			TGCTGATTGGTCCATTTTACAGAG
4	168623682	chr15:33815347-33815405	24	2.46	98	LTR12_	+			ACCAATCAGCACTCTGTAAAATGG
4	168776315	chr10:113654852-113654920	24	2.88	98	LTR12B	-	186	163	TGCTGATTGGTCCATTTTACAGAG
4	168826347	chr15:92757852-92757959	24	4.44	97	LTR12	+	123	143	ACCAATCAGCACTCTGTAAAATGG
4	168874273	chr12:81272457-81272549	24	3.88	95	LTR12	-	343	320	TGCTGATTGGTCCATTTTACAGAG
4	168902475	chr8:49145533-49145591	24	2.46	96	LTR12B	+	152	175	ACCAATCAGCACTCTGTAAAATGG
4	168924744	chr8:58753824-58753882	24	2.46	96	LTR12_	+			ACCAATCAGCACTCTGTAAAATGG
4	168954851	chr8:69762917-69763007	24	3.83	96	LTR12C	-	1105	1082	GCTGATTGGTCCATTTTACAGAGA
4	168975979	chr8:76090431-76090505	24	3.08	96	LTR12D	-	709	686	GCTGATTGGTCCATTTTACAGAGA
4	169008511	chr18:4815841-4815924	24	3.44	95	LTR12_	+			ACCAATCAGCACTCTGTAAAATGG
4	169030267	chr8:84396840-84396898	24	2.46	96	LTR12_	+			ACCAATCAGCACTCTGTAAAATGG
4	169045305	chr17:26053103-26053184	24	3.36	95	LTR12	+	123	143	ACCAATCAGCACTCTGTAAAATGG
4	169109364	chr8:98569520-98569591	24	3	97	LTR12C	+	1082	1105	TCTCTGTAAAATGGACCAATCAGC
4	169473606	chr21:45779522-45779586	24	2.71	98	LTR12_	-			GCTGATTGGTCCATTTTACAGAGC
4	169486076	chr19:5165655-5165723	24	2.88	95	LTR12B	-	186	163	TGCTGATTGGTCCATTTTACAGAG
4	169552130	chr19:54598055-54598122	24	2.83	97	LTR12B	-	185	163	GCTGATTGGTCCATTTTACAGAGC
4	169631945	chrX:66689194-66689283	24	3.75	96	LTR12F	-	181	160	TGATTGGTCCATTTTACAGAGCAC
4	169733095	chrX:153155713-153155780	24	2.88	97	LTR12_	-			TGCTGATTGGTCCATTTTACAGAG
4	169753056	chrY:16605936-16605992	24	2.38	100	LTR12_	-			TGCTGATTGGTCCATTTTACAGAG
4	169756479	chrY:19123616-19123722	24	4.4	95	LTR12D	-	709	686	GCTGATTGGTCCATTTTACAGAGA
5	168604209	chr15:29323863-29324009	67	2.21	95	LTR12F	-	191	126	TACAGAGTGCTGATTGGTGCTGTTTTACAGAGTGCTAATTGGTGCATTTTACAATCCACTTGCTAGC
5	168861443	chr10:135134648-135134875	67	3.43	96	LTR12	-	164	101	TACAGAGTGCTGATTGGTGCATTTTTACAGAGCACTGATTGGTGCATTTTACAAACCTCTAGCTAGC
5	166495707	chr1:75206216-75206545	66	5.02	95	LTR12	-	230	165	ACAGAGCGCTGATTGGTGCATTTTTACAGAGTGCTGATTGGTGCATTTACAATCCTTTAGCTAGAC
5	166536325	chr1:96618608-96618872	66	4.02	95	LTR12	+	98	163	TGTCTAGCTAAAGGTTTGTAAATGCACCAATCAGCACTCTGTAAAAATGCACCAATCAGCACTCTG
5	166560474	chr3:15983058-15983341	66	4.35	96	LTR12	-	230	165	ACAGAGTGCTGATTGGTGCATTTTTACAGAGTGCTGATTGGTGCATTTACAATCCTTTAGCTAGAC
5	166574350	chr1:105651670-105651868	66	3.02	96	LTR12	+	98	163	TGTCTAGCTAAAGGTTTGTAAATGCACCAATCAGCACTCTGTAAAAATGCACCAATCAGCACTCTG
5	166574452	chr1:105658064-105658253	66	2.88	96	LTR12	+	98	163	TGTCTAGCTAAAGGTTTGTAAATGCACCAATCAGCACTCTGTAAAAACGCACCAATCAGTGCTCTG
5	166646922	chr2:40899189-40899321	66	2.02	95	LTR12B	+	104	167	TGTCTAGCTAAAGGATTGTAAACACACCAACCAGCACTCTGTAAAAACGCACCAATCAGCACTCTG
5	166647756	chr3:49258582-49258868	66	4.36	95	LTR12	-	230	165	ACAGAGCGCTGATTGGTGCATTTTTACAGAGTGCTGATTGGTGCATTTACAATCCTTTAGCTAGAC
5	166700959	chr3:67938584-67938716	66	2.02	96	LTR12_	+			TGTCTAGCTAAAGGTTTGTAAACGCACCAATCAACACTCTGTAAAAACGAACCAATCAGCACACTG
5	166819585	chr5:44007285-44007439	66	2.35	95	LTR12	-	164	99	ACAGAGTGCTGATTGGTGTGTTTTTACAGAGTGCTGATTGGTGCATTTACAAACCTTTAGCTAGAC
5	166824330	chr5:45016321-45016542	66	3.36	95	LTR12	-	164	99	ACAGAGAGCTGATTGGTGCGTTTTTACAGAGTGCTGATTGGTGCATTTACAAACCTTTAGCTAGAC
5	166911080	chr1:172772860-172773059	66	3.01	95	LTR12	+	98	163	TGTCTAGCTAAAGGTTTGTAAATGCACCAATCAGCACTCTGTAAAAATGCACCAATCAGCACTCTG
5	166935009	chr1:177288571-177288703	66	2.02	97	LTR12	+	164	229	TGTCTAGCTAAAGGACTGTAAATGCACAAATCAGCACTCTGTAAAAATGCACCAATCAGCACTCTG
5	166973762	chr4:18984562-18984693	66	2.02	95	LTR12B	-	168	104	ACAGAGTGCTGATTAGTCCATTTTTACAGAGTGCTGATTGGCGCATTTACAATCATTTAGCTAGAC
5	166985002	chr3:144622815-144623013	66	3.02	95	LTR12	-	164	99	ACAGAGTGCTGATTGGTGCATTTTTACAGAGTGCTGATTGGTGCGTTTACAAACCTTTAGCTAGAC
5	166985076	chr3:144628661-144628859	66	3.02	95	LTR12	-	164	99	ACAGAGTGCTGATTGGTGCATTTTTACAGAGTGCTGATTGGTGCATTTACAAACCTTTAGCTAGAC
5	167005759	chr3:148288452-148288584	66	2.02	97	LTR12_	+			TGTCTAGCTAAAGGTTTGTAAACGCACCAATCAGCACTCTGTAAAAATGCACCAATCAGCACTCTG
5	167005821	chr3:148295437-148295701	66	4.02	96	LTR12	+	98	163	TGTCTAGCTAAAGGTTTGTAAACGCACCAATCAGCACTCTGTAAAAATGCACCAATCAGCACTCTG
5	167112875	chr2:137655268-137655488	66	3.35	95	LTR12	-	164	99	ACAGAGCGCTGATTGGTGCATTTTTACAGAGTGCTGATTGGTGCGTTTACAAACCTTTAGCTAGAC
5	167360650	chr7:36544466-36544598	66	2.02	95	LTR12	-	164	99	ACAGAGCACTGATTGGTGCGCTTTTACAGAGTGCTGATTGGTGCATTTACAAACCTTTAGCTAGAC
5	167385725	chr5:130823134-130823286	66	2.35	95	LTR12	-	230	165	ACAGAGTGCTGATTGGTGCATTTTTACAGAGTGCTGATTGGTGCATTTACAATCCTTTAGCTAGAC
5	167391411	chr7:41001709-41001863	66	2.35	95	LTR12	-	156	99	ACAGAGTACTGATTGGTGCATTTTTACAGAGTGATGATTGGTGCATTTACAAACCCTTAGCTAGAC
5	167458226	chr5:146386908-146387039	66	2.02	96	LTR12_	+			TGTCTAGCTAAAGGTTTGTAAACGCACCAATCAGCACTCTGTAAAAATACACCAATCAGCACTCTG
5	167555407	chr5:179609578-179609771	66	2.94	98	LTR12	-	221	158	TGATTGGTGCATTTTTACAGAGTGCTGATTGGTGCTTTTACAATCCTTTAGCTAGACACAGAGCAC
5	167639096	chr4:152274696-152274850	66	2.35	96	LTR12	-	164	99	ACAGAGCGCTGATTGGTGCGTTTTTACAGAGTGCTGATTGGTGCAATTACAAACCTTTAGCTAGAC
5	167659383	chr4:161588545-161588676	66	2.02	96	LTR12_	+			TGTCTAGCTAAAGGATTGTAAATGCACCAATCAGCACTCTGTAAAAACGCACCAATCAGCACTCTG
5	167660627	chr7:82274703-82274835	66	2.02	96	LTR12_	+			TGTCTAGATAAAGAATTGTAAACGCACCAATCAGCACTCTGTAAAAATGCACCAATCAGCACTCTG
5	167671689	chr6:179078-179274	66	2.98	95	LTR12	-	164	99	ACAGAGAGCTGATTGGTGCGTTTTTACAGAGTGCTGATTGGTGCATTTACAAACCTTTAGCTAGAC
5	167690846	chr7:92652433-92652783	66	5.35	95	LTR12	-	164	99	ACAGAGCACTGATTGGTGCGTTTTTACAGAGTGCTGATTGGTGCATTTACAAACCTTTAGCTAGAC
5	167729957	chr6:17341514-17341662	66	2.26	95	LTR12_	-			TGCTGATTGGTGCGTTTTTACAGAGTGCTGATTGGTGCGTTTACAAACCTTTAGCTAGACACAGAG
5	167742680	chr4:185836419-185836567	66	2.26	97	LTR12	-	290	225	TGCTGATTGGTGCATTTTTACAGAGTGCTGATTGGTGCATTTACAAACCTTTAGCTAGACACAGAG
5	167792629	chr6:36416966-36417170	66	3.12	96	LTR12	-	157	92	GCTGATTGGTGCGTTTTTACAGAGTGCTGATTGGTGCATTTACAAACCTTTAGCTAGACACAGAGC
5	167792636	chr6:36417172-36417331	66	2.42	95	LTR12	-	235	170	TAGACACAGAGCGCTGATTGGTGCGTTTTTACAGAGTGCTGATTGGTGCATTTACAATCCTTTAGC
5	167856111	chr6:67701031-67701162	66	2.02	95	LTR12_	+			TGTCTAGCTAAAGGATTATAAATGCACCAATCAGCACTCTGTAAAATCGCACCAATCAGCACTCTG
5	167902004	chr6:92495068-92495263	66	2.97	95	LTR12	-	163	98	CAGAGCACTGATTGGTGCGTTTTTACAGAGTGCTGATTGGTGTATTTACAAACCTTTAGCTAGACA
5	167977512	chr6:127749893-127750112	66	3.35	95	LTR12	-	164	99	ACAGAGTGCTGATTGGTGCGTTTTTACAGAGTGCTGATTGGTGCGTTTACAAACCTTTAGCTAGAC
5	168018865	chr6:150632591-150632722	66	2.02	96	LTR12_	-			ACAGAGCGCTGATTGGTGCCATTTTACAGAGTGCTGATTGGTGTGTTTACAAACCTTTAGCTAGAC
5	168048886	chr9:80899198-80899417	66	3.35	95	LTR12	-	164	99	ACAGAGTGCTGATTGGTGCGTTTTTACAGAGTGCTGATTGGTGCATTTACAAACCTTTAGCTAGAC
5	168074810	chr9:99436195-99436386	66	2.9	95	LTR12F	-	191	126	TACAGAGTGCTGATTGGTCCATTTTACAGAGCACTGATTGGTGCATTTTACAAACCTCTAGCTAGC
5	168147170	chr13:40004756-40004954	66	3.02	95	LTR12	+	98	163	TGTCTAGCTAAAGGTTTGTAAACGCACCAATCAGCACTCTGTAAAAATGCACCAATCAGCACTCTG
5	168152536	chr13:45030494-45030648	66	2.35	96	LTR12	-	164	99	ACAGAGCACTGATTGGTCCGTTTTTACAGAGTGCTGATTGGTGCGTTTACAAACCTTTAGCTAGAC
5	168152726	chr13:45168484-45168704	66	3.35	95	LTR12	-	164	99	ACAGAGCGCTGATTGGTGCGTTTTTACAGAGTGCTGATTGGTGCATTTACAAACCTTTAGCTAGAC
5	168316496	chr11:68916972-68917170	66	3.02	96	LTR12	-	164	99	ACAGAGCACTGATTGGTGCGTTTTTACAGAGTGCTGATTGGTGCATTTACAAACCTTTAGCTAGAC
5	168421633	chr11:129180659-129180920	66	4.02	95	LTR12	+	164	229	TGTCTAGCTAAAGGATTGTAAATGCACCAATCAGCACTCTGTAAAAACGCACCAATCAGCGCTCTG
5	168497340	chr12:20163066-20163286	66	3.35	95	LTR12	-	230	165	ACAGAGTGCTGATTGGTGCGTTTTTACAGAGTGCTGATTGGTGCGTTTACAATCCTTTAGCTAGAC
5	168675489	chr14:80938587-80938842	66	3.89	95	LTR12	-	224	159	CGCTGATTGGTGCCTTTTTACAGAGTGCTGATTGGTGCATTTACAATCCTTTAGCTAGACACAGAG
5	168746335	chr15:67538945-67539199	66	3.88	96	LTR12	+	167	232	CTAGCTAAAGGATTGTAAATGCACCAATCAGCACTCTGTAAAAACACACCAATCAGCACTCTGTGT
5	168886723	chr12:90842111-90842243	66	2.02	96	LTR12_	-			ACAGAGCACTGATTGGTGCATTTTTACAGAGTGCTGATTGGTGCATTTACAAACCTTTAGCTAGAC
5	168912252	chr12:107611121-107611319	66	3.02	95	LTR12	+	98	163	TGTCTAGCTAAAGGTTTGTAAATGCACCAATCAGCACTCTGTAAAAACGCACCAATCAGTGCTCTG
5	169045836	chr17:26174030-26174253	66	3.42	95	LTR12	-	164	99	ACAGAGTGCTGATTGGTGCATTTTTACAGAGTGCTGATTGGTGCATTTACAAACCTTTAGCTAGAC
5	169403717	chr22:26490586-26490849	66	4.02	95	LTR12	-	230	165	ACAGAGCACTGATTAGTGCGTTTTTACAGAGTGCTGATTGGTGCATTTACAATCCTTTAGCTAGAC
5	169456833	chr21:30727492-30727714	66	3.41	96	LTR12	-	163	98	CAGAGTGCTGATTGGTCCGTTTTTACAGAGTGCTGATTGGTGCGTTTACAAACCTTTAGCTAGACA
5	169597719	chrX:34113987-34114119	66	2.02	95	LTR12_	-			ACAGAGCGCTGATTGGTCCGTTTTTACAGAGTGCTGATTGGTGCATTTACAAACCTTTAGCTAGAC
5	169636941	chrX:70722012-70722225	66	3.26	95	LTR12	-	223	159	TGCTGATTGGTGCATTTTTACAGAGTGCTGATTGGTGCATTTACAATCCTTTAGCTAGACACAGAG
5	169657880	chrX:87947041-87947322	66	4.27	95	LTR12	-	164	99	ACAGAGCGCTGATTGGTGCATTTTTACAGAGTGCTGATTGGTGCATTTACAAACCTTTAGCTAGAC
5	169689239	chrX:114596775-114596907	66	2.02	96	LTR12_	+			TGTCTAGCTAAAGGATTGTAAACGCACCAATCAGCACTCTGTAAAAACGCACCAATCAGCACTCTG
5	169694273	chrX:118903304-118903554	66	3.8	97	LTR12	+	103	168	AGCTAAAGGTTTGTAAATGCACCAATCAGCACTCTGTAAAAACGCACCAATCAGTGCTCTGTGTCT
5	169694493	chrX:119090635-119090830	66	2.98	95	LTR12	-	228	163	AGAGTGCTGATTGGTGCATTTTTACAGAGTGCTGATTGGTGCATTTACAATCCTTTAGCTAGACAC
5	169713420	chrX:135503340-135503538	66	3.02	95	LTR12	+	98	163	TGTCTAGCTAAAGGTTTGTAAACACACCAATCAGCACTCTGTAAAAACGCACCAATCAGTGCTCTG
5	169745166	chrY:6807194-6807413	66	3.33	95	LTR12	-	163	98	CAGAGCGCTGATTGGTGCGTTTTTACAGAGTGCTGATTGGTGTGTTTACAAACCTTTAGCTAGACA
5	166513541	chr1:89684747-89684959	65	3.26	95	LTR12	-	164	99	ACAGAGCGCTGATTGGTCCATTTTTACAGAGTGCTGATGGTGCATTTATAAACCTTTAGGTAGAC
6	168628858	chr14:71502198-71502504	148	2.07	100	AluSz	+	11	138	GGTGTGGTGGCTCACACCTGTAATCCCAGCACTTTGGGAGGCCAAGATGGGCGTATATCACTTGAGGTCAGGAGTTCGAGATCAGCCTGGCCAACATGGTGAAACCCTGTCTCTACTAAAAATACAAAATATTAGCTGGGTATGGTGG
6	168167527	chr13:57668912-57669289	145	2.61	96	AluSx	+	10	138	CGGTGGCTCACACCTGTAATCCCAGCACTTTGGGAGGCCAAGGTGGGTGGATCACTTGAGGTCAGGAGTTCGAGACCAGCCTGGCCAACAGGGTGAAACCCAGTCTCTACTAAAAATACGGAAAATTAGCTGGCCATGCCAGGCA
6	169554887	chr19:56346784-56347410	141	4.5	95	AluSz	+	12	140	AGGCCAGGCACAGTGGCTCATGCCTGTAATCCCAGCACTTTGGGAGGCCGAGGCGGGCAGATCACTTGAGGTCAAGGGTTCGAGACCAGCCTGGCCAACATGGTGAAACCCTGTCTCTACTGAAAATACAAAAATTAGCCG
6	169622538	chrX:55222735-55223050	139	2.3	96	AluSx	+	23	149	CTGTAATCCCAGCACTTTGGGAGGCTGAGGAGGGTGGATCATCTGAGGTCAGGAGTTTGAGACCAGCCTGGCCAACATGGGAAAACCCCATGTCTACTTAAAAAAATAACAAAAATTAGCTGGGTGTGGTGCCACGGGT
6	166814627	chr3:98294367-98294822	138	3.31	96	AluSq2	+			TGGCTCATGCCTGTAATCCCAGCACTTTGGGAGGCCGAGGCAGGTGGATCACCTGAGGTCAGGATTTCAAGACCAGCCTGGCCAACATGGTGAAACCTTGTCTCTACTAAAAAAATACAAAAAATTAGCCGGGTGTGC
6	166851979	chr1:158672613-158672952	138	2.47	95	AluYa5	+	2	131	GCCGGGCGCGGTGTCTCACGCCTGTAATCCCAGCACTTTGGGAGGCTGAGGCGGGTGGATCACGAGGTCAGCAGATCGAGACCATCCTGGCTAAAACAGTGAAACCCCGTCTCTACTAAAAATACAAAAACAAAATTA
6	166475658	chr1:57073227-57073560	137	2.44	95	AluSx	+	11	133	GCTGGGTATGGTGGCACATGCCTGTAATCCCAGCACTTTGGGAGGCCAAGGCAGGTGGATCACCTGAGGTCAAGGGTTTGAGACCAGTCTGGCCAACATGGTGAAACCCCTTCTGTACTAAAAATACAAAAAAATTA
6	168045270	chr9:79620798-79621097	136	2.2	95	AluSq2	+			GTGGCACACGCCTGTAATCCCAGCACTTTAGGAAACCTAGGTGGGCAGATCACCTGAGGTCAGGAGTTCAACGCCAGCCTGGATAACATGGTGAAACCCTGTTTCTACTAAAAATACAAAAAATTAGCCAGGTGTG
6	168056735	chr6:169864944-169865273	136	2.45	96	AluSp	+	21	138	GGGGGCGCATGCCTGTAATCCCAGCACACTTTGGGAGGCCAAGGTGGGCAGATCACCTGAGGTCAGGAGTTCAAGACCAGCCTGACCAACATGGTGAAACCCCATCTCTACTAAAAATACAAAATTAGCTGGGTGT
6	168126080	chr13:20939434-20939907	136	3.49	97	AluSq	+	21	136	GTGGCAGGTGCCTGTAATCCCAGCACTTTGGGAGGCTGAAGCAGGCAGATTACCTGAGGTCAGGAGTTCGAGACCAGCCTGGCCAACATGTTGAAACTCCATCTCTACTAAAAAATACAAAAATTACCCAGGCATG
6	168882307	chr12:87289580-87289908	136	2.42	96	AluSq10	+			GTGGCACATGCCTGTAATCCCAGCACTTTGGGAGGCCAAGGCGGGTGGATCACTTGAGGTTAGGGAGTTCCAGGGCAGCCTGGCCAACATGATGAAACCCCGTCTCTGCTAAAAATACAAAAATTAGCTGGGCGTG
6	169096633	chr16:12331366-12331700	136	2.47	95	AluSx	+	21	151	GCCTGTAATCCCAGCACTTTGGGAGGCTGAGGTGGATGGATCACCTGAGGTCAGGAGTTTGAGACCAGACTGGGCAACATGGTGAAACCCCCGTCTCTACTAAAAATACAAAAATTACTGGGAAGTGGTGGCAGGT
6	167359637	chr4:72029690-72029985	135	2.19	95	AluSx	+	11	143	TGGTGGCTCACGCCTATAATCCCAGCATTTTGGGAGGCCAAGGTGGGCAGATCACCTGAGGTCAGGAGTTTGAGACCAGCCTGGCCAACATGGCAAAACCCCGACTCTACTAAAAATAAAAAAATAAGCTGGGCA
6	167997976	chr6:137781762-137782076	135	2.34	96	AluSz	+	11	139	GGTGGTGCATGCCTGTAATCCCAGCACTTTGGGAGGCCAAGGCAGTTGGAACACGTGAGGTCAGGAGTTCAAGACCAGCCTGGCCAACATGGTGAAACCCCGTCCCTACCAAAAATATAAAAATTAGCCTGGCAT
6	168025770	chr6:155195265-155195582	135	2.36	96	AluSz6	+			GGCATGGTGGCACATGCCTGTGATCCCAGCACTTTGGGAAACTGAGGCGAGCAGATCACCTGAGACCAGGAGTTTGAGACCAACCTGGCCAACATAGCAAAACCCTGTCTCTACTAAAAATACAAAAATTAGCGG
6	168197843	chr11:7615750-7616061	135	2.32	97	AluSx1	+			TGCCTGTAATCCCAGCACTTTGGGAGGCTGAGGCAGGTGAATCACCTGAGGTTAGGAGTTGGAGACCAGCTTGACCAGCATGGTGAAACCCTGTCTCTACTGAAAATACAAAAATAAGCCAGGCATGGTGATGGG
6	168515846	chr12:25244940-25245245	135	2.29	95	AluSq	+	22	156	CCTGTAGTCCCAGCTACTTGGGAGGCTGAGGCAGGCAGATCACCTAAAGTCAGGAGTTTGAGACCAGCCTGGCCAACATGGCGAAACACCATCTCTACTAAAAATACAAAAATTAGCCAGGTGTGGTAGCGGGCG
6	169090205	chr8:94948912-94949217	135	2.27	98	AluSx	+	12	143	GTGGTACACGCCTGTAATCCCAGCACTTTGGGAGGCCAAGGTGGGCAGATCACCTGAGGTCAGGAGTTCGAGACCAGCCTGGCCAACATGCTGAAACCCTGTCTTTACTAAAAATACAAAAATTAGCTGGGCCTG
6	166555418	chr3:14247327-14247740	134	3.1	97	AluSx3	-			TTTTTGTATTTTTAGTAGAGATGGGGTTTCTCCATGTTGGCCAGGCTGGTCTCGAACTCCTGACCTCAGGTGATCCGCCCACCTCAGCCTCCCAAAGTGCTGGGATTACAGGCGTGAGCCACCGCGCCTGGCAA
6	166643698	chr3:48197034-48197357	134	2.42	96	AluSp	+	22	156	CCTGTAATCCCAGCACTTTGGGAGGCCAAGGCAGGGGGATCACCTGAGGTCAGGAGTTCAAGACCAGCCTGACCAACATGGAGAAACCCCGTCTCTACTAAAAATATAAAATTAGCTGGGTGTGGTGGCACATG
6	166718027	chr2:62395113-62395440	134	2.45	96	AluSg4	+			CCGGGCATGATGGCGCAAGCCTGTAATCCCAGCACTTTGGGAGGCTGAGGCGGGCGGATCACGAGGTCAGGAGTTTGAGACCAGCCTGGCCATGATAGTGAAACCCTGTCTCTACTAAAAACTACAAAAATTAG
6	166735238	chr1:145400547-145400850	134	2.27	98	AluSx	+	21	153	GCCTGTAATCCCAGGACTTTGGGAGGCTGAGGCGGGTGGATTACCTGAGGTCAGAAGTTCGAGACCAACCTGGCCAACATGGTGAAATCCTGTCTCTACTAAAAATACAAAATTAGCCAGGCGTGGTGGCGCTT
6	167675773	chr6:1319026-1321372	134	17.5	98	AluSp	+	2	136	GCCGGGCGCGGTGGCGCACGCCTGTAATCCCAGCACTTTGGGAGGCCAAGGCGGGTGGATCACCTGAGTTAGGAAGTTCAAGACTAGCCTGACCAACATGGAGAAACCCCGTCACTACTAAAAATACAAAATTA
6	167868272	chr7:157424135-157424432	134	2.23	95	AluY	+	27	160	AATCCCAGCACTTTGGGAGGCTGAGGCGGGCGGATCACGAGGTCAGGAGATCGAGACCATCCTGGCTAACACGGTGAAACCCCGTCTCTACTAAAAATACAAAAAATTAGCCAGGCGTGGTGGCGGGCACCTGT
6	168197855	chr11:7622912-7623227	134	2.36	96	AluSq2	+			CAGGTGTGGTGGTACATACCTGTAATCCCAGCACTTTGGGAGGCCGAGGTGGACGGATAACCCGAGGTCAGGAGTTCGAGAACAGCCTGACCAACATGGTGAAACCCCGTCTCTACTAAAAATACAAAATTAGA
6	168949722	chr17:4035730-4036157	134	3.2	95	AluSz6	-			CGCCTGTAATCCCAGCACTTTGGGAGGCCAAGGTGGGTGGATCACGAAGTCAGGAGATCAAGACCATCCTGGCTAACACGGTGAAACCCCGTCTCTACTAAAAATACAAAAAATTAGCCGGGTGTGGTGGCGGG
6	169215232	chr17:56919905-56920219	134	2.36	96	AluSz	+	22	150	CCTGTAATCCCAGCACTTCGGGAGGCCAAGGCGGGTGGATCACTTGAGGTCAAGAGTTTGAGAACAGCCTGATCAACATGGTGAAACCTTGTCTCTACTAAAAATACAAAATTAGCCAGGTGTGGTGGTGCACA
6	169396372	chr22:20058243-20058573	134	2.48	95	AluSx	+	11	138	GGCATGGTGGCACATGCCTGTAATCCCAGCACTTTGGGAGGCTGAGGCAGGTAGATAACCTGAGGTCAGGAGTTCGCGACCAGCCTGACCAAAATGGAGAAACCTTGTCTCTACAAAAAATACAAAATTAGCTG
6	166603673	chr3:32348439-32348748	133	2.34	96	AluSg	+	21	146	GCCTGTAATCCCAGCACTTTGGGAGGCCGAGGTAGGTGGATCACGAGGACAGGAGTTTGAGACCAGCCTGGCCAACATGGTGAAATCCCGTCTCTACTAAAAATACAAAAATTAGCTGGGCATGGTTGTGGAT
6	169203612	chr18:45067809-45068102	133	2.21	98	AluSp	+	12	139	GTGGCACATGCCTGTAATCCCAGCACTTTGGGAGGCCAAGGTGGGTGGATCACCTGAGTTCAGGAGTTTGAGACAACCTGACCAACATGGGGAAACCCCGTTTCTACTAAAAATACAAAATTAGCCAGGAGTG
6	169510781	chr19:21959592-21959902	133	2.34	97	AluSg4	+			GTGGTGGGTGCCTGTAATCCCAGCACTTTGGGAGGCCAAGGCAGGTGGACCACAAGGTCAGGAGTTTGAGACCAGCCTGGCCAATATGGTGAAACCCCATCTCTACTAAAAATACCACAATTAGCCAGGAGTG
6	167053204	chr7:348968-349272	132	2.31	95	AluSp	+	21	146	GTGGTGCATGCCTGTAATCCCAGCACTTTGGGAGGCCGAGGTGGGTGGATCACCTGAGGTTGAGAGTTTGAGACCAGCCTGACCAACATGAAGAACCCCATCTCTACTAAAAATACAAATTAGCCAGGCGTG
6	166650778	chr3:49995577-49995836	130	2	95	AluY	+	1	130	GGCCGGGCGCAGTGGCTCACGCCTGTAATCCCAACACTTTGGGAGGCTAAGGCGGGCGGATCACGAGGTCAGGAGATCGAGACCATCCTGGCTAACACAGTGAAACCCCGTCTCCACTAAAAACACAAAA
6	169502779	chr19:16214779-16215091	127	2.48	96	AluSz	+	22	138	CACACCTGTAATCCCAGCACTTTGGGAGGCTGAGGCAGGTGGATCATTTGAGCTCAGGAGTTCAAGACTGGCCTGGGCAACATGGTGAAACCCCGTCTCTACTAAAAATACAAAAATTAGCTGGGTG
6	169508056	chr19:19817157-19817417	123	2.14	96	AluSq2	+			TGTAATCCCAGCACTTTGGGAGGTGGGCGGATCACCTGAGGTCAGGAGTTTGAGACCAGCCTGGCCAACATGATGAAACCCCATCTCTACGAAAAATATAAAAATTAGTCAGGCATGGTGGAG
6	169462657	chr21:35851911-35852270	120	3	95	AluSx	+	21	136	TCATGCCTGTAATCCCAGCACTTTGGGAGGCCGAGGTGGGCGGATCACCTGAGGTCAGGAGTTTGAGACCAGCCTGACCAACATGGTGAAACCCCGTCTCTACTAAAAATACAAAAATTA
6	169719132	chrX:140705444-140705684	120	2.01	95	AluSx3	+			GCCTGTAATCCCAGCACTTCGGGAGGCCGAGGTGGGCAGATCACAAGATCAGGAGTTCAAGACCAGCCTAACCAATATGGTGAAACCCCGTCTCTACTAAAAATACAAAAAAATTAGCCA
6	168123138	chr9:140827550-140827788	118	2.03	97	AluY	-	132	22	AGTTTTTTGTATTTTTAGTAGAAATGGGGTTTCACTGTGTTAGCCAGAATGGTCTCAAATCTCCTGACCTCATGATCTGCCCGCCTCGGCCTCCCAAAGTGCTGAGATTACAGGTGTG
6	169479466	chr19:1335001-1335351	118	2.98	95	AluSx	-	136	21	TAATTTTTGTATTTTTTAGTAGAGATGGGGTTTCACCATGTTGGCCAGGCTGGTCTCGAACTCCTGACCTCAGGTGATCTGCCTGCCTTGGCCTCCCAAAGTGCTGGGATTACAGGCA
6	168210121	chr13:77643494-77643842	117	2.98	95	AluY	+	19	132	ACGCCTGTAATCCCAGCAATTTGGGAGGCCGAGGCGGGTGGATCATGAGGTCAGGAGATCGAGACCATCCTGGCTAACACGGTGAAACCCCGTCTCTACTAAAAATACAAAAAAATT
6	167422742	chr5:138165480-138165709	115	2	95	AluY	+	22	135	CCTGTAATCCCAGCACTTTGGGAGGCCAAGGCAGACAGATCACAAGGTCAGGAGATAGAGACCATCCTGGCTAACATGGCGAAACCCAGTCTCTACTAAAAATACAAAAAAATTA
6	169009269	chr20:6098246-6098587	115	2.99	97	AluSq10	-			AATTTTTGTATTTTTAGTAGAGATGGGGTTTCACCATGTTGGCCAGGCTGGTCTTGAACTCCTGACCTCAGGTGATCCACCCACCTCAGCCTTCCAAAGTGCTGGGATTACAGGA
6	168310051	chr11:63980670-63981005	112	3	99	AluSx	-	125	30	TGTATTTTTTTAGTAGAGATGGAGTTTCACCATATTGGTCAGGCTGGTCTCGAACTCCTGACCTCAGGTGATCCACCCGCCTCAGCCTCCCAAAGTGCTGGGGTTATAGGAG
6	167444844	chr4:89437262-89437480	109	2.02	95	AluY	+	18	123	CACGCCTGTAATCCCAGCACTTTGCGAGGCCAAGGCGGGCGGATCACAAGGTCAGGAGATCGAGACCATCCTGCCTAACACGGTGAAACCCCATCTCTACTAAAAAATA
7	168731352	chr15:64575652-64575936	141	2.03	97	AluSz	-	190	58	CTGCCCTCAGCCTCCTGAGTAACTGGGATTACAGAAGCACACCAACACACCCAGCTAATTTTTGTATTTTAGTAGAGACGGGGTTTCACCATGTTGGCCAGGCTGGTCTCAAACTCCTGACCTCAAGTGATCCACACACCT
7	166655122	chr2:45330129-45330445	140	2.28	97	AluSq2	-			TCTACCCACCTCAGCCTCCCAAAGTGCTGGGATTACAGGCACCCATCACCATGCCCAGCTAAATTTTTGTATTTTTCTTTAGTAGAGACAGGGTTTCACCATATTGGCCAGTCTAGTCTCGAACTCCTGACCTCAGGCAA
7	167066007	chr3:160567318-160567623	140	2.21	95	AluY	-	190	57	CCTGCCTCAGCCTCCCGAGTAGCTGGGACTACAGGCGCCCACCACCACGCCCGGCTAATTTTTTGTTTTTGTATTTTTAGTAGAGACGCAATTTCACTGTGTGAGCCAGGATGGTCTCGATCTCCTGACCTCGTGATCCG
7	168948877	chr17:3777776-3778097	136	2.37	96	AluSx	-	190	58	CTGCCTCGGCCTCCCAAGTAGCTGGAATTACAGGTGCCAGCCACCATGCCCGGCTAATTTTTGTATTTTTTAGTAGAGACGGGGTTTCACCACGTTGGCCAGGCTGGTCTCAAACTCCTGACCTCAGGTGATCCAC
7	169288476	chr17:71977537-71977864	136	2.42	95	AluSx	-	191	73	TCAGGTGATCCACCTGTCTCAGCCTCCCAAGTAGCTGAGACTACGGGCATGAACCACCACACCCTGCTAATTTTTTGTATTTTTAGTAGAGACAGGGCTTTGCCATGTTGGCCAGGCTGGTCTTGAACTCCTAACC
7	166435261	chr1:22144467-22144783	135	2.35	96	AluSz	-	182	69	TCAAGTGATCCACCCGCCTTGGCCTCCCAAAGTGCTGGGATTACAGGTGCACACCACCACGCTCAGCTAATTTTTGTATTTTTAGTAGAGACGGGATTTCTCCATGTTGGACAGGCTGGTCTCAAACTCCTGACC
7	166809203	chr1:150458595-150458910	135	2.35	96	AluSq10	-			TCAGGTGATCCACCTGCCTCGGCCTCCCAAGTAGCTGGGATTACAGGCGCCCACCACCACGCCCAGCTAATTTTTGTATTTTTAGTAGAGACGGGGTTTCACCATGTTGGCCAGGCTGGTCTAGAACTCCTGACC
7	167298495	chr2:168535742-168536061	135	2.38	96	AluSp	-	187	54	CCTCGGCCTCCCAAAGTGCTGGGATTACAGGCATGTGCCACCACACCTGGCTAATTTTTGTATTATTAGTAGAGACAGGGTTTCTCCATGTTGGTCAGGCTGGCCTGGAACTCCTGACCTCAGGTGATCCGCCCA
7	167577311	chr2:234089283-234089599	135	2.36	96	AluSz6	-			TCAAGTGATCCACCCACCTCGGCCTCCCAAAGTGCTGGGATTACAGGCGCCCACCACCATGCCCAGCTAATTTTTGTATTTTTAGTAGAGACGGGGTTTTGCCATGTTGGCCAGGCTGATCTCGAACTCCTGGCC
7	167642299	chr7:75480131-75480458	135	2.44	95	AluSx	-	191	64	CGATCCACCTGCCTCAGCGTCCTAAAGTGCTGGGATTACAGGTTCATACCACCACACCCAGCTAGTTTTTGTATTTTTAGTAGAGACAGTGTTTCTCCATGTTGGCCAGGCTGGTCTCAAACTCCTGACCTCAGG
7	167807082	chr7:132457123-132457848	135	5.38	97	AluSz6	-			CCTGCCTCGGCCTCCCAAAGTGCTGGGATTACAGGCGTGAGCCACCATGCCTGGCTAATTTTTGTATTTTTAGTAGAGACAGGGTTTTGCCATGTTGGTCAGGCTGATCTCGAACTCTTGACCTCAAGTGATCCA
7	168309773	chr11:63760141-63760435	135	2.19	97	AluSz	-	182	58	GCCTCCCAAAGTGCTGGGATTACAGATGCCCACCACCATGCCTGGCTAATTTTTGTATTTTTAGTAGAGGCGGGGTTTCACCATATTGGCTAGGCTGGTCTTGAACTCCTGACCTCAAATGATCCACCCACTTTG
7	168501599	chr10:57305134-57305450	135	2.35	97	AluSx	-	188	68	CAGGTGATCCGCCCGCCTCAGCCTCCCTAGTAGCTGGGATTACAGGCGCACGCTGCCACACCTGGCTAATTTTTGTATTTTTAGTAGAGACAGGGTTTCACCATGTTGGCCAGACTGGTTTCAAACTCCTGACCT
7	168662484	chr14:78013182-78013506	135	2.41	95	AluSp	-	191	57	CCTGCCTCGGCCTCCCAAAGTGCTGGGATTACAGGCATGCGCCACCACACCCAGCTAATTTTCGTATTTTTATTAGAGACAGGGCTTCTCCATGTTGGTCAGACTAGTCTTGAATTCCCGACCTCAGGTGATCCG
7	168886062	chr12:90307046-90307362	135	2.36	97	AluSx	-	188	64	TCTGCCGGCCTCAGCCTCCCAAAGTGCTGGGATTACAGGCATGAGCCATCGTGCGTGGCTAATTTTGTATTTTTAGTAGAGGGGGGGGTTTCTCCATGTTGGCCAGGTTGGTCTCGAACTCCTAACCTCAGGCAA
7	168937879	chr17:1167008-1167328	135	2.38	95	AluSx	-	187	54	CCTCAGCCTCCCAAAGTGCTGGGATTACAGGCGTGAGCCACCGCGCCCGGCTAATTTTTGTATTTTTAGTAGAGACGAGGTTTCACCATGTTGGCCAGACTGGTCTTGAACTCCTGACTTCAGGTGATCTGCCCT
7	169050776	chr18:13573217-13573518	135	2.24	97	AluSx1	-			CCTCGGCCTCCCAAAGTGCTGGGATTACAGGTACCCACCACCACGCCCCACTAATTTTTGTATTTTTAGTAGAGATGAAGTTTTGCCTTGTAGGCCAGGCTGGTCTCGAACTCCTGGCCTCAGGTGATCTGCCCA
7	169186871	chr18:41886613-41886953	135	2.53	95	AluSp	-	188	69	TCAGGTGATCCGCCCGCCTCGGCCTCTCGAAATGCTGGGATTACAGGCATGTGCCACCATGCCCGGCTAATTTTGTATTTTTTAGTAGAGACGGGGTTTCTCCATGTTGGCCAGGCTAGTCTCAAACTCCCGACC
7	169237038	chr16:33396848-33397183	135	2.5	95	AluSx	-	195	69	TCAGGTGTTCTGCCTGCCTCAGCCTCCCAAAATGCTGGGATTACAGGCACCCGCCACCACGCCCGGCTAATTTTTGTATTTTTAGTAGAGATGGGGTCTCACCATCCTGGCCAGGCTGGTCTCGAATTCCTGACC
7	169304948	chr16:51296701-51297002	135	2.24	96	AluSz	-	187	54	CCTCGGCCTCCCAAAGCACTGGGATTACAGGCATATGTCACCACACCTGGCTAATTTTTGCAGTTTTAGCAGAGATAGTGTTCCACCATGTTGGCCAGACTGGTCTCGAACTCCTGACCTCAAGTCATCTGCCCA
7	169381913	chr16:81854330-81854775	135	3.3	96	AluSz	-	187	65	ATCCGCCCACCTCAGCCTCCTGAGTAGCTGGGATTACAGGTGCACACCATCATGCCTGGCTAATTTTTGTATTTTTAGTAGAGACAGGGTCTCATCATGTTGGCTAGGCTGGTCTAGAACTCCTGACGTCAAATG
7	169418714	chr22:39623061-39623386	135	2.42	96	AluSz	-	191	69	TCAAGTGATCCACCTGCCTTGGCCTCCCAAAGTGCTGGGATTACAGGCATGCGCCATGACACCTGGTTAATTTTTGTATTTTTAGTAGAGATGGGGTTTCACCATGTTGGCCAGGCTGGTCTTGAACTCCTGACC
7	169559330	chrX:750335-750629	135	2.18	95	AluSx1	-			TCCCAAAGTGCTGGGATGACAGGCACCCGCCACCACGCACGGCTAATTTTTGTATTTTTAGTAGAGACGGGGTTTCAGCATGTTGGCCAGGCTGGTCTCAAACGCCTGACCCCAAGTGATCCACCAACCTCAGCC
7	169736658	chrY:700335-700629	135	2.18	95	AluSz	-	174	58	TCCCAAAGTGCTGGGATGACAGGCACCCGCCACCACGCACGGCTAATTTTTGTATTTTTAGTAGAGACGGGGTTTCAGCATGTTGGCCAGGCTGGTCTCAAACGCCTGACCCCAAGTGATCCACCAACCTCAGCC
7	166753209	chr3:83324081-83324383	134	2.27	97	AluSp	-	187	57	CCTCAGCCTCCCAAAGTGCTGGGATTACAGACATGCAACAACACCCTTGGCTAATTTTGTATTTTTAGTAGAGACGGGGTTTCTCCATGTTGGTCAGGCTGGTCTCGAAATCCTGACTTCCGTTGATCCGGCCA
7	167111365	chr7:5511017-5511308	134	2.19	95	AluY	-	190	57	CCTGCCTCGGCCTCCCAAAGTGCTGGGACTACAGGAGCCCGCCACCACACCCAGCTAATTTTTTGTATTTTTAGTAGAGACGGGGCTTCACCATGTTAGCCAGGATGGTCTCAATCTCCTGACCTCATGATCCG
7	167314114	chr4:65139686-65140011	134	2.43	95	AluSp	-	188	64	TGATCCACCCGCCTCAGCCTCCTGAGTAGCTGGGATTACAGGCATGAGCCACCATGCCTGGCTAATTTTGTATTTTTAGTAGAGACGGCATTTCTCCATGTTTGTCAGGCTGGTCTCGAACTCCTGACCTCAGG
7	167379218	chr1:246165599-246166079	134	3.62	95	FRAM	-			GCCTCAGCCTCCCAAAGTGCTGGGATTACAGGCGCCCGCCACCACGCCCGGCTAATTTTTTGTATTTTTAGTAGAGACGGGGTTTCACCATGTTAGCCAGGATGGTCTCGATCTCCTGACCTCGTGATCCGACC
7	168019934	chr6:151309856-151310170	134	2.35	95	AluSp	-	187	54	CCTCAGCCTCCCAAAGAGCTGGGATTACAGGCATGTGCCACCACACCCAGCTAATTTTGTATTTTTAGTAGAGATGGGGTTTCTCCATGTTGGTCAGGCTGGTCTCGAACTCCTGACCTCAGGTGATCTGCCCA
7	168845808	chr15:100346366-100346688	134	2.41	95	AluY	-	187	57	CCCGCCTCGGCCTCCCAAAGTGCTGGGATGACAGGCGGGAGCCCCCGCGCCCGGCTAATTTTTTGTATTTTTAGTAGAGACGGGGTTTCCCCGTGTTAGCCGGGATGGTCTCGATCTCCTGACCTCGTGATCCG
7	168850201	chr15:102217816-102218133	134	2.38	95	AluSp	-	186	58	CTCAGCCTCCCAAAGTGCTGGGATTACAGGCACGTGCCACCAAGCCTGGCTAATTTTGTATTTTTAGTAGAGACAGGGTTTCTCCATGTTAGTCAGTCTAGTCTCGAACTCCCAACCTCAGGTGATCCACCCAC
7	169021402	chr12:133141191-133141495	134	2.28	96	AluY	-	190	56	CCTCCTCGGCCTCCCGAGTAGCTGGGACTACAGGCGCCCGCCACCACGCCCGGCTAATTTTTTGTATTTTTAGTAGAGACGGGGTTTCACCGTGTTAGCCAGGATGGTCTCGATCTCCTGACCTCGTGATCCGC
7	169391144	chr16:89791432-89791890	134	3.43	95	AluSg	-	188	58	CTGCCTCAGCCTCCCGAGTAGCTGGGATGACAGGCACGTGCCACCACGCCCACCTAATTTTTGTATTTTTAGTAGAGATGGGGTTTCACCATGTTGGCCAGGCTTGGTCTCGAACTCCTGACCTCGTGATCCAC
7	169456197	chr21:30152602-30152931	134	2.47	95	AluY	-	181	65	TGATCTGCCCGCCTTGGCCTCCCAAAGTGCTGGGATTACAGGCGCGAGCCACCATGCCCAGCTAATTTTTGGTATTTTTAATAGAGACGGGGTTTCACCGTGTTAGCCAGGATGGTCTCCATCTCCTGACCTCA
7	169477701	chr19:479506-479834	134	2.47	95	AluSc5	-			GTGATCCGCCTGCCTCGGCCTCCCAAAGTGCTGGGATTACAGGCGTGAGCCACCATGCCCGGCTAATTTTTGTATTTTTAGTAGAGACGGGGGTTTCTCCATGTTGGCCAGGCTGGTCTCGATCTCCTGACCTC
7	166668953	chr2:50249103-50249420	133	2.4	95	AluSc8	-			CTCAGCCTCCCAAAGTGCTGGGACTACAGGTGTGTGCCACCATGCCTGGCTAATTTTGGTATTTTTAGTAGAGACGAGATTTCACCGTGTTAGCCAGGATGATCTCAATCTCCTGACCTCATGATCTGCCCAC
7	167728387	chr4:181361682-181362117	133	3.28	96	AluSg4	-			CCCGCCTTGGCCTCCCAAAGTGCTGGGATTACAGGCACCTGCCACTGTGCCCGGCTAATTTTTGTATTTTTAGTAGAGATGGGGTTTCACCATGTTGGCCAGGCTGGTCTCGAACTCCTGACTTCGAGATCCA
7	168109964	chr9:130563934-130564227	133	2.22	96	AluSg4	-			GCCTCCCAAAGTGCTGGGATTACAGGCGCCTGCTACCACACCCGGCTAATTTTTGTATTTTTAGTAGAGATGGAGTTTCACCATCTTGGCCAGGCTGGTCTCGAACTCCTTACCTCATGATCCACCCACTGCG
7	168440336	chr12:1883972-1884308	133	2.54	95	AluSc5	-			GTGATCTGCCCGCCTCGGCCTCCCATAGTGCTGGGATTACAGGCATGTGCCACCATGCCCGGCTAATTTTTGTATTTTTAGTAGAGATGGGGTTTCACCATGTTGGCCAGGATGGTCTCCATCTCCTGACCTC
7	169241875	chr17:61210438-61210764	133	2.46	96	AluSg	-	186	73	GATCCACCCGCCTCTGCCTCCCACAGTGCTGGGATTACAGGTGTGTGCCACCACGCCTGGCTAATTTTTGTATTTTTAGTAGAGACTGGGTTTCACCATATTGGCCAGGCTGGTCTCAAACTCATGATCTTGT
7	169558658	chrX:360095-360806	132	5.4	96	AluSq	-	188	66	GCCTCAGCCACCCAAAGTGCTGAGATGACAGGCGTGAGCCACCGCGCCCGGCTAATTTTGTATTTTTAGTGGAGATGGGGTTTCTCCATGTTGGCCAGGCTGGTCTCGAACTCCTGACCTCATGACCCGCTC
7	169735986	chrY:310095-310806	132	5.4	96	AluSg	-	186	56	GCCTCAGCCACCCAAAGTGCTGAGATGACAGGCGTGAGCCACCGCGCCCGGCTAATTTTGTATTTTTAGTGGAGATGGGGTTTCTCCATGTTGGCCAGGCTGGTCTCGAACTCCTGACCTCATGACCCGCTC
7	169422784	chr22:42942997-42943458	131	3.54	97	AluSp	-	191	57	CCTGCCTCGGCCTCCCAAAGTGCTGGGATTACAGGCATGCGCCACCATGCCCAGCTAATTTTGTATTTTTAGTAGAGAAGGGGTTTCTCCATGTTGAGGCTGGTCTCGAACTCCTGACCTCAGGTGATCCG
7	168207063	chr13:76150473-76150728	125	2.05	97	AluSc8	-			CTCGTGCCTCAGCCTCCCAAGTAGCTGGGACTACAGGCACGTGCCACCACACCCAGCTAATTTTTTGTATTTTTAGTAGAGACAGGGTTTCACAGTGTTAGCAAGGATGGTCTCAATCTCCTGAC
9	169481303	chr19:2392762-2393022	129	2.03	95	LTR12C	+	795	912	CACCAATCAGTGCTCTGTGTCTAGCTAATCTAGTGGGGACTTGGAGAAATTTTAAGTCTAGCTAAAGATTTGTAAATGCACCAATCAGCACCCTGCGTCTAGCTCAAGGATTGCAAACACACCAATCAG
9	166953231	chr2:114964626-114965094	120	3.92	97	LTR12C	+	815	928	TTGGGTAGGGGACTTGGAGAACTTTTCTCTCTAGCTAAAGGATTGTAAATGCACCAATCAGCACTCTGTATCTAGCTAAAGGTTTGTAAATGCACCAGTCAGCTCTCTGTGTCTAGCTAA
9	167271134	chr5:110947527-110947767	120	2.02	96	LTR12C	-	767	648	AGCTAGACACAGAGAGCTGATTGGTGCATTTACAAACCTTAAGCTAGATACAGAGTGCTGATTGGTGTATTTACAATCCCTTAGCTAGACATAAAGGTTCTCCAAGTCCCCACCAGACTC
9	167938520	chr9:23926052-23926401	120	2.92	95	LTR12D	-	659	549	ACAGAGCACTGATTGGTGCATTTACAAACCTTTAGCTAGACACAGAGCACTGACTGGTGCATTTACAATCCTTTAGCTAGACAGAAAAGTTCTCCAAGTCCCCTACCCAATTAGCTAGAC
9	166456429	chr1:40076931-40077242	119	2.65	95	LTR12D	-	659	542	CTGATTGGTGCCTTTACAAACCTTGAGCTAGACACAGAGTGCTGATTGGTGCATTTACAATCCTTTAGCTAGACACAAAAGTTATCCAAGTCCCCACTAGATTAGCTAGACACAGAGCA
9	166467786	chr1:50020859-50021160	119	2.54	96	LTR12D	-	659	549	ACAGAGCACTGATTGGTGCATTTACAAACCTTGAGCTAGACACAGAGTGCTGATTGGTGCATTTACAATCCTTTAGCTAGACACAAAAGTTCTCCAAGTCCCCACTAGATTAGCTAGAC
9	166662242	chr5:764940-765524	119	4.92	97	LTR12C	+	812	928	TCTGGTGGGGACTTGGAGAACCTTTATGTCTAGCTAAGGGACTGTAAATACACCAATCAGCACCCTATGTCTAGCTCGAAGTTTGTAAATGCACCAATCAGCACTCTGTATCTAGCTAA
9	166708588	chr5:13244766-13245114	119	2.93	96	LTR12C	+	816	928	TCTAGTGGGGACTTGGAGAACCTTTATGTCTAGCTAAGGGATTGTAAATACACCAATCAGCACTCTGTGTCTAGCTCAAGGTTTGTAAATGCACCAATCAGTGCTCTGTGTCTAGCTAA
9	166756739	chr2:72649423-72649930	119	4.26	95	LTR12C	+	720	809	TCTGGTGGGGCCTTGGAGAACCTTTATGTCTAGCTCAGGGATTGTAAACACACCAATCAGCACCCTGTGTCTAGCTCAAGGTTTGTGAGTGCACCAATCGACACTCTGTATCTAGCTGC
9	167023602	chr3:152219363-152219689	119	2.75	95	LTR12D	-	659	549	ACAGAGCACTGATTGGTGCATTTACAAACCTTGAGCTAGACACAGAGTGCTGATTGGTGCATTTACAATCCTCTAGCTAGACATAAAAGTTCTCCAAGTCCCCACTAGATTAGCTAGAC
9	167044411	chr5:74629979-74630245	119	2.24	96	LTR12C	+	720	807	TCTGGTGGGGCCTTGGAGAACCTTTATGTCTAGCTCAGGGATTGTAAACACACCAATCAGCACCCTGTGTTTAGCTCAAGGTTTGTGAGTGCACCAATCGACACTCTGTATCTAGATGC
9	167310643	chr2:170698511-170698771	119	2.19	95	LTR12C	+	719	809	TCTGGTGGGGACGTGGAGAACCTTTAAATCTAGCTCAAGGATTGTAAATACACCAATCAGCACCCTGTGTTTAGCTCAAGGTTTGTGAGTGCACCAATCGACACTCTGTATCTAGCTGC
9	167606583	chr4:136328242-136328628	119	3.25	97	LTR12C	+	812	928	TCTGGTGGGGCCTTGGAGAACCTTTATGTCTAGCTCAGGGATTGTAAATACACCAATCAGCACCCTGTGTTTAGCTCAAGGTTTGTGAGTGCACCAATCGACACTCTGTATCTAGCTGC
9	167723881	chr7:100992325-100992592	119	2.25	97	LTR12C	+	812	928	TCTGGTGGGGCCTTGGAGAACCTTTATGTCTAGCTCAGGGATTGTAAATACACCAATCAGCACCCTGTGTTTAGCTCAAGGTTTGTGAGTGCACCAATCCACACTCTGTATCTAGCTGC
9	167745509	chr6:21551557-21552239	119	5.74	97	LTR12C	-	927	811	GCTAGATACAGAGTGTCGATTGGTGAACTCACAAACCCTGAGCTAAACACAGGGTGCTGATTGGTGTATTTACAATCCCTGAGCTAGACATAAAGGTTCTCCAAGGCCCCACCAGAGCA
9	167776418	chr6:30985048-30985398	119	2.95	96	LTR12C	+	655	767	GTGGGGACTTGGAGAATCTTTATGTCTAGCTAAGGGATTGTAAATACACCAATCAGCACTCTGTGTCTAGCTCAAGGTTTGTAAACACACCAATCAGCACCCTGTGTCTAGCTAATCTG
9	167784415	chr6:33500636-33500894	119	2.19	95	LTR12C	+	651	767	TCTGGTGGGGACTTGGAGAACCTTTATATCTAGCTCAGGGATTGTAAATACACCAATCACCACCCTGTGTTTAGCTCAAGGTTTGTGAATGCACCAATCGACACACTGTATCTAGCTGC
9	167884509	chr6:84899555-84899930	119	3.16	97	LTR12C	+	718	809	TCTGGTGAGGACGTGGAGAGTCTTTATATCTAGCTCAGGGATTGTAAATACACCAATCAGCACCCTGTGTTTAGCTCAAGGTTTGTGACTGCACCAATCGACACTCTGTATCTAGCTGC
9	168083644	chr9:106963343-106963697	119	2.98	95	LTR12C	+	816	928	TCTAGTGGGGACTTGGAGAACCTTTATGTCTAGCTAAAGGATTGTAAATACACCAATCAGCACTCTGTGTCTAGCTCAAGGTTTGTAAATACACCAATCAGCACTCTGTATCTAGCTAA
9	168471809	chr14:32170228-32170569	119	2.87	95	LTR12C	+	817	928	TGGGGACTTGGAGAACTTTTATGTCTAGCTAGAGGATTGTAAATGCACCAGTCAGCACTCTGTGTCTAGCTCAGGGTTTGTAAATGCACCAGTCAGCACTCTGTATCTAGCTAATCTAG
9	168772809	chr10:112749988-112750255	119	2.25	96	LTR12C	+	812	928	TCTGGTGGGGACGTGGAGAACCTTTATGTCTAGCTCAGGGATTGTAAATACACCAATCAGCACCCTGTGTTTAGCTCAAGGTTTGTGAGTGCACCAATCAACACTCTGTATCTAGCTGC
9	168805754	chr10:120519220-120519576	119	3	96	LTR12C	-	767	649	AGCTAGATACAGAGTGTTGATTGGTGCATTTACAAACCCTGAGCTAGACACAGGGTGCTGATTGGTGTATTTACAATCCCTTAGCTAGACATAAAGGTTCTCCAAGTCCCCACCAGACT
9	168881408	chr12:86689622-86690095	119	3.98	96	LTR12C	-	809	720	AGCTAGATACAGAGTGTCAATTGGTGCACTCACAAACCTTGAGCTAAACACAGGGTGCTGACTGGTTTGTTTACAATCCCTGAGCTAGACATAAAGACTCTCCAAGGCCCCACCAGAGC
9	168914847	chr8:53866839-53867142	119	2.55	95	LTR12C	+	816	928	TCTAGTGGGGACTTGGAGAACCTTTATGTCTAGCTAAGGGATTGTAAATACACCAATCAGCACTCTATGTCTAGCTCAAGGTTTGTAAATGCACCAATCAGCACTCTGTATCTAGCTAA
9	168937763	chr8:64075017-64075281	119	2.24	95	LTR12C	+	651	767	TCTGGTGGGGCCTTGGAGAATCTTTATGTCTAGCTCAGGGATTGTAAATACACCAATCAGCACCCTGTGTCTAGCTCAAGCTTTGTGAGTGCACCAATGCACACACTGTATCTAGCTGC
9	168988909	chr17:15409470-15409774	119	2.56	95	LTR12C	+	812	928	TCTGGTGGGGCCTTGGAGAACCTTTATGTCTAGCTCAGGGATTGTAAATACACCAATCAGCACCCTGTGTCTAGCTCAAGGTTTGTGAGTGCACCAATCGACACTCTGTATCTAGCTGC
9	169007532	chr8:81144512-81145104	119	4.98	95	LTR12C	+	720	809	TCTGGTGGGGCCTTGGAGAACCTTTATGTCTAGCTCAGGGATTGTAAACACACCAATCAGCACCCTGTGTCTAGCTCAGGGTTTGTGAGTGCACCAATCGACACTCTGTATCTAGCTGC
9	169018888	chr8:83104059-83104404	119	2.9	95	LTR12C	-	920	803	ACAGAGTGCTGATTGGTGCATTTACAAACCTTGAGCTAGACACAGAGTGCTGATTGGTGCATTTACAATCCTCTAGCTAGACATAAAAGTTCTCCAAGTCCCCACCAGATTAGCTAGAC
9	169709638	chrX:132178875-132179229	119	2.98	95	LTR12C	+	812	928	TCTGGTGGGGACTTGGAGAACCTTTTTGTCTAGCTAAGGGATTGTGAATACACCAATCAGCACTCTGTGTCTAGCTCAAGGTTTGTAAATGCACCAATCAGTGCTCTGTGTCTAGCTAA
9	166578070	chr3:22458912-22459262	118	2.96	96	LTR12C	+	815	928	GGTGGGGACTTGGAGAACCTTTATGTCTAGCTAAGGATTGTAAATACACCAATCAGCACTCTGTGTCTAGCTCAAGGTTTGTAAATACACCAATCAGCACTCTGTATCTAGCTAATCT
9	167228099	chr4:54219778-54220106	118	2.78	95	LTR12C	-	912	803	ACAGAGCACTGATTGGTGCATTTACAAACCTTGAGCTAGACACAGGGTGCTGATTGGTGCATTTACAATCCTTCAGCTAGACACAAAGTTCTCCAAGTCCCCACTAGATTAGCTAGAC
9	168424574	chr10:34324782-34325136	118	2.98	95	LTR12C	+	812	928	TCTGGTGGGGACTTGGAGAACCTTTATGTCTAGCTAAGGATTGTAAATACACCAATCAGCACTCTGTGTCTAGCTCAAGGTTTGTGAATACACCAATCAGCACTCTGTATCTAGCTAA
9	168825182	chr10:124772540-124772866	118	2.75	95	LTR12C	-	736	651	CTAGATACAGAGTACCGATTGGTGCATCCACAAACCCTGAGCTTGATACAGAGTGCTGATTGGTGTATTTACAATCCTTAGCTAGACATAAAGATTCTTCAAGTCACCACCAGATTAG
9	169165940	chr8:108668295-108668640	118	2.92	95	LTR12C	+	812	928	TCTGGTGGGGACTTGGAGAACTTTTATGTCTAGCTAGAGGATTGTAAATGCACCAATCAGCACTCTGTGTCTAGCTCAGGGTTTTGGATGCACCAATCAGCACTCTGTATCTAGCTAA
10	166477175	chr1:58632972-58633185	66	3.26	96	LTR12	+	146	207	AAATGCACCAATCAGCACTCTGTGTCTAGCTAAAGGATTGTAAATGCACCAATCAGCACTCTGTAA
10	166477184	chr1:58640389-58640667	66	4.24	95	LTR12	+	146	208	AATGCACCAATCAGCACTCTGTGTCTAGCTAAAGGATTGTAAATGCACCAATCAGCACTCTGTAAA
10	166501248	chr1:80088449-80088669	66	3.35	95	LTR12	+	76	141	AAACGCACCAATCAGCACTCTGTGTCTAGCTAAAGGTTTGTAAACGCACCAATCAGCACTCTGTAA
10	166560767	chr3:16118721-16118941	66	3.36	95	LTR12	+	141	206	AAAATGCACCAATCAGCACTCTGTGTCTAGCTAAAGGATTGTAAATGCACCAATCAGCACTCTGTA
10	166655699	chr3:51890333-51890552	66	3.35	95	LTR12	+	207	272	AAAACGCACCAATCAGCACTCTGTGTCTAGCTAAAGGTTTGTAAACGCACCAATCAGCACTCTGTA
10	166886245	chr1:166847498-166847973	66	7.23	97	LTR12	+	76	141	AAACGCACCAATCAGCGCTCTGTGTCTAGCTAAAGGTTTGTAAACGCACCAGTCAGCACTCTGTAA
10	166898166	chr1:170046143-170046340	66	3	95	LTR12	+	146	207	AAATGCACCAATCAGCGCTCTGTGTCTAGCTAAAGGATTGTAAATGCACCAATCAGCACTCTGTAA
10	167175344	chr1:214449160-214449333	66	2.64	96	LTR12	-	205	140	ACAGAGTGCTGATTGGTGCATTTACAATCCTCTAGCTAGACACAGAGCACTGACTGGTGCGTTTTT
10	167297421	chr4:63297651-63297805	66	2.35	95	LTR12	+	76	141	AAACGCACCAATCAGCACTCTGTGTCTAGCTAAAGGTTTGAAAACGCACCAATCAGCACTCTGTAA
10	167303157	chr4:63927538-63927685	66	2.24	96	LTR12	+	82	141	AAATGGACCAATCAGCACTCTGTGTCTAGCTAAAGGTTTGTAAAAACACCAATCAGCACTCCGTAA
10	167360483	chr5:126518371-126518525	66	2.35	97	LTR12	+	76	141	AAACGCACCAATCAGCACTCTGTGTCTAGCTAAAGGTTTGTAAACGCACCAATCAGCACTCTGTAA
10	167383069	chr1:246873964-246874118	66	2.35	95	LTR12	+	76	141	AAACGCACCAATCAGCGCTCTGTGTCTAGCTAAAGGTTTATAAACACACCAATCAGCACTCTGTAA
10	167383108	chr1:246875755-246875905	66	2.29	95	LTR12	+	80	141	AAATGCACCAATCAGCACTCTGTGTCTAGCGAAAGGTTTCTAAACACACCAATCAGCACTCTGTAA
10	167427745	chr2:194321179-194321317	66	2.12	95	LTR12_	+			ACCAATCAGCGCTCTGTGTCTAGCTAAAGGTTTATAAACACACCAATCAGCACTCTGTAAATATGG
10	167482290	chr5:154581847-154582102	66	3.88	95	LTR12	-	139	82	ACAGAGTGCTGATTGGTGCATTTACAAACCTTTAGCTAGACACAGAGCGCTGATTGGTCCATTTTA
10	167556583	chr5:179880104-179880264	66	2.43	96	LTR12F	+	97	163	TGTAAAACGCACCAATCAGTGCTCTGTAGCTAGCAAGAGGATTGTAAAATGCACCAATCAGTGCTC
10	167569604	chr4:119799691-119799911	66	3.35	96	LTR12	+	76	141	AAACGCACCAATCAGCGCTCTGTGTCTAGCTAAAGGTTTGTAAACGCACCAATCAGCACTCTGTAA
10	167698845	chr7:95335752-95335912	66	2.43	95	LTR12F	+	97	163	TGTAAAATGCACCAATCAGCGCTCTGTAGCTAGCAAGAGGATTGTAAAATGCACCAATCAGCGCTC
10	167787120	chr6:34407334-34407467	66	2.03	95	LTR12	+	141	204	TGAAAACACACCAATCAGTGCTCTGTGTCTAGCTAAAGAATTGTAAATGCACCAATCAGCACTCTG
10	167795958	chr6:37930334-37930479	66	2.23	95	LTR12_	+			AACGCACCAATCAGCGCTCTGTGTCTAGCTAAAGGTTTGTAAATGCACCAATCAGAACTCTGTAAA
10	168039268	chr9:76810013-76810328	66	4.85	95	LTR12	-	197	135	CTGATTGGTGCATTTACAATCCTTTAGCTAGACACAGAGTGCTGATTGGTGCATTTTTACAGAATG
10	168056564	chr9:84345546-84345700	66	2.34	95	LTR12F	+	96	157	CTGTAAAACACACCAATCAGCACTCTGTAGCTAGCAAGAGGATTGTAAAATGCACCAATCACCACT
10	168262937	chr11:35821955-35822126	66	2.61	95	LTR12	-	199	135	TGCTGATTGGTGTGTTTACAATCCTTTAGCTAGACACAGAGCACTGATTCGTGCATTTTTACAGAA
10	168598880	chr15:28012637-28012856	66	3.35	95	LTR12	+	146	207	AAATGCACCAATCAGCACTCTGTGTCTAGCTAAAGGATTGTAAATGCACCAATCAGCACTCTGTAA
10	168616897	chr10:85222395-85222615	66	3.35	95	LTR12	+	76	141	AAACACACCAATCAGCACTCTGTGTCTAGCTAAAGGTTTGTAAACGCACCAATCAGCACTCTGTAA
10	169018242	chr8:83003427-83003864	66	6.64	95	LTR12	-	205	140	ACAGAGTGCTGATTGGTGCATTTACAATCCTTTAGCTAGACACAGAGCGCTGATTGGTGCATTTTT
10	169031593	chr18:9402703-9402854	66	2.3	96	LTR12F	+	97	163	TGTAAAACACACCAATCAGCGCTCTGAAGCTAGCAAGAGCATTGTAAAATGCACCAATCAGTGCTC
10	169053607	chr8:88734240-88734435	66	2.97	96	LTR12	-	205	140	ACAGAGTGCTGATTGGTGCATTTACAATCCTTTAGCTAGACACAGAGTGCTGATTGGTGTGTTTTT
10	169065874	chr17:30058687-30058819	66	2.05	97	LTR12	+	203	268	TGTAAAAATGCACCAATCAGCACTCTGTGTCTAGCTTAAGGTTTGTAAATGCACCAATCAGCACTC
10	169102338	chr17:37324819-37324979	66	2.43	96	LTR12F	+	97	163	TGTAAAACGCACCAATCAGCGCTCTGTAGCTAGCAAGAGGATTGTAAAATGCACCAATCAGTGCTC
10	169158826	chr20:33933835-33933985	66	2.29	97	LTR12B	+	84	148	GCACCAATCAGCGCTCTGTGTCTAGCTACAGGATTGTAAATGCACCAATCAGCACTCTGTAAAAAC
10	169287455	chr16:47984694-47984914	66	3.35	95	LTR12	+	76	141	AAACGCACCAATCAGTGCTCTGTGTCTAGCTAAAGGTTTGTAAATGCACCAATCAGCACTCTGTAA
10	169690231	chrX:115374714-115374868	66	2.35	96	LTR12	+	146	207	AAATGCACCAATCAGCGCTCTGTGTCTAGCTAAAGGATTGTAAATGCACCAATCAGCACTCTGTAA
10	169690238	chrX:115381873-115382159	66	4.35	95	LTR12	+	146	207	AAATGCACCAATCAGCGCTCTGTGTCTAGCTAAAGGATTGTAAATGCACCAATCAGCACTCTGTAA
10	167324209	chr7:30609979-30610132	65	2.44	95	LTR12	+	137	202	TGTAAAATGCACCAATCAGCACTCTGTGTCTAGCTAAAGGATTGTAAATGCACCAATCAGCACTC
11	166502589	chr1:81049504-81049595	24	3.88	95	LTR12	+	323	343	TGTAAAATGGACCAATCAGCACTC
11	166536242	chr1:96605792-96605884	24	3.88	95	LTR12_	+			TGTAAAATGGACCAATCAGCACTC
11	166547834	chr3:11959887-11959954	24	2.88	95	LTR12	+	323	343	TGTAAAATGGACCAATCAGCACTC
11	166746440	chr3:81229979-81230068	24	3.68	95	LTR12_	+			AAATGGACCAATCAGCACTCTGTA
11	166808820	chr2:85382341-85382409	24	2.88	98	LTR12B	+	141	165	TGTAAAATGGACCAATCAGCACTC
11	166929083	chr5:54908654-54908722	24	2.88	95	LTR12B	+	166	186	TGTAAAATGGACCAATCAGCACCC
11	166929103	chr5:54913477-54913545	24	2.88	95	LTR12B	+	166	186	TGTAAAATGGACCAATCAGCACCC
11	167129627	chr2:140501675-140501742	24	2.88	95	LTR12	+	323	343	TGTAAAATGGACCAATCAGCACTC
11	167333962	chr7:32245057-32245173	24	4.88	95	LTR12_	+			TGTAAAATGGACCAATCAGCACTC
11	167449157	chr5:144088627-144088718	24	3.88	95	LTR12_	+			TGTAAAATGGACCAATCAGCACTC
11	167453773	chr7:53989004-53989095	24	3.88	95	LTR12D	+	738	758	TGTAAAATGGACCAATCAGCACTC
11	167577895	chr4:123640412-123640479	24	2.88	95	LTR12_	+			TGTAAAATGGACCAATCAGCACTC
11	167817860	chr6:48790297-48790387	24	3.79	96	LTR12F	+	75	98	TAAAATGGACCAATCAGCACTCTG
11	167857747	chr6:68531844-68531935	24	3.88	95	LTR12D	+	738	758	TGTAAAATGGACCAATCAGCACTC
11	167935787	chr9:22687874-22687938	24	2.71	95	LTR12	+	303	326	AAATGGACCAATCAGCACTCTGTA
11	168074140	chr9:98792442-98792534	24	3.88	95	LTR12F	+	188	208	TGTAAAATGGACCAATCAGCACCC
11	168152110	chr13:44575748-44575812	24	2.71	96	LTR12	+	303	323	AAATGGACCAATCAGCACTCTATA
11	168268039	chr11:38132729-38132868	24	5.88	95	LTR12_	+			TGTAAAATGGACCAATCAGCACTC
11	168363965	chr11:96514298-96514366	24	2.88	95	LTR12_	+			TGTAAAATGGACCAATCAGCACTC
11	168477539	chr10:50989974-50990038	24	2.71	98	LTR12B	+	146	169	AAATGGACCAATCAGCACTCTGTA
11	168510267	chr10:59343652-59343720	24	2.88	95	LTR12B	+	141	165	TGTAAAATGGACCAATCAGCACTC
11	168551475	chr12:33352224-33352292	24	2.88	95	LTR12	+	323	343	TGTAAAATGGACCAATCAGCACTC
11	168646946	chr10:91166045-91166113	24	2.88	95	LTR12	+	323	343	TGTAAAATGGACCAATCAGCACTC
11	168646966	chr10:91172081-91172221	24	5.88	95	LTR12	+	323	343	TGTAAAATGGACCAATCAGCACTC
11	168788990	chr10:116796730-116796797	24	2.88	97	LTR12_	+			TGTAAAATGGACCAATCAGCACTC
11	168820341	chr10:123678484-123678574	24	3.79	98	LTR12	+	301	323	TAAAATGGACCAATCAGCACTCTA
11	168840063	chr15:97777400-97777468	24	2.88	97	LTR12F	+	188	208	TGTAAAATGGACCAATCAGCACAC
11	169143117	chr16:21301297-21301412	24	4.88	96	LTR12	+	323	343	TGTAAAATGGACCAATCAGCACTC
11	169160176	chr8:107806027-107806091	24	2.71	95	LTR12	+	303	326	AAATGGACCAATCAGCACTCTGTA
11	169195668	chr17:52363667-52363757	24	3.79	95	LTR12F	+	188	208	TGTAAAATGGACCAATCAGCACTC
11	169355146	chr16:61983230-61983297	24	2.88	95	LTR12B	+	141	165	TGTAAAATGGACCAATCAGCACTC
11	169404539	chr22:27256372-27256464	24	3.88	95	LTR12_	+			TGTAAAATGGACCAATCAGCACTC
11	169440632	chr21:18726826-18726918	24	3.88	96	LTR12F	+	188	208	TGTAAAATGGACCAATCAGCACTC
11	169677307	chrX:104127250-104127342	24	3.88	96	LTR12_	+			TGTAAAATGGACCAATCAGCACTC
11	169750046	chrY:14310371-14310436	24	2.75	96	LTR12	+	302	325	AAAATGGACCAATCAGCACTCTGT
12	166569698	chr1:104759555-104759800	119	2.07	95	LTR12C	-	836	721	ACACAAAGGTTCTCCAAGGCCCCACCAGAGCAGCTAGATACAGAGTGTCGATTGGTGCACTCACAAACCTTGAGCTAAACACAGGGTGCTGATTGGTGTGTTTACAAACCTTGAGCTAG
12	166597483	chr3:29743565-29743843	119	2.35	96	LTR12C	+	881	995	TGTCTAGCTCAAGGATTGTAAACACACCAATCAGCACCCTGTGTCTAGCTCAAGGTTTGTAAATGCACCAATCAGTGCTCTGTGTCTAGCTAATCTAGTGTGGACTTGGAGAACCTTTA
12	166642946	chr3:47929347-47929589	119	2.04	98	LTR12C	+	713	832	CTCTGCATCTAGCTCAAGGTTTGTAAACACACCAATCAGCACCCTGTGTTTAGCTCAAGGTTTGTGAATGCACCAATCGACACTCTGTATCTAGCTGCTCTGGTGGGGCCTTGGAGAAC
12	166718289	chr5:16718717-16718956	119	2.02	95	LTR12C	+	720	839	TCTAGCTCAAGGATTGTAAACACACCAATCAGCACCCTGTGTTTAGCTCAAGGTTTGTGAGTACACCAATCAACACTCTGTATCTAGCTGCTCTGGTGAGGACGTGGAGAACCTGTATG
12	166797254	chr2:83165213-83165480	119	2.25	95	LTR12C	-	841	722	GACATAAAGGTTCTCCAAGGCCCCACCAGAGCAGCTAGATACAGAGTCTCCATTGGTGCACTCACAAACCTTGAGCTAAACACAGGGTGCTGATTGGTGTATTTACAATACCTGAGCTA
12	166924552	chr1:175070806-175071051	119	2.07	95	LTR12C	-	836	721	ACACAAAGGTTCACCAAGGCCCCACCAGAGCAGCTAGATACACAGTGTCGATTGGTGCACTCACAAACCTTGAGCTAAACACAGGGTGCTGATTGGGGTATTTACAAACCCTGAGCTAG
12	166924704	chr1:175076964-175077209	119	2.07	95	LTR12C	-	836	721	ACACAAAGGTTCACCAAGGCCCCACCAGAGCAGCTAGATACACAGTGTCGATTGGTGCACTCACAAACCTTGAGCTAAACACAGGGTGCTGATTGGGGTATTTACAAACCCTGAGCTAG
12	166985397	chr2:121016985-121017241	119	2.16	96	LTR12C	-	830	720	TCTCCACGTCCCCACCAGAGCAGCTAGATACAGAGTGTCAATTGGTGCACTCACAAACCTTGAGCTAAACACAGGGTGCTGATTGGTGTATTTACAATCCACGAGCTAGACATAAAGAC
12	167005776	chr2:124441888-124443282	119	11.72	96	LTR12C	+	720	839	TCTAGCTCAGGGATTGTAACTACACCAATCAGCACCCTGTGTTTAGCTCAAGGTTTGTGAGTGCACCAATCGACACTCTGTATCTAGCTGCTCTGGTGGGGACGTGGAGAACCTTTATG
12	167132346	chr3:171716308-171716575	119	2.25	95	LTR12C	-	841	722	GACATAAAGATTCTCCAAGGCCCCACCAGAGCAGCTAGATACAGAGTGTCGATTGGTGCACTCACAAACCTTGAGCTAAACACAGGGTGCTGATTGGTGTATTTACAATCCCTGAGCTA
12	167288888	chr5:114039520-114039899	119	3.19	96	LTR12C	-	834	718	AGGTTCTCCACGTCCCCACCAGAGCAGCTAGATACAGAGTGTCGATTGGTGCACTCACAAACCTTGAGCTAAACACAGGGTGCTGATTGGTGTGTTTACAATCCCTGAGCTAGATATAA
12	167450538	chr7:53452500-53452767	119	2.25	95	LTR12C	-	841	722	GACATAAAGGTTCTCCAAGGCCCCACCAGAGCAGCTAGATACAGAGTGTCGATTGGTGCACTCACAAACCCTGAGCTAAACACAAGGTGCTGATTGGTGTATTTACAATCCCTGAGCTA
12	167483316	chr5:154965959-154966224	119	2.24	95	LTR12C	-	841	722	GACATAAAGGTTCTCCAAGGCCCCACCAAAGTAGCTAGATACAGAGTGTCAATTGGTGCATTCACAAACCCTGAGCTAGACACAGGGTGCTGATTGATGTATTTACAATCCCTGAGCTA
12	167498889	chr4:101529569-101529836	119	2.25	95	LTR12C	-	841	733	GACATAAAGGTTCTCCAAGGCCCCACCAGAGCAGCTAGATACAGAGTGTGGATTGGTGCACTCACAAACCTTGAGCTAAACACAGGGTGCTGATTGGTGTGTTTACAATCCCTGAGATA
12	167570266	chr4:120095478-120095717	119	2.02	95	LTR12C	+	720	839	TCTAGCTCAAGGATTGTAAACACACCAATCAGCACCCTGTGTCTAGCTCAGGGTTTGTGAATGCACCAATCCACACTCTGTATCTAGCTGCTCTGGTGGGGCCTTGGAGAACCTTTATG
12	167638897	chr4:152157674-152157996	119	2.72	95	LTR12D	+	464	582	TGTGTCTAGCTAAAGGATTGTAAATGCACCAATCAGCACTCTGTGTCTAGCTAAAGGTTTGTAAATGCACCAATCAGCACTCTGTGTCTAGCTAATCAGGTGGGGACTTGGAGAACTTT
12	167812753	chr6:46742872-46743111	119	2.02	98	LTR12C	+	720	839	TCTAGCTCAAGGTTTATAAACACACCAATCAGCACCCTGTGTCTAGCTCAGGGTTTGTGAGTGCACCAATCGACACTCTGTATCTAGCTGCTCTGGTGGGGCCTTGGAGAACCTTTATG
12	167865292	chr7:156666347-156666613	119	2.24	96	LTR12C	-	840	721	ACATAAAGGTTCTCCAAGGCCCCACCAGAGCAGCTAGATACAGAGTGTCGATTGGTGCACTCACAAACCTTGAGCTAAACACAGGGTGCTGACTGGTGTATTTACAATCCCTGAGCTAG
12	167890933	chr9:4195922-4196168	119	2.09	95	LTR12C	+	881	993	TTTATGTCTAGCTAAAGGATTGTAAATGCACCAATCAGCACCCTCTGTCTAGCTCAAGGTTTGTAAATGCACCAATCAGTGCTCTGTGTCTAGCTAATCTAGTGGGGACTTGGAGAACT
12	168066765	chr9:92094987-92095247	119	2.19	98	LTR12C	-	834	718	AGGTTCTCCACGTCCCCACCAGAGCAGCTAGATACAGAGTGTCGATTGGTGCACTCACAAACCTTGAGCTAAACACAGGGTGCTGATTGGTGTATTTACAATCCCTGAGCTAGATATAA
12	168101243	chr9:122632214-122632474	119	2.19	96	LTR12C	-	834	718	AGGTTCTCCACGTCCCCACCAGAGCAGCTAGATACAGAGTGTCGATTGGTGCACTCACAAACCTTGAGCTAAACACAGGGTGCTGATTGGTGTATTTACAATCCCTGAGCTAGATATAA
12	168113989	chr9:133786046-133786285	119	2.02	97	LTR12C	+	720	839	TCTAGCTCAAGGATTGTAAACACACCAATCAGCACCCTGTGTCTAGCTCAGGGTTTGTGAGTGCACCAATCAACACACTGTATCTAGCTGCTCTGGTGGGGCCTTAGAGAACCTTTATG
12	168155306	chr13:47509838-47510105	119	2.25	95	LTR12C	-	841	722	GACATAAAGGTTCTCCAAGGCCCCACCAGAGCAGCTAGATACAGAGTGTCGATTGGTGCACTCACAAAACTTGAGCTAAACACAGGGTGCTGATTGGTGTATTTACAATCCCTGAGCTA
12	168162236	chr13:54026177-54026444	119	2.25	96	LTR12C	-	841	722	GACATAAAGGTTCTCCAAGGCCCCACCAGAGCAGCTAGATACAGAGTGTCAATTGGTGCACTCACAAACCTTGAGCTAAACACAGGGTGCTGATTGGTGTATTTACAATCCCTGAGCTA
12	168415593	chr11:125574252-125574512	119	2.19	96	LTR12C	-	834	724	AGGTTCTCCAAGGCCCCACCAGAGCAGCTAGATACAGAGTGTCGATTGGTGCACTCACAAAACCTGAGCTAAACACAGGGTGCTGACTGGTGTATTTACAATCCCTGAGCAAGACATAA
12	168916718	chr8:54688107-54688374	119	2.25	96	LTR12C	-	841	730	GACATAAAGGTTCTCCAAGGCCCCACCAGAGCAGCTAGATACAGAGTGTCGATTGGTGCACTCACAAACCTTGAGCTAGACACAGGGTGCTGATTGGTGTGTTTACAAACCCTAAGCTA
12	169141918	chr16:21000613-21000879	119	2.24	97	LTR12C	-	840	721	ACATAAAGGTTCTCCAAGGCCCCACCAGAGCAGCTAGATACAGAGTGTCGATTGGTGCACTCACAAACCTTCAGCTAAACACAGGGTGCTGATTGGTGTGTTTACAATCCCTGAGCTAG
12	169224700	chr18:49892922-49893188	119	2.24	95	LTR12C	-	840	724	ACATAAAGGTTCTCCAAGGCCCCACCAGAGCAGCTAGATACAGAGTGTCGATTGGTGCACTCACAAACCTTGAGCTAAACACAGGGTGCTGATTGGTGTATTTACAATCCCTGAGCCAG
12	169292251	chr20:56204381-56204658	119	2.34	96	LTR12C	+	720	839	TCTAGCTCAGGGATTGTAAATACACCAATCAGCACCCTGTGTCTAGCTCAGGGTTTGTGAATGCACCAATGGACACTCTGTATCTAGCTACTCTGGTGGGACCTTGGAGAACCTTTATG
12	169567860	chrX:6608196-6608463	119	2.25	95	LTR12C	-	841	722	GACATAAAGGTTCTCCAAGGCCCCACCAGAGCAGCTAGATACAGAGTGTCGATTGGTGCACTCACAAACCCTGAGCTAAACACAGGGTGCTGACTGGTGTATTTACAATCCCTGAGCTA
12	169650410	chrX:81993063-81993567	119	4.24	95	LTR12C	-	840	721	ACATAAAGGTTCTCCACGTCCCCACCAGAGCAGCTAGATACAGAGTGTCAATTGGTGCACTCAAAAACCTTGAGCTAAACACAGGGTGCTGATTGGTGTATTTACAATCCCTGAGCTAG
12	169693772	chrX:118468088-118468336	119	2.09	95	LTR12C	+	713	832	CTCTGTGTCCAGCTCAAGGTTTGTAAACACACCAATCAGCACCCTGTGTCTAGCTCAGGGTTTGTGAATGCACCAATCAACACTCTGTATCTAGCTACTCTGGTGGGGACTTGGAGAAC
12	169720723	chrX:142059332-142059837	119	4.25	97	LTR12C	-	841	722	GACATAAAGGTTCTCCAAGGCCCCACCAGAGCAGCTAGATACAGAGTGTCGATTGGTGCACTCACAAACCCTGAGCTAAACACAGGGTGCTGATTGGTGTATTTACAATCCCTGAGCTA
12	169740882	chrY:3490746-3490991	119	2.07	95	LTR12C	-	836	721	ACACAAAGGTTCTCCAAGGCCCCACCAGAGCAGCCAGATACAGAGTGTCGATTGGTGCACTCACAAACCTTGAGCTAAACACAGGGTGCTGACTGGTGTGTTTACAAACCCTGAGCTAG
14	166980308	chr5:64153670-64154331	328	2.05	95	AluY	+	1	282	AAAAATGAATAGGAAGCCGGCCGGGCGCGGTGGCTCACGCCTGTAATCCCAGCACTTTGGGAGGCCGAGGCGGGCGGATCACGAGGTCAGGAGATCGAGACCATCCTGGCTAACACGGTGAAACCCCGTCTCTACTAAAAATACAAAAAAAAATTAGCAGGGCGTGGTAGCGGACGCCTGTAGTCCCAGCTACTCGGGAGGCTGAGGCAGGAGAATGGCATGAACCCGGGAGGCGGAGCTTGCAGTGAGCCAAGATCGCCCCACTGCACTCCAGCCTGGGCGACAGAGCGAGACTCCATCTCAAAATAATAATAATAAAAAAAAAAAA
14	167418357	chr7:46366162-46366807	328	2	96	MIRc	+			TTTTTTTTTTTTTTTTTTTTTGAGACGGAGTCTCGCTCTGTCGCCCAGGCCGGACTGCGGACTGCAGTGGCGCAATCTCGGCTCACTGCAAGCTCCGCCTCCCGGGTTCACGCCATTCTCCTGCCTCAGCCTCCCAAGTAGCTGGGACTACAGGCGCCCGCCACCACGCCCGGCTAGTATTTTTTGTATTTTTAGTAGAGACGGGGTTTCACCGTGTTAGCCAGGATGGTCTCGATCTCCTGACCTCGTGATCCACCCGCCTCGGCCTCCCAAAGTGCTGGGATTACAGGCGTGAGCCACCGCGCCCGGCCCGGTGTTTGCTATTTTT
14	169497737	chr19:12891511-12892155	325	2	95	AluY	+	1	280	GGCCGGGCACGGTGGCTCACGCAGGTAATCCCAGCACTTTGGAAGGCCGAGGTGGGCGGATCAGGAGGTCAGGAGATCGAGACCATCCTGGCTAACACAGTGAAACCCCGTCTCTACCAAAAATACAAAAAAATTAGCCGGGCATAGTGGCGGGCGCCTGTAGTCCCAGCTACTCGGGAGGCTGAGGCAGGAGAATGGCGTGAACCCGGGAGGCAGAGCTTGCAGTGAGCCAAGATCACGCCACTGCACTCCAGCCTGGGCGACAGAGCAAGACTCCGTCTAAAAAAATAATAATAATAATAAATAAAAAAATAAAGAAAAAGAA
14	167966455	chr9:34074655-34075633	322	3.03	96	AluY	-	282	5	TCTTTTTTTTTTTTATTATTTTTATTTTTATTTTTTTGAGACGGAGTCTTGCTCTGTTACCCAGGCTGGAGTGCAGTGGCGCGATCTCGGCTCACTGCAAGCTCCGCCTCCCGGGTTCATGCCATTCTCCTGCCTCAGCCTCCCGAGTAGCTGGGACTACAGGCGCCCACCACCACGCCTGGCTAATTTTTTGTACTTTTAGTAGAGACAGGGTTTCACTGTGTTAGCCAGGATGGTCTCGATCTCCTGACCTCGTGATCCGCCCGCCTCGGCCTCCCAAAGTGCTGGGATTACAGGCGTGAGCCACCGCGCCCAGCCTCAT
14	169449360	chr21:24828946-24829604	322	2.06	96	AluY	+	2	275	AAGAAATATAGTGACTCAGCCGGGCGCGGTGGCTCACGCCTGTAATCCCAGCACTTTGGGAGGCCGAGGCGGGCAGATCACGAGGTCAGGAGATCGAGACCAGCCTGGCTAACACAGTGAAACCCCATCTCTACTAAAAATACAAAAAATTAGCCGGGCGTGGTAGCGGGCGCCTGTAGTCCCAGCTACTCAGGAGGCTGAGGCAGGAGAATGGCGAGAACCCGGGAGGCGGAGCTTGCAGTGAGCCGAGATCGCGCCACTGCACTCCAGCCTGGGCGACAGAACGAGACTCAGTCAAAAAAAAAAAAAAAAAAAAAAGAAA
14	169019884	chr16:502420-503374	320	2.98	95	AluY	-	282	1	TATTTTTTAATTTTTTTTTATTTTTTATTTTTGAGACGGAGTCTCGCTCTGTTGCCCAGGCTAGAGTGCAGTGAGCGATCTTGGCTCACTGCAAGCTCCACCTCCCGGGTTCAAGTGATTCTCGTGCCTCAGCATCCCGAGTAGTTGGGACTACAGGCGCCCGCCACCACGCCCGGCTAATTTTTTGTATTTTTAGTAGAGATGGGGTTTCACCATGTTAGCCAGGATGGTCTCGATCTCCTGACCTCGTGATCTGCCCGCCTCGGCCTCCCAAAGTGCTGGGATTACAGGCGTGAGCCACCGCGCCTGGCCTATTTCTT
14	168749798	chr15:68561627-68562295	319	2.1	98	AluSz	+	5	283	AAAAAAAAAAAAAAAAAGACTAAGAATTGGCTGGGCGAGGTGGCTCAAGCCTGTAATCCCAGCACTGTGGGAGGCTGAGGCAGGTGGATCACTTGAGGTGAGAAATTCAAGACCAGCCTGGCCAACATGGTAAAACCCTGTCTCTACCAAAAATACAAAAATTAGCTGGGCATGGTGGTGCACACCTGTAATCCCAGCTACTCGGGAGGCTGAGGCAGGAGAATCGCTTGAACCCGGGAGGAGGAGGTTGCAGTGAGCCAAGGTTGTGCCACTGCACTCCAGCCTGGGTGACAGAGCAAGACTCCATCTCAAAAAAAAA
14	167702195	chr4:173579003-173579640	318	2.02	95	AluYa5	+	1	282	AGAAATATCTCTGTGGGGGCCGGGCGCAGTGGCTCACGCCTGTAATCCCAGCACTTTGGGAGGCCGAGACAGGCGGATCACGAAGTCAGGAGATCAAGACCATCCCGGCTAAAACGGTGAAACCCAGTCTCTACTAAAAATACCAAAAAATTAGCCGGGCGTAGTGGCGGACGCCTGTAGTCCCAGCTACTCGGGAGGCTGAGGCAGGAGAATGGCGTGAACCCGGGAGGCGGAGCTTGCAGTGAGCCGAGATCCCACCACTGCACTCCAGCCTGGGCGACAGAGAGAGACTCCGTCTCAAAAAAAAAAAAAAAAAAA
14	168971627	chr17:10522112-10522758	314	2.08	95	AluY	-	282	1	TTTTTTTTTTTTTTTTTTTTTTTGAGACGGAGTCTCGCTCTGTCGCCCAGGCTGGAGTGCAGTGGCGCGATCTCGGCTCACTGCAAGCTCCGCCTCCAGGGTTCACACCATTCTCCTGCCTCAGCCTCCCAAGTAGCTGGGACTACAGGCACCCGCCACCGCGCCCAGCTAATTTTTTGTATTTTTAGTAAAGACGGGGTTTCACCATGTTAGCCAGGATGGTCTCGATCTCCTGACCTCGTGATCTGCCCGCCTCGGCCTCCCAAAGTGCTGGGATTACAGGCGTGAGCCACCGCGCCCGGCCCAGGCCACTT
14	169512591	chr19:23292763-23293398	310	2.05	99	AluSq	-	282	10	TCTTTATAACCATTTTTTTTTTTAAGACGGAGTTTCACTTTTGTTGCCCAGGCTAGGGTGCAGTGGTGTGATCTTGGCTCACAGCAACCTCCACCTCCCAGGTTCAAGCGATTCTCCTGCCTCAGCCTCCCAAGTAGCTGAGATTACAGGCATGCACCACCATGCCTGGCTAATTTTTGTATTTTTAGTAGAGAAGGGGTTTCACCATGTTGATCAGGCTGGATGGTCTCGAACTTCTGACCTTGGGTGATCCACCCGCCTTGGCCTCCCAAAGTGCTGGGATTACAGGCATGAGCCACCGTGTCTGGCC
14	167992953	chr6:135193864-135194493	309	2.05	95	AluY	+	1	282	AAGAATACAGATCCCGGCCGGGCGCGGTGGCTCACGCCTGTAATCCCAGCACTTTGGGAGGCCAAGGCAGGCAGATCACGAGGTCAGGAGATAGAGACCATCCTGGCTAACACAGTGAAACCCCATCTCTACTAAAAAACACAAAAAAATTAGCAAGGCATGGTGGCGGGCGCCTGTAGTCCCAGCTACGCGGGAGGCTAAGGCAGGAGAATGGCGTGAACCCGGGAGGCGGAGCTTGCAGTGAGCCGAGATCGCGCCACTGCACTCCAGCCTGGGCGACAGAGCGAGACTCCATCTCAAAAAAAAAAA
14	169243681	chr18:54994762-54995371	307	2.02	96	AluYf4	-			TTTTTTTTTTTTTTTTTTGAGACGGAGTCTCGCTCTGTCGCCCAGGCCGGACTGCGGACTGCAGTGGCGCAATCTCGGCTCACTGCAAGCTCCGCCTCCTCGGGTTCACGCCATTCTCCTGCCTCAGCCTCCCGAGTAGCTGGGACTACAGGCGCCCGCCACCGCGCCCGGCTAATTTTTTGTATTTTTAGCAGAGACGGGGTTTCACCGTGTTAGCCAGGATGGTCTCGATCTCCTGACCTCATGATCCACCCGCCTCGGCCTCCCAAAGTGCTGGGATTACAGGCGTGAGCCACCGCGCCCGGCC
14	169633008	chrX:67547664-67548278	307	2.03	95	AluY	-	282	5	AAACTTTTTTTTTTTTTTGAGACGGAGTCCCGCTCTGTCGCCCAGGCCAGACTGCGGACTGCAGGGGCGCAATCTCGGCTCACTGCAAGCTCCGCCTCCCGGGTTCACGCCATTCTCCTGCCTCAGCCTCCAGAGTAGCTGGGACTACAGGCGCCCGCCACCACGCCCGGCTAATTTTTTGTATTTTTAGTAGAGACAGGGTTTCACCATGTTAGCCAAGATGGTCTCGATCTCCTGACCTCATGATCCACCCACCTCGGCCTCCCAAAGTGCTGGGACTACAGGCGTGAGCCACCGCGCCCAGCCA
14	169487584	chr19:6196682-6197298	306	2.02	97	AluY	+	1	282	AAAAAGGTAGAGTCCAGAGGCCGGGCATGGTGGCTCATGCCTGTAATCCCAGCACTTTAGGAGGCTGAGGCGGGTGGATCACGAGGTCAGGAGGTTGACACCATCCTGGCTAACACAGTGAAACCCCATCTCTACTAAAAATACAAAAAATTAGCCGGGCATGGTGGCGGGCGCCTGTAGTCCCAGCTACTCGGGAGGCTGAGGCAGGAGAATGGAGTGAACCCGGGAGGCGGAGCTTGCAGTGAGCCAAGATCACGCCACTGCACTCCAGCCTAGGCGACAGAGCGAGACTCTGTCTCAAAAAAA
14	167667347	chr7:84712867-84713475	304	2.02	95	AluY	+	1	282	AAAAATTGCATCGGCCGGGCGCGGTGGCTCACGCCTCTAATCCCAGCACTTTGGGAGGCCGAGGCAGGCAGATCACGAGGTCAGGAGATCGAGACCATCCTGGCCAACACAGTGAAACCCCGTCTCTACTAAAAATACAAAAAAAAATTAGCCGGGCGTGGTGGCAGGCGCCTGTAGTCCCAGCTACTCGGGAGGCTGAGGCAGGAGAATGGCGTGAACCCGGGAGGCGGAGCTTGCAGTGAGACGAGATCGCGCCACTGCACCCCAGCCTGGGCGACAGAGCGAGACTCCATCTCAAAAGAAA
14	168043851	chr6:164014775-164015393	303	2.05	96	L1MC4a	+			AAAAAAAAAAAGGGGCCGGGCGCGGTGGCTCAAGCCTGTAATCCCAGCACTTTGGGAGGCCGAGGCGGGCGGATCACGAGGTCAGGAGATCGAGACCATCCTGGCTAACACGGTGAAACCCCGCCTCTACTAAAAATACAAAAAATTAGCCGGGGAGTGGTGGCGGGCGCCTGTAGTCCCAGCTACTCGAGAGGCTGAGGCAGGAGAATGGCGTGAACCCGGGAAGCGGAGCTTGCAGTGAGCCGAGATCACGCCACTGCACTCCAGCCTGGGCGACAGAGCAAGACTCCGTCTCAAAAAAAA
14	166591533	chr2:23802944-23803852	302	3.01	95	AluSc8	+			AAAAAATCTAGCCCATTAGGCCAGGCGCGGTGGCTCACACCTGTAATCCCAGTGCTTTAGGAGGCCGAGGCAGGTGGATCACAAGGTCAAGAGATCAAGACCATCCTGGCCAACATGGTGAAACCTTGTCTCTACTAAGAATACAAAAAATTAGCTTAGCGTGGTGGCAGGCGCCTGTAGTCCTAGCTACTCAGGAGGCTGAGGCAACAGGATTGCTTGAACCCAGGAGGAGGAGGTTGCAGTGAGCCGAGATCACGCCACTGCACTCCAGCCTGGGTGACAGAGTGAGACTCTGTCTCATA
14	167632459	chr7:72788796-72789695	301	3	95	AluSx1	+			GGCCAGGCGCAGTGGCTCACGCCTGTAATCCCAGCACTTTGGGAGGCCAAGGCGGGCAGATCACCTGAGGTCAGGAGTTCAAGACCAACCTGGCCAACATGGCCAAACCCCGTCTCTACTAAAAAATACAAAGATTAGCCGAGCGTGGTGGCGGGTTCCTGTAATCCCAGCTACTCGGAAGGCTGAGGCAGAGAGAATCGCTTGAACCCAGGACGCGGAGGTTGCAGTGAGCCGAGATTGTGCCACTGCATTCCAGCCTGGGCAACAGACCGAGACTCCGTCTCAAAAAATAAGAATAATT
14	169695898	chrX:120370659-120371255	300	2	95	AluY	-	282	1	TTTTTATTTATTTTTTTTGAGACGGAGTCTCACTCTGTCACCCAGGCTGGAGTACAGTGGCGCTGATCTCCGCTCACTGCAAGCTCCGCCTCCCAGGTTCACACCATTCTCCTACCTCAGCCTCCCGAGTAGCTGGGACTACAGGTGCCCGCCACCACACCCGGCTAATTTTTTGTATTTTTAGTAGAGACAAGGTTTCACCGTGTTAGCCAGGATGGTCTCCATCTCCTGACCTCGTGATCCGCCCACCTCGGCCTCCCAAAGTGCTGGGATTACAGGCGTGAGCCACCGCGCCTGGCC
14	166443438	chr1:29001232-29001828	299	2	95	AluY	-	282	1	TTTTTTTTTTTTTTTTTGAGACGGAGTCTCGCTCTGTCGCCCAGGCTGGAGTGCAGTGGCGCCATCTTGGCTCACTGCAAGCTCCGCCTCCCGGGTTCACGCCATTCTCCTGCCTCAGCCTCCCAAGTAGCTGGGACTACAGGCGCCCGCCACCACGCCCAGCTAATTTTTTGTATTTTTAGTAGAGACGAGGTTTCACCGATGTTAGCCAGGATGGTCTCGATCTCCTGACCTCGTGATCCACCCGCCTCGGCCTCCCAAAGTGCTGGGATTACAGGCGTGAGCCACCGCGCCCGGCC
14	169165171	chr20:34562926-34563539	299	2.05	97	AluY	-	282	5	TTTATTTTTTTTTTTTGAGACGGAGTCTCGCTCTGTCGCCCAGGCTGGAGTGCAGTGGCGCGATCTCGGCTCACTGCAAGCTCCGCCTCCCGGGTTCACGCCATTCTCCTGCCTCAGCCTCCCGAGTAGCTGGGACTACAGGCGCCCGCTACCACGCCCGGCTAATTTTTTGTATTTTTAGTAGAGACGGGGTTTCACCTTGTTAGCCAGGATGGTCTCGATCTCCTGACCTCGTGATCCGCCCACCTCGGCCTCCCAAAGTGCTGGGATTACAGGCGTGAGCCACCGCGCCCAGCCTC
14	168751384	chr15:68983387-68983979	298	2	96	AluYf4	+			GGCCAGGCGCGGTGGCTCACGCCTGTAATCCCAGCACTTTGGGAGGCCAAGGCGGGCGGATCACGAGGTCAGGAGATCGAGACCATCCCGGCTAAAACGGTGAAACCCCGTCTCTACTAAAAATACAAAAAATTAGCCGGGCAAAGTGGCGGGCGCCTGTAGTCCCAGCTACTCGGGAGGCTGAGGCAGGAGAATGGCGTGAACCCCGGGAGGCAGAGCTTGCAGTGAGCCGAGATCCCGCCACTGCACTCCAGCCTGGGAGACAGAGCGAGACTCCGTCTCAAAAAAAAAAAAAAAA
14	167525527	chr4:107419503-107420095	297	2	98	AluY	-	282	2	TTTTTTTTTTTTTTTTGAGACGGAGTCTCGCTCTGTCGCCCAGGCTGGAGTGCAGTGGCGCAATCTCGGCTCACTGCAAGCTCCGCCTCCCGGGTTCACGCCATTCTCCTGCCTCAGCCTCCCGAGTAGCTGGGACTACAGGCACCCGCCACCACGCCCGGCTAATTTTTTTGTATTTTTAGTAGAGACGGGGTTTCACCGTGTTAGCCAGGATGGTCTCGATCTCCTGACCTCGTGATCCGCCCGCCTCGGCCTCCCAAAGTGCTGGGATTACAGGCGTGAGCCACCGCGCCCGGC
14	166690136	chr5:8027030-8027629	295	2.04	95	AluY	-	280	1	TTTTTTTTTTAAGACAGAGTCTCGCTCTGTCGCCCAGGCTGGAGTGCAGTGGCGCGATCTCGGCTCACTGCAAGCTCCGCCTCCCGGGTTCACGCCATTCTCCCGCCTCAGCCTCCCGAGTAGCTGGGACTACAGGCGCCCGCGACCACGCCCAGCTAATGCTTTTGTATTTTTTAGTAGAGACGGGGTTTCACCCTGTTAGCCAGGATGATCTCGATCTCCTGACCTCGTGATCCACCCGCCTCGGCCTCCCAAAGTGCTGGGATTACAGGCGTGAGCCACCGCGCCCGGCCGA
14	169560322	chrX:1406054-1406918	293	2.96	95	AluSx1	-			TTTTTTTTTTGGGATGGAGTCTCCCTCTGTCGCCCAGGCTGGAGTGCACTGGCGTGATCTCAGCTCACTGCAACCTGTGCCTCCTGGGTTCAAGAGATTCTCCTGCCTCAGCCTCCTGAGTAGCTGGGATTACAGGTGCCTGCCACCACACCTGGCTAATTTTTGTATTTTTAGTAGAGACGGGGTTTCACCATGTTGGCCAGGCTGGTCTTGAACTCCTGACCTCAAGTGATCCACCCGCCTTGGCCTCCCAGAGTGCTGGCATTACAGGTGTGAGCCACCATGTCCGACCC
14	169737650	chrY:1356054-1356918	293	2.96	95	AluSx1	-			TTTTTTTTTTGGGATGGAGTCTCCCTCTGTCGCCCAGGCTGGAGTGCACTGGCGTGATCTCAGCTCACTGCAACCTGTGCCTCCTGGGTTCAAGAGATTCTCCTGCCTCAGCCTCCTGAGTAGCTGGGATTACAGGTGCCTGCCACCACACCTGGCTAATTTTTGTATTTTTAGTAGAGACGGGGTTTCACCATGTTGGCCAGGCTGGTCTTGAACTCCTGACCTCAAGTGATCCACCCGCCTTGGCCTCCCAGAGTGCTGGCATTACAGGTGTGAGCCACCATGTCCGACCC
14	169558864	chrX:478067-478603	268	2	95	AluSg4	-			GTCTCGCTCTGTCACCCAGGCTGGAGTGCAGTGGTGGGATCTCGGCTCACTGCAACCTCCACCTCCCAGGTTCAAGTGATTCTCCTGCCTCAGCCTCCCGAGTAGCTGGGACGACAGGCACCCGCCACCACACCTGGCTAGTCTTTGTATTTTTAGTAGAGACCGGGTTTCACCATCTTCGTCAGGCTGGTCTTGAACTCCTGACCTCATGATCCGCCCACCTCAGCCTCCCAAAGTGCTGGGATGACAGGCGTGAGCCACCGCGCCC
14	169736192	chrY:428067-428603	268	2	95	AluSg4	-			GTCTCGCTCTGTCACCCAGGCTGGAGTGCAGTGGTGGGATCTCGGCTCACTGCAACCTCCACCTCCCAGGTTCAAGTGATTCTCCTGCCTCAGCCTCCCGAGTAGCTGGGACGACAGGCACCCGCCACCACACCTGGCTAGTCTTTGTATTTTTAGTAGAGACCGGGTTTCACCATCTTCGTCAGGCTGGTCTTGAACTCCTGACCTCATGATCCGCCCACCTCAGCCTCCCAAAGTGCTGGGATGACAGGCGTGAGCCACCGCGCCC
15	166854970	chr1:159463966-159464292	161	2.04	95	LTR12C	-	879	720	ACAGAGCGCTGATTGGTGCCATTTACAATCCCTGAGCTAGACACAAAGGTTCTCCAAGGCCCCACCAGAATAGCTAGATACAGAGCGTCCATTGGTGCATTCACAAACACTGAGCTAGACACAGGGTGCTGACTGGTGTATTTACAAACCCTGAGCTAGAC
15	167919867	chr9:15809965-15810284	161	2.01	95	LTR12C	-	879	742	ACAGAGTGCCGATTGGTGCATTTACAAACCTCTAGCTAGACACAAAAGTTCTCCAAGTCCCCACCAGATGAGCTAGACACAGAGCACTGATTGGTGCATCCACCAACCCCGAGCTAGACACAGAGTGCTGATTGGTGCATATACAATCCTCTGAACTAGAC
15	166473065	chr1:54469426-54469813	160	2.42	96	LTR12C	-	879	719	ACAGAGTGCTGATTGGTGTATTTACAATCCCTTAGCTAGACATAAAGGTTCTCCAAGTCCCCACCAGATTAACTAGATACAGAGTGTGGATTGGTGCATTCACAAACCCTGAGCTAGACACAGGGTGCTGACTGGTGTGTTTACAAACCTTGAGCTAGAT
15	166482049	chr1:63219591-63219956	160	2.29	96	LTR12C	+	881	1034	TTTGTGTCTAGCTCAAGGTTTGTAAATGCACCAATCAGCACCCTGTGTCTAGCTCAAGGTTTGTAAACGCACCAATCACTGCTCTGTGTCTAGCTAATCTAGTGGGGACTTGGAGAACTTTTATGTCTAGCTAAAGGATTGTAAATGCACCAATCAGCAC
15	166510532	chr1:88101440-88101827	160	2.42	95	LTR12C	-	879	720	ACAGGGTGCTGATTGGTGTATTTACAATCCCTTAGCTAGACATAAAGGTTCTCCAAGTCCCCACTAGATCAGCCAGACACAGAGCACTGATTGGTGCATTTACAAACCTTGAGCTAGACACACGGTGCTGATTGGTGTGTTTACAAACCTTGAGCTAGAC
15	166566139	chr2:15836440-15836827	160	2.42	95	LTR12C	-	879	719	ACAGAGTGCTGATTGGTGTATTTACAATCCCTTAGCTAAACATAAAGGTTCTCCAAGTCCCCACCAGATTAACTAGATACAGAGTGTCGATTGGTGCATTCACAAACCCTGAGCTAGACACAGGATACTGATTGGTGTGTTTACAAACCTTGAGCTAGAT
15	166595281	chr3:28944227-28944552	160	2.04	95	LTR12C	-	879	720	ACAGAGTGCTGATTGGTGCATTTACAATCCCTGAGCTAGACATAAAGGTTCTCCAAGTCCCCACTAGATTAGCTAGACACAGAGCACTGATTGGTGCATTTACAAACCTTGAACTAGACACAGGGTGCTGATTGGTGTATTTACAAACCCTGAGCTAGAC
15	166596907	chr3:29514444-29514884	160	2.76	96	LTR12C	-	879	720	GACAGAGTGCTGATTGGTGTATTTACAATCCCTTAGCTAGACATAAAGGTTCTCCAAGTCCCCACCAGAGTAGCTAGATACAGAGTGTCGATTGGTGCATTCACAAACCCTGAGCTAGACACAGGGTGCTGATTGGTGTGTTTACAAACCTTGAGCTAGA
15	166695488	chr5:9725936-9726375	160	2.75	95	LTR12C	+	720	880	TCTAGCTCAAGGTTTGTAAACACACCAATCAGCACCCTGTGTCTAGCTCAGGGTTTGTGAATGCACCAATCGACACTCTGTATCTAGCTACTCTGGTGGGGCCTTGGAGAACCTTTATGTCTAGCTCAGGGATTGTAAATACACCAATCGGCACTCTGTA
15	166753428	chr5:25199228-25200031	160	5.04	95	LTR12C	-	879	719	ACAGAGTGCTGATTGGTGTATTTACAATCCCTGAGCTAGACATAAAGGTTCTCCAAGGCCCCACCAGAGCAGCTAGATACAGAGTGTCGATTGGTGCACTCACAAACCCTGAGCTAGACACAGGGTGCTGATTGGTGTGTTTACAAACCTTGAGCTAGAT
15	166932523	chr5:55591648-55592088	160	2.75	96	LTR12C	+	720	880	TCTAGCTCAAGGTTTGTAAATACACCAATCAGCACCCTGTGTCTAGCTCAGGGTTTGTGAATGCACCAATCGACACTCTGTATCTAGCTACTCTGGTGGGGCCTTGGAGAACCTTTATGTCTAGCTCAGGGATTGTAAATACACCAATCGGCACTCTGTA
15	167239174	chr1:224539749-224540136	160	2.42	95	LTR12C	-	879	719	ACAGAGTGCCGATTGGTGTATTTACAATCCCTGAGCTAGACATAAAGGTTCTCCACGTCCCCACCAGAGTAGCTACATACAGAGGGTCGACTGGTGCATTCACAAACCCTGAGCTAGACACAGGGTGCTGATTGGTGTGTTTACAAACCTTGAGCTAGAT
15	167266689	chr4:59590479-59590799	160	2.01	95	LTR12C	+	720	874	TGTCTAGCTCAAGGATTGTAAATACACCAATCAGCACCCTGTGTCTAGCTCAAGGTTTGTAAACACACCAATCAGCACTCTGTATCTAGCTAATCTAGTGGGGACTTGCAGAACCTTTATGTCTAGCTAAGGGATTGTAAATACACCAATCAGCACCCTG
15	167328106	chr1:237472220-237472705	160	3.04	96	LTR12C	-	879	720	ACAGAGTGCTGATTGGTGTATTTACAATCCCTTAGCTAGACATAAAAGTTCTCCAAGTCCCCACTAGATTAGCTAGACACAGAGCACTGATTGGTGCATTTACAAACCTTGAGCTAGACACAGGGTGCTGATTGGTGTGTTTACAAACCTTGAGCTAGAC
15	167335121	chr2:175412849-175413232	160	2.41	95	LTR12C	-	879	719	ACAGAGTGCTGATTGGTGTATTTACAATCCCTTAGCTAGACATAAAGGTTCTCCAAGTCCCCACCAGAGTAGCTAGATACAGAATGTCGATTGGTGCATTCACAAACCCTGAGCTAGACAGAGGGTGCTGATTGGTGTGTCTACAAACCTTGAGCTAGAT
15	167441704	chr4:88784352-88784737	160	2.42	95	LTR12C	-	879	720	ACAGAGTGCTGATTGGTGTATTTACAATCCCTTAGCTAGACATAAAGGTTCTCCAAGTCCCCACTAGATTAGCTAGACACAGAGCACTGATAGGTGCATTAACAAACCTTGAGCTAGACACAGGGTGCTGATTGGTGCATTTACAAACCTTGACCTAGAC
15	167523593	chr4:107013083-107013470	160	2.42	95	LTR12C	-	879	719	ACAGAGTGCTGATTGGTGTATTTACAATCCCTTAGCTAGACATAAAGGTTCTCCAAGTCCCCACTAGATTAGCTAGATACAGAGTGCTGATTGGTGCATCCACAAACCCTGAGCTAGACACAGAGTGCTGACTGGTACATTTACAAACCTTGAGCTAGAT
15	167553953	chr4:115069263-115069650	160	2.42	95	LTR12C	-	879	719	ACAGAGTGCTGATTGGTGTATTTACAATCCCTTAGCTAGACATAAAGGTTCTCCAAGTCCCCACCAGATTAACTAGATACAGAGTGTCGATTGGTGCATTCACAAACCCTGAGCTAGACACAGGGTGCTGATTGGTGTGTTTACAAACCTTAAGCTAGAT
15	167675093	chr4:166720117-166720437	160	2.01	95	LTR12C	-	1033	881	ACAGACTGCTGATTGGTGTATTTACAATCCCCCAGCTAGACACAAAAGTTCTCCAAGTCCCCACTAGATTAGCTAGACACAGAGCACTGATTGGTGCATTCACAAACCTTGAGCTAGACACAGAGTGCTGATTGGTGTATCTACAAACCTTGAGCTAGAC
15	167719659	chr6:13854494-13854874	160	2.38	96	LTR12C	-	869	714	GCCGATTGGTGTATTTACAATCCCTGAGCTAGACACAAAGGTTCTCCACGTCCCCACCAGAGTAACTAGATACAGAGTGTCGATTGGTGCATTCACAAACCCTGAGATAGACACAAGGTGCTGATTGCTGTGTTTACAAACCTTGAGCTAGATACAGACT
15	167726248	chr6:16197849-16198248	160	2.5	96	LTR12C	-	887	727	AGCTAGATACAGAGTGCTGATTGGTGTATTCACAATCCCTTAGCTAGACATAAAGATTCTCCAAGTCCCCACCAGATTAACTAGATACAGAGTGCCAATTGGTGCATCCACAAACCCTGAGCTAGACACAGGGTGCTGACTGGTGTGTTTACAAACCTTG
15	167747637	chr7:108297220-108297607	160	2.42	95	LTR12C	-	879	719	ACAGAGTGCCGATTGGTGTATTTACAATCCCTGAGCTAGACATAAAGGTTCTCCAAGTCCCCACCAGAGTAGCTAGATACAGAGTGTCAATTGGTGCATTCACAAACCCTGAGCTAGACACAGGGTGCTGATTGGTGAGTTTACAAACCTTGAGCTAGAT
15	167770551	chr6:28833787-28834174	160	2.42	95	LTR12C	-	879	719	ACAGAGTGCCGATTGGTGTATTTACAATCCCTTAGCTAGACATAAAAGTTCTCCAAGTCCCCACCAGAGTAGCTAAATACAGAGTGTCCATTAGTGAATTCACAAACCCTGAGCTAGACACAGGGTGCCGATTGGTGTGTTTACAAACCTTGAGCTAGAT
15	167904207	chr6:93433812-93434173	160	2.27	95	LTR12C	+	720	878	TGTCTAGCTAGAGGATTGTAAATGCACCAATCAGCACCCTGTGTCTAGCTCAAGGTTTGTAAATACACCAATCAGTGCTCTGTGTCTAGCTAATCTAGTAGGGACTTGGAGAACATTTACGTCTAGCTAAAGGATTATAAATACACCAATCAGCACTCTG
15	168373192	chr11:101111505-101111892	160	2.42	96	LTR12C	-	879	720	ACAGAGTGCTGACTGGTGTATTTACAATCCCTTAGCTAGACATAAAGGTTCTCCAAGTCCCCACTAGATTAGCTAGACACAGAGAACTGATTGGTGCATTTACAAACCTTGAGCTAGACACAGAGTGCTGATTGGTGTGTTTACAAACCTTAAGCTAGAC
15	168650046	chr14:75461345-75462589	160	7.77	98	LTR12C	+	718	878	TATCTAGCTCAAGGTTTGTAAACACACCAATCAGCAACCTGTGTTTAGCTCAAGGTTTGTGAGTGCACCAATCGACACTCTGTATCTAGCTGCTCTGGTGGGGCCTTGGAGAACCTTTATGTCTAGCTCAGGGATTGTAAATACACCAATCGGCACTCTG
15	168770889	chr15:74772047-74772600	160	3.48	95	LTR12C	-	887	727	AGCTAGATACAGAGTGCCGATTGGTGTATTTACAATCCCTGAGCTAGACATAAAGGTTCTCCAAGGCCCCACCAGAGTAGCTAGATACAGAGTGTCGATTGGTGCACTCACAAACCCTGAGCTAGACACAGGGTGCTGATTGGTGTGTTTACAAACCTTG
15	168981978	chr8:76972214-76972601	160	2.42	95	LTR12C	-	879	719	ACAGAGTGCTGATTGGTGTATTTACAATCCCTGAGCTAGACACAAAGGTTCTCCAAGTCCCCACCAGAGTAGCTAGATACAGAGTGTCAATTAGTGCATTCACAAACCCTAAGCTAGACACAGGGTGCTGATTGGTGTGTTTACAAACCTTGAGCTAGAT
15	169363926	chr8:146101009-146101376	160	2.3	95	LTR12C	+	720	880	TCTAGCTCAAGGTTTGTAAACACACCAATCAGCACTCTGTGTCTAGCTCAGGGTTTGTGAATGCACCAATCGGCACTCTGTATCTAGTTAATCTGGTGGGGACTTGGAGAACCTTTATGTCTAGCTAAAGGATTGTAAATACACAAATCAGCACTCTGTA
15	169569399	chrX:7970913-7971245	160	2.08	95	LTR12C	-	1039	880	ACAGGGTGCTGACTGATGCATTTACAATCCCTGAGCTAGACAAAAAAGTTCTCCAAGTCCCCACCAGATTAACTAGATACAGAGTGCCAATTGGTGCATTCACAAACCCTGAGCTAGACACAGGGTGCTGATTGGTGTGTTTACAAACCTTAAGCTAGAT
17	167914420	chr9:14048008-14048834	411	2.02	95	L1PA3	+	517	901	AAGAAAATGTGGCACATATACACCATGGAATACTATGCAGCCATAAAAAAATGATGAGTTCATGTCCTTTGTAGGGACATGGATGAAACTGGAAACCATCATTCTCAGCAAACTATCACAAGGACAAAAAACCAAACAACCCATGTTCTCACTCATAGATGGGAATTGAACAATGAGAACACATGGACACAGGAAGGGGAACATCACACACCGGGGACTGTTGTCGGGTGGGGGGAGCGGGGAGGGATAGCATTAGGAGATATACCTAATGCTAAATGACGAGTTAATGGGTGCAGCACACCAACATGGCACATGTATACATATCTAACAAACCTGCACATTGTGCACATGTACCCTAAAACTTAAAGTACAATAAAAAATAAAAAATAAAAAAAAATA…
17	168743250	chr8:40719717-40720522	404	2.01	95	L1PA5	+	517	901	AAGAAAATTTGGCACATATACACCATGGAATACTATGCAGCCATAAAAAAGGATGAGTTCATGTCCTTTGTAGGGACATGGATGAAGCTGGAAACCATCATTCTCAGCAAATTATCGCAAGGACAAAAAACCAAACACCGCATATTCTCACTCATAGGTGGGAACTGAACAATGAGAACACTTGGACACAGGAAGGGGAACATCACACACTGGGGACTGTCATGCGGTCGGGGGAGGGGGGAGGGATAGCATTAGGAGATATACCTAATGCTAAACGACAAGTTAATGGGTGCAGCACACCAGCATGGCACATGTATACATATGTAACAAACCTGCACAATGTGCACATGTACCCTAAAACTTAAAATATAATTTAAAAAAAAAAGAAAGAAAAAAAAA…
17	167280865	chr7:24139400-24140201	400	2.02	95	L1PA3	-	897	523	TTTCTTTTTTATTTATTTATTTAATTATTATTATTATACTTTAAGTTTTAGGGTACATGTGCACAATGTGCAGGTTAGTTACATACGTATACATGTGCAATGCTGGTGCGCTCCACCCACTAACTCATCATCTAACATTAGGTATAACTCCAAATGCTATCCCTCCCCCCCTCCCCCCACCCCACAACAGGCCCCAGAATGTGATGTTCCCCTTCCTGTGTCCACGTGTTCTCATTGTTCAATTCCCACCTATGAGTGAGAACATGCGGTGTTTAGTATTTTGTCCTTGAGATAGCTCACTGAGAATGATGATTTCCAACTTCATCCATGTCCCTACAAAAGACATGAACTCATCATTTTTTATGGCTGCATAGTATTCCATGGTGTATATGTGCCACAT
17	166882635	chr1:166208791-166209591	399	2.01	96	L1PA3	-	899	524	TTTTCTTTTTGCTTTTTTTAAAATTTTATTATTATTATACTTTAAGATTTAGGATACATGTGCACAACGTGCAGGTTAGTTACATATGTATACATGTGCCATGCTGGTGTGCTGCACCCATTAACTCGTCATTTAGCATTAGGTATATCTCCTAATGCTATCCCTCCCCCCTCCCCCCACCCCACAACAGTCCCCAGAGTGTGATGTTCCCCTTCCTGTGTCCATGTGTTCTCATTGTTCAATTCCCACCTATGAGTGAGAACATGCGGTGTTTGGTTTTTTGTCCTTGCGATAGTTTACTGAGAATGATGATTTCCAATTTCATCCATGTCCCTACAAAGGACATGAACTCATCATTTTTTATGGCTGCACAGTATTCCATGGTGTATATGAGCCACA
17	166918805	chr5:52980884-52981672	398	2	95	L1PA3	-	893	518	TTTATATTCTTAATATATATATATATACTTTAAGTTTTAGGGTACATGGTGCACAACGTGCAGGTTAGTTACATATGTATACATGTGCCATGCTGGTGTGCTGCACCCATTAACTAACTCGTCATTTAACATTAGGTATATCTCCTAATGCCATCCCTCCCCCCTCCCCCCACCCCACAACAGGCCCCAGAGTGTGATGTTCCCCTTCCTGTGTCCATGTGTTCTCATTGTTCAGTTCCCACCTATGAGTGAGAACATGCGGTGTGTGGTTTTTTGTCCTTGCGATAGTTTACCGAGAATGATGATGTCCAACTTCATCCATGTCCCTACAAAGGACATGAACTCATCATTTCTTATGGCTGCATAGTATTCCATGGTGTATATGTGCCACATTTTCT
17	167252027	chr2:160976806-160977603	398	2.02	95	L1PA4	+	517	898	AAGAAAATGTGGCACACATACACCATGGAATACTATGCAGCCATAAAAAATGAAGAGTTCATGTCCTTTGTAGGGACATGGATGAAACTGGAAACCATCATTCTCAGCAAACTATCGCAAGAACAAAAAACCAAACACCACATATTCTCACTCATAGGTGGGAATTGAACAATGAGAACACATGGACACAGGAAGGGGAACATCACACTCCAGGGACCGTGGTGGGATCGGGGGAGGGGGAAGGGATAGCATTAGGAGATATACCTAATGCTAAATGACAAGTTAATGGGTGCAGCACACCAACATGGCACATGTATACATATGTAACAAACCTGCACAATGTGCACATGTACCCTAAAACTTAAAGTATAATGATAATAAAATTAAAAAAAAAAAAA
17	168675970	chr15:49551376-49552165	392	2.02	96	L1PA3	-	902	522	TTCTTTATTTTATTTAATTATTATTATACTTTAAGTTTTAGGGTACATGTGCACAATGTGCAGGTTAGTTACATATGTATACATGTGCCATGCTGGTGCGCTGCACCCACTAACTCCTCATCTAGCATTAGGTATATCTCCCAAAGCTATCCATCCCCCCTCCCCCAACCCCACAACAGTTCCCCAGAGTGTGATGTTCCCCTTCCTGTGTCCATATGTTCTCATTGTTCAATTCCCACCTATGAGTGAGAATATGTGGTGTTTGGTTTATTTGTTCTTGCGATACTTTACTGAGAATGATGATTTCCAATTTCATCCACGTCCCTACAAAGGACATGAACTCATCATTTTTTATGGCTGCATAGTATTCCATGGTGTATATGTGCCACATT
17	168088481	chr9:111271874-111272665	391	2.03	95	L1PA4	+	517	902	AAGAAAATGTGGCACATATACACCATGGAATACTATGCAGCCACAAAAAATAATGAGTTCATGTCCTTTGTAGGGACATGGATGAAACCGGAAACCATCATTCTCAGCAAACTATCACAAGGACAAAAAACCAAACACCGCATGTTCTCACTCATAGGCGGGAATTGAACAATGAGAACACATGGACACAGGAAGGGAAACATCACACACCGGGGACTGTTGTGGGGTGGGCGGAGGGGGGAGGGATAGCATTAGGAGATATACCTAATGCTAAATGACGAGTTAATGGGTGCAGCACACCAACATGGCACATGTATACATATGTAACAAACCTGCACATTGTGCACATGTACCCTAAAACTTAAAGTATAATAATAAAAAAAAAAAAAGA
17	168426521	chr11:131623414-131624200	391	2.02	95	L1PA3	+	517	902	AAGAAAATGTGGCACATATACACCATGGAATACTATGCAGCCATAAAAAGTGATGAGTTCATGTCCTTTGTAGGGACATGGATGAAACTGGAAACCATCATTCTCAGCAAACTACCCCAAGAACAAAAAACCAAACACCGCATATTCTCACTCATAGGTGGGAATTGAACAATGAGAACACATGGACACAGGAAGGGGAACATCACACACCGGGGACTGTTGTGGGGTGGGGGGAGGGGGAAGGGATAGCATTAGGAAATATACCTAATGCTAAATGACGAATTAATGGGTGCAGCACACCAACATGACACATGTATACATATGTAACTAACCTGCACATTGTGCACATGTACCCTAAAACTTAAAGTATAATAATAAAAAAAAAAGAAAA
17	169582564	chrX:20795059-20795834	390	2	95	L1PA5	+	517	901	AAGAAAATGTGGCACATATACACCATGGAATACTATGCAGCCATAAAAAAAGAATGAGTTCATGTCCTTTGTAGGGACATGGATAAAGCTGGAAACCATCATTCTAAGCAAACTATCGCAAGGACAAAAAACCAAACACCGCATGTTCTCACTCATAGGTGGGAATTGAACAATGAGAACACTTGGACACAGGAGGGGGAACATCACACACCGGGGCCGGTCATGGGGTAGGGGAAGGGGGGAGGGATAGCATTAGGAGAAACACCTAATGTAAATGACGAGTTAATGGGTGCAGCACACCAACATGGCACATGTATACATATGTAACAAACCTCCACATTGTGCACATGTACCCTAGAACTTAAAGTAGAATAATTAAAAAAAAAAAAA
17	169676322	chrX:103146035-103146813	390	2	95	L1PA4	-	900	518	TTTATTTATTTATTTTTAATTACACTTTAAGTTTTAGGGTACATGTGCACAACGTGCAGGTTAGTTACATATATATACATGTGCCATGCTGGTGCGCTGCACCCACTAACTCGTCATCTAACATTAGGTATATCTCCCAATGCTACCCCTCCACCCTCCCCCCACCACACAACAGGCCCCAGAGTGTGATATTCCCCTTCCTGTGTCCAAGTGATCTCACTGTTCAATTCCCACCTATGAGTGAGAACATGCGGTGTTTGGTTTTTTGTCCTTGCGATAGTTTACTGAGAATGATGGTTTCCAACTTCATCCATCTCCCTACAAAGGACATGAACTCATCATTTTTTATGGCTGCATAGTATTCCATGGTGTATATGAGCCACATTTTCT
17	167455266	chr4:91668794-91669572	389	2.02	96	L1PA2	-	895	524	TTTTCTTCTTTTAAATTTTATTATTATACTTTAAGTTTTAGGGTACATATGCACAATGTGCAGGTTAGTTACATATGTATACATGTGACATGCTGGTGCGCTGCACCCACTAACTCATCATCTAGCATTAGGTATATCTCCCAATGCTATCCCTCCCCCCTCCCCCCACCCCACAACAGTCCCCAGAGTGTGATATTCCCCTTCCTGTGTCCATGTGATCTCATTGTTCAATTCCCACCTATGAGTGAGAATATGCCATGTTGGGTTTTTTGTTCTTGCAATAGTTTACTGAGAATGATGATTTCCAATTTCATCCATGTACCTACAAAGGACATGAACTCATCATTTTTTTATGGCTGCATAGTATTCCATGGCGTATATGTGCCACA
17	168960720	chr8:71597355-71598135	389	2.01	96	AT_rich	+			ATAAAGAAAATGTGGCACACATACACCATGGAATACTACGCAGCCATAAAAAATGAAGAGTTCATGTCCTTTGCAGGAACATGGATGAAATTGGAAATCATCATTCTCAGTAAACTATCACAAGAACAAAAAACCAAACACCGCATATTCTCACTCATAGGTGGGAATTGAACAATGAGAACACATGGACACAGGAAGGGGAACATCACACCCTGGGGACTGTTGTGGGGTGGGGGGAGGGGGGAGGGATAGCATTAGGAGATATACCTAATGCTAAATGACGAGTTAATGCATGCAGCACACCAGCATGGCACATGTATACATATGTAACTAACCTGCACATTGCACACATGTACCCTAAAACTTAAAGTATAATAATAATAATAATA
17	167615457	chr4:140348936-140349714	388	2.01	97	L1PA3	-	897	518	TTATTATTATTTATTAATTATACTTCAAGTTTTAGGGTACATGTGCACAACGTGCAGGTTAGTTACATACGTATACATGTGCCATCCTGGTGCGCTGCACCCACTAACTCGTCATCTAGCATTAGGTATATCTCCCAATGCTATCCCTCCCCCCTCCCCCCACCCCACAACAGTCCCCAGAGTGTGATATTCCCCTTCATGTGTCCATGTGATCTCATTGTTCAATTCCCACCTATGAGTGAGAATATGCGGTGTTTGGTTTTTTGTTCTTGCGATAGTTTACTGAGAATGATGATTTCCAATTTCATCCATGTCCCTACAAAGGACATGAACTCATCATTTTTTATGGCTGCATAGTATTCCATGGTGTATATGTGCCACATTTTCT
17	168535540	chr12:30007165-30007940	388	2.02	95	L1PA5	+	517	896	AAGAAAATGTGGCACATCATATACACCATGGAATACTATGCAGCCATAAAAAAGGATGAGTTCATGTCCTTTGCAGGGACATGGATGAAGCTGGAAACCATCATTCTCAGCAAACTATCACAAGGACAAAAAACCAAACACCGCACGTTCTCACTCATAGGTGGGAATTGAACAATGAGAACACTTAGACACAGGAAGGAGAACATCACACACCGAGACCTGTCATGGGGTAGGGGAAGGGGGGAGCGATAGCATTAAGAGATATACCTAATGTAAATGACGAGTTAATGGGTGCAGCACACCAACATGGCACATGTATACATATGTAACAAACCTGCACGTTGTGCACATGTACCCTAGAACTTAAAGTATAAGATAAAAAAAAGAA
17	168889608	chr12:93071586-93072366	387	2.03	96	L1PA4	-	890	527	ATATTTTCTTTTAATTCTATTAATATTATACTTTAAGTTTTAGGGTACATGCACACAATGTGCAGGTTAGTTACATACGTATACATGTGCCATGCTGGTGCGCTGCACCCACTAACTCATCATCTAGCATTAGGTATATCTCCCAATGCTATCCCTCCCCCCTCCCCCCACCCCACAACAGGCCCCAGAGTGTGATGTTCCCCTTCCTGTGTCCATGTGTTCTCATTGTTCAATTCCCACCTATGAGTGAGAACATGCGGTGTTTGGTTTTTTGTCCTTGCGATAGTTTACTGAGAATGATGATTTCCAATTTCATCCATGTCCCTACAAAGGACATGAACTCATCATTTTTTATGGCTGCATAGTATTCCATGGTGTATATATGCC
17	169619539	chrX:52889285-52890063	386	2.02	95	L1PA4	+	517	902	AAGAAAATGTGGCACATATACACCATGGAATACTAAGCAGCCATAAAAAATGATGAGCTCACGTCCTTTATAGGGACATGGATGAAACTAGAAACCATCATTCTCAGCAAACTATCACAAGGACAAAAAACCAAACACCACATGTTCTCACTCATAGATGGGAATTGAACAATGAGAACACATGGAAACAGGAAGGGGAACATCACACACCAGGGACTGTTGTGGGGTGGGGGGAGTGGGGAGGGATAGCATTAGAAGATATACCTAATGCTAAATGACAAGTTAATGGGTGCAGCACACCAACATGGCACATGTATACATATGTAACTAACCTGCACATTGTGCACATGTACCCTAAAACTTAAAGTATAACAAAAAATAAAAAA
17	169639432	chrX:72920699-72921475	386	2.01	96	L1PA4	+	517	901	AAGAAAATGTGGCACATATACACCATGGAATACTATGCAGCCATAAAAAAGGATGAGTTCATGTCCTTTGTAGGGACATGGATGAAACTGGAAACCATCATTCTCAGCAAACGGTCGCAAGAACAAAAAACCAAACACCGCATATTCGCACTCATAGGTGGGAATTGAACAATGAGAACACATGGACACAGGAAGGGGAACATCACACACCAGGGACTGTTGTGGGATGGGGAGAGGGGGGAGGGATAGCATTAGGAGATATACCTAATGCTAAATGACGAGTTAATGGGTGCAGCACACCAACATGGCACATGTATACATATGTAACGAACCTGCACATTGTGCACATGTAACCTAAAACTTAAAGTATAATAATAATAAAAAAA
17	167192276	chr5:99197266-99198039	384	2.02	97	L1PA2	+	517	899	AAGAAAATGTGGCACATATACACCATGGAATACTATGCAGCCATAAAAAATGATGAGTTCATGTCCTTTGTAGGGACATGGATGAAATTGGAAACCATCATTCTCAGTAAACTATCGCAAGAACAAAAAACCAAACACCGCATATTCTCACTCATAGGTGGGAATTGAACAATGAGATCACATGGACACAGGAAGGGGAACATCACACTCTGGGGACTGTGGTGGCGTGGGGGGAGGGGGGAGGGATAACATTGGGAGATATACCTAATGCTAAATGACAAGTTAGTGGGTGCAGCGCACCAGCACGGCACATGTATACATATGTAACTAACCTGCACAATATGCACATGTACCCTAAAACTTAAAGTATAATAATAAAAAAAA
17	167271754	chr7:23081968-23082741	384	2.02	95	L1PA5	+	517	899	AAGAAAATGTGGCACATATACACCATGGAATACTATGAAGCCATAAAAAAGGATGAGTTCATGTCCTTTGTAGGGACATGGATGAAACTGGAAACCATCATTCTCAGCAAACTATCACAAGAACAAAAAACCAAACACCGCATATTCTCACTCATAGGTGGGAATTGAACAATGAGAACACATGGACACAGGAAGGGGAACATCACACACTGGGGACTATCGTGGGGTGGGGGGAGCGGGGAGGGATAGCATTAGGAGATATACCTAAGGCTAAATGACGAGTTAATGGGTGCAGCACACCAACACGGCACATGTATACATATGTAACTAAACTGCACAATGTGCACATGTACCCTAAAACTTAAAGTATAATAAAAAAAAAAA
17	168309006	chr11:63135529-63136298	382	2.02	96	L1PA4	+	517	898	AAGAAAATGTGGCACATATACACCATGGAATACTATGCAGCCATAAAAAAGGATGAGTTCACATCATTTGTAGGGACATGGATGAAGCTGGAAACCATCATTCTCAGCAAACTATCGCAAGGACAAAAAACCAAACACCACATGTTCTCACTCATAGGTGGGAATTGAACAATGAGAACACATGGACACAGGAAGGGGAACATCACACACCAGGGACAGTTGTGAGGTGGGGAGACAGGGGAGGGATAGCATTAGGAGATATACCTAATGCTAAATGACGAATTAATGGGTGCAGCACACCAACATGGCACATGTATACATATGTAACAAACCTGCACGTTGTGCACATGTACCCTAAAACTTAAAGTATAATTTTAAAAAA
17	167998600	chr6:138304933-138305688	376	2.02	95	L1PA5	-	895	524	TTTTTTTAAATTATACTTTAAGTTCTAGAGTACATGTGCACAACATGCAGGTTAGTTACATATGTATACATGTGCCATGTTGGTGTGCTGCACCCATTAACTCGTCATTTACATTAGGTATATCTCCTAATGCTATCCCTCCTCACTCACCCCTACCCCAAAACAGGCCCCGGTGTGTGATGTTCCCCACCCTGTGCCAAAGTGTTCTCATTGTTCAATTCCCACCTATGAGTGAGAACATGAAGTGTTTGGTTTTTCTGTCCTTGCGATAGTTTGCTCAGAATGATGGTTCCCAGCTTCATCCATGTCCCTACAAAGGACATGAACTCATCCATTTTTATGGCTGCATAGTATTCCACGGTGTAAATGTGCCACA
17	167613709	chr4:139491733-139492426	345	2.01	97	L1PA4	+	561	901	AAAAAATGATGAGTTCATGTCCTTTGTAGGGACATGGATGAAACTGGAAACCATCATTCTCAGCAAACTATCACAAGGACAAAAAACCAAACACCACATGTTCTCACTCATAGGTGGGAATTGAACAATGAGAACACAGGGACACAGGAAGGGGAACATCACACTCCGGGGACTGTTGTGGAGTGGGGGGAAGGAGGAGGGATAGCATTAGGAGATATACCTAATGCTAAATGACGAGTTAATGGGTGCAGCACACCAACATGACACATGTATACATATGTAACAAACCTGCACATTGTGCACATGTACCCTAAAACTTAAAGTATAATAATAAAAAAAAATTAA
17	168064178	chr9:89825093-89825775	345	2.01	95	L1PA4	-	901	567	TTTTTTTATTATTATAATACTTTAAGTTTTAGGGTACATGTGCACAACGTGCAGGTTTGTTACATATGTATACTATGTATACATGTGCCATGTTGGTGTGCTGCACCCATTAACTGGTCATTTAACATTAGGTATATCTCCTAATGCTATCCCTCCCCCCTACCCCCACCCCACAACAGGCCCCAGTATGTGATGTTCCCCTTCCTGTGTCCATATGTTCTCATTGTTCAATTCCCACCTATGAATGAGAACATGCAGTCTTTGGTTTTTTGTCCTTGCGATAGTTTGCTGAGAATGATGGTTTCCAGTTTCATCCATGTCCCTACAAAGGACATGAACTCATCA
17	169618540	chrX:51908821-51909500	336	2.02	95	L1PA4	+	561	894	AAAAAATGATGAGTTCATGTCCTTTGTAGGGACATGGATGAAGCTGGAAACCATCATTCTCAGCAAACTATCACAAGGACAAAAAACCAAACACCACATCTTCTCACTCATAGGTGGGAATTGAACAATGAGAACATATGGACACAGGAAGGAGAACATCACACACCGGGGACTGTTGTGGGGTGGGGGAAGGGGGGAGGGATAGCATTAGGAGATATAACTAATGCTAAATGATGAGTTAATGAGTGCAGCACACCAACATGGCACATGTATACATATGTAACAAACCTGCACGTTATGCACATGTATCCCAAAACTTAAAGTATAATAATAATA
18	166651814	chr2:43658602-43659176	197	2.94	96	AluY	-	282	119	TTTTTTTTTTTTTTTTTTTTTGAGACGGAGTCTCGCTCTGTCGCCCAGGCTGGAATGCAGTGGCGGGATCTCGGCTCACTGCAAGCTCCGCCTCGCGGGTTCACGCCATTCTCCTGCCTCAGCCTCCCAAGTAGCTGGGACTACAGGCGCCCGCCACCACGCCCGGATAATTTTTTGTACTTTTTTTTTTTTTTTTT
18	168734909	chr14:91351736-91352124	189	2.06	95	AluYa5	+	119	282	AAAAAAAAAAAATTAGACGGGCGAAGTGGCGGGCGCCTGTAGTCCCAGCTACTCGGGAGACTGAGGCAGGAGAATGGCGTGAACCCAGGAGGCGGAGCTTGCAGTAAGCCGAGATCACGCCACTGCACTCCAGCCTGGGCGACAGAGCAAGACTCCATCTCAAAAAAAAAAAAAAAAAAAAAAAAAAAA
18	166922948	chr1:174732625-174732998	187	2	95	AluY	+	119	282	AAAAAAAAAAAAAAATTAGCCAGGCGTGGTAGCAGGCGCCTGTAGTCCCAGCTACGCAGGAGGCTGAGGCAAGAGAATGGCGTGAACCCGGGAGGCGGAGCTTGCAGTGAGCCAAGATCGCGCCACTGCACTCCAGCCTGGGCAACAGAGCAAGACTCCGTCTCAAAAAAAAAAAAAAAAAAAAAAA
18	169377799	chr16:77859750-77860130	184	2.08	96	AluY	+	119	282	AAAAAAAAAAAAAAGAAAGAAATTAGCCGGGCGTAGTGGCAGGCGCCTGTAGTCCCAGCTACTCGGGAGGCTGAGGCAGAAGAATGGCGTGAACCCGGGAGGCAGAGCTTGCAGTGAGCCGAGATCCCGCCACTGCACTCCAGCCTGGGCGACAGAGCCAGACTCCATCTCAAAAAAAAAAGAA
18	168522916	chr14:45615099-45615462	182	2	95	AluYa5	+	119	282	AAAAATACAAAAAATTAGCCGGGCGTAGTGGCGGGCACCTGTAGTCCCAGCTACTCGGGAGGCTGAGGCAGGAGAATGGCGTGAACCCGGGAGGCAGAGCTTGCAGTGAGCCGAGATCACGCCACGGCACTCCAGCCTGGGCCACAGAGCGAGACTCCGTCTCAAAAAAAAAAAAAGAAAAA
18	167136501	chr2:141586015-141586381	181	2.03	99	AluY	+	119	282	AAAAATACAAAAAATTAGCCGGGCGTGGTAGCGGGCGCCTGTAGTCCCAGCTACTCAGGAGGCTGAGGCAGGAGAATGGCGTGAACCCGGGAGGCGGAGCTTGCAGTGAACCGAGATCGCGCCACTGCACTCCAGCCTGGGCGACAGAGCGAGACTCCGTCTCAAAAAAAAAAAAAAAAAA
18	167787751	chr6:34629739-34630114	181	2.08	95	AluY	+	119	282	AAAAAAAAAAAAAATTAGCCGGGCGTGGTGGCAGGCGCCTGTAGTCCCAGCTACTCAGGAGGCTGAGGCAGGAGAATGGCGTGAACCCGGGAGGCAGAGCTTGCAGTGAGCCGAGATCGCGCCACTGCACTCCAGACTGGGCGACAGAGCAAGACTCCGTCTCAAAAAAAAAAAAAAAAAA
18	167575030	chr4:122448053-122448417	180	2.03	98	AluY	-	282	124	TTTTTTTTTTTTTTTTTTTTTTGAGACGGAGTCTCGCTCTGTCGCCCAGGCTGGAGTGCAGTGGCGCGATCTCGGCTCACTGCAAGCTCCGCCTCCCGGGTTCACGCCATTCTCCTGCCTCAGCCTCCCAAGTAGCTGGGACTACAGGCGCCCGCCACCACGCCCGGCTAATTTTTTGTA
18	169140861	chr8:104383032-104383405	180	2.08	95	AluY	+	119	282	AAAAAAACAAAAAATTAGCCGGGCGTGATGGCGGGCGCCTGCAGTCCCAGCTACTCGGGAGGCTGAGGCAGGAGAATGGCGTGAACCCGGGAAGCGGAGCTTGCAGTGAGCCGAGATCGCGCCACTGCACTCCAGCCTGGGCGACAGAGCGAGACTCCGTCTCAAAAAAAAAAAAAAAAA
18	169741930	chrY:4275095-4275463	180	2.06	95	AluY	+	125	282	AAAAACCACAAAAAATTAGCCAGACATGGTGGCGGGCACCTGTAGTCCCAGCTACTTGGGAGGCTGAGGCAGGAGAACGGTGTGAACCCAGGAGGCGGAGCTTGCAGTGAACTGAGATTGCACCACTGCACTCCAGCCTGGGCGACAGAGCAAGACACCATCTCAAAAAAAAAAAAAAAA
18	167227040	chr5:104480362-104480727	178	2.06	95	AluYa5	-	282	128	TTTTTTTTTTTTTTTTTTTTTTTTGAGACAGAGTCTCGCTCTGTCGCCCAGGCTGGAGTGCAGTGGCGGGATCTCAGCTCACTGCAAGCTCCGCCTCCCGGGTACACGCCATTCTCCTGACTCAGCCTCCCAAGTAGCTGGGACTACAGGCGCCCGCCACCACGCCCAGCTAATTTTT
18	167127798	chr1:206950413-206950773	176	2.06	96	AluY	+	119	282	AAAAAAAGAAAAAATTTAGCTAGGCGTGGTGGCAGGCGCCTGTAGTCCCAGCTACTCGGGAGGCTGAGGCAGAAGAATGGCGTGAACCTGGGAGGCGGAGCTTGCAGTGAGCCGAGATCGCGTCACTGCACTCCAGCCTGGGCGACAGAGCGAGACTCCGTCTCAAAAAAAAAAAA
18	168111712	chr9:131829075-131829437	176	2.07	95	AluY	+	119	282	AAAAAAAAAAAAAAAATTAGCCGGGCGTGGTGGCAGGCACCTGTAGTCCCAGCTACTCGGGAGGCTAAGGCAGGAGAATGGCGTGAACCCGGGAGGCAGAGCTTGCAGTGAGCTGAGATCGTGCCACTGCACTCCAGCCTAGCCAACAGAGCGAGACTCCATCTCAAAAAAAAAAA
18	167871095	chr6:75508935-75509284	173	2.03	95	AluYa5	+	119	282	AAAAAAAAAAAAAATCAGCCGGGCGTAGTGCCAGCTGCCTGTAGTCCCAGCTACTTGGGAGGCTGAGGCAGGAGAATGGCGTGAACCCGGGAGGCAGAGCTTGCAGTGAGCCGAGATCCCGCCACTGCACTCCAGCCTGGGCGACAGAGCGAGACTCCATCTCAAAAAAAAAA
18	167329523	chr1:237699848-237700195	171	2.04	95	AluY	+	119	282	AAAAAAAAAAAAAAAAAATTAGCCGGGCATGGTGGCAGGCGCCTGTAGTCCCAGCTACTAGGGAGACTGAGGCAGGAGAATGGCGTGAACCCGGGAGGCGGAGCTTGCAGTGAGCCGAGATAGCGCCACTGCACTCCAGCCCGGACGACAGAGCGAGACTCCATCTCAAAA
18	169121001	chr17:40022127-40022653	171	3.08	96	AluY	-	282	132	TTTTTTTTTTTTTTTTTTTTTGAGACGGAGTCTCGCTCTGTCGCCCAGGCTGGAGTGCAGTGGCGCGCTCTTCGCTTATTGCAACCTCCGCCGCCCGGGTTCAAGCGATTCTTGTGCCTCAGCCTCCCGAGTAGCTGGGACTACAGGCGCCCGCCACCACTCCAGGCTAAT
18	169159457	chr20:33992009-33992352	171	2.02	95	AluY	+	119	282	AAAAAAAAAACAAAATTAGCCAGGCATGGTGGCAGGCGCCTGTAGTCCCAGCTACTCGGAGAGGCTGAGGCAGGAGAATGGCGTGAACCCAGGAGGCGGAGCTTGCAGTGAGCCGAGATTGCACCACTGCACTCCAGCCTGGGTGACAAAGCAAGACTCCATCTCAAAAAA
18	169409583	chr22:31744341-31744684	171	2.03	95	AluSx	+	121	283	AAAAATACAAAATTAGCCGGGCGTGGTGGCACATGCCTATAATCCCAGCTACTAGAGAGGCTGAGGCAGGAGAATCACTTGAACCCGGGAGGCGGAGGTTGCCGTGAGCCGAGATCGCGCCATTGCACTACAGCCTGGGCAACAAGAGCAAAACTCCGTCTCAAAAAAAAA
18	166954600	chr2:115279382-115279759	170	2.22	95	AluYc	-	282	133	TTTTTTTTTTTTTTTTTTTTTGAGACGGAGTCTCGCTCTGTCACCCAGGCTGGAGTGCAGTGGCGCAATCTCGGCTCACTGCAAGCTCCGCCTCCCGGGTTCACGCCATTCTCCTGCCTCAGCCTCCCAAGTAGCTGGGACTACAGGCGCCCGCCACCACACCCGGCTAA
18	167466885	chr5:148879531-148879881	169	2.08	95	AluY	-	282	132	TTTTTTTTTTTTTTTTTTTGAGACGGAGTCTCGCTCTGTCACCCAGGCTGGAGTACAATGGCGCGATCTCCGCCCACTACAAGCTCCGCCTCCTGGGTTCACGCCATTCTCCTGCCTCAGCCTCCCAAGTAGCTGGGACTACAGGCACCCGCCACCACGCCCAGCTAAT
18	167986864	chr6:132208535-132208882	166	2.1	98	AluY	-	282	132	TTTTTTTTTTTTTTTTGAGACAGAGTCTCACTTTGGCTCCCAGGCTGGAGTGCAGTGGCATGATCTCGGCTCACCGCAAGCTCCGCCTTCTGGGCTCACACCATTCTCCTGCCTCAGCCTCCCGAGTAGCTGGGACTACAGGCGCCCGCCACCACACCCAGCTAAT
18	169558595	chrX:325303-327774	165	14.99	97	AluSz	+	144	283	ATTAACCAGGTGTGGTGGCGCATGCCTGTAATCCCAGCTACTCGAGAGGCTGAGGCAGGAGAATCGCTTCAACACAGGAGGCGGAGGTTGCAGTGAGCTGAGATCGCACCACTGCACTCCAGCCTGGGCGACAGAGTGAGACTCTGTCTCAAAACAAAACAAACG
18	169735923	chrY:275303-277774	165	14.99	97	AluSz	+	144	283	ATTAACCAGGTGTGGTGGCGCATGCCTGTAATCCCAGCTACTCGAGAGGCTGAGGCAGGAGAATCGCTTCAACACAGGAGGCGGAGGTTGCAGTGAGCTGAGATCGCACCACTGCACTCCAGCCTGGGCGACAGAGTGAGACTCTGTCTCAAAACAAAACAAACG
18	167188510	chr7:12751123-12751451	161	2.04	95	AluY	-	281	133	TTTTTTTTTTTGGAGACAGAGTCTCGCTCTGTCACCCAGGCGGGAGTGCAGCCGCGCGATCTCGGCTCACTGCAAGCTCCGCCTCACGGGTTCACGCCATGCTCCCGCCTCAGCCTCACGAGTAGCTGGGACTACAGGCACCCGCCACCACGCCCGGCTAA
20	166461502	chr1:44562856-44562931	22	3.45	98	L1P3	-			CTGTTTTGGTACCAGTACCATG
20	166505810	chr1:83817457-83817510	22	2.45	100	L1PA2	-			CTGTTTTGGTACCAGTACCATG
20	166529956	chr3:5955061-5955114	22	2.45	100	L1PA3	-			CTGTTTTGGTACCAGTACCATG
20	166567593	chr2:16412769-16412822	22	2.45	98	L1PA3	-			CTGTTTTGGTACCAGTACCATG
20	166569724	chr1:104761026-104761079	22	2.45	100	L1PA4	-			CTGTTTTGGTACCAGTACCATG
20	166762495	chr3:85153562-85153615	22	2.45	100	L1PA3	-			CTGTTTTGGTACCAGTACCATG
20	166953296	chr1:180653466-180653518	22	2.45	98	L1PA4	-			CTGTTTTGGTACCAGTACCATG
20	167169205	chr2:147130133-147130186	22	2.45	98	L1PREC2	-	6774	6753	CTGTTTTGGTACCAGTACCATG
20	167233695	chr2:157955128-157955181	22	2.45	100	L1PA5	-			CTGTTTTGGTACCAGTACCATG
20	167369851	chr5:128274637-128274699	22	2.86	95	L1PA6	-			CTGTTTTGGTACCAGTACCATG
20	167450160	chr7:53397000-53397053	22	2.45	100	L1PA5	-			CTGTTTTGGTACCAGTACCATG
20	167506957	chr4:103297250-103297303	22	2.45	100	L1PA4	-			CTGTTTTGGTACCAGTACCATG
20	167618677	chr4:142192091-142192144	22	2.45	98	L1PA3	-			CTGTTTTGGTACCAGTACCATG
20	167648860	chr4:157207080-157207133	22	2.45	100	L1PA2	-			CTGTTTTGGTACCAGTACCATG
20	167856612	chr6:67970213-67970266	22	2.45	100	L1PA3	-			CTGTTTTGGTACCAGTACCATG
20	167995067	chr6:136087964-136088017	22	2.45	100	L1PA3	-			CTGTTTTGGTACCAGTACCATG
20	168051749	chr9:82222655-82222708	22	2.45	100	L1PA6	-			CTGTTTTGGTACCAGTACCATG
20	168327387	chr11:75804243-75804296	22	2.45	98	L1PA5	-			CTGTTTTGGTACCAGTACCATG
20	168482066	chr10:52056380-52056433	22	2.45	100	L1PA3	-			CTGTTTTGGTACCAGTACCATG
20	168761345	chr8:43310404-43310457	22	2.45	100	L1PA4	-			CTGTTTTGGTACCAGTACCATG
20	169028859	chr18:8885404-8885457	22	2.45	98	L1PA5	-			CTGTTTTGGTACCAGTACCATG
20	169281728	chr20:54383315-54383368	22	2.45	100	L1PA3	-			CTGTTTTGGTACCAGTACCATG
20	169606206	chrX:41502364-41502417	22	2.45	98	L1PA5	-			CTGTTTTGGTACCAGTACCATG
21	166766366	chr3:85995692-85995745	22	2.45	100	L1P2	+			ACCAAAACAGCATGGTACTGGT
21	168605974	chr14:66615601-66615654	22	2.45	100	L1PA8A	+			ACCAAAACAGCATGGTACTGGT
21	169167816	chr18:38374799-38374852	22	2.45	100	L1PA8	+			ACCAAAACAGCATGGTACTGGT
22	169491425	chr19:8493194-8493308	34	3.44	95	AluSx	+	176	206	CTAGGGAGGCTGAGGCAGGAGAATTGCTTGAACC
22	169478010	chr19:631833-631898	33	2	95	AluSg	-	207	175	CCGGGTTCAAGCGATTCTCCTGCCTCAGCCTCC
22	166469559	chr1:51479915-51479989	32	2.34	97	AluSq	+	177	207	GGAGGCTGAGGCAGGAGAATTGCTTGAACCCA
22	166545348	chr2:9830054-9830129	32	2.38	100	AluSp	+	177	208	GGAGGCTGAGGCAGGAGAATTGCTTGAACCCG
22	166673594	chr3:58171278-58171513	32	7.38	98	AluSx	+	176	206	GGGAGGCTGAGGCAGGAGAATCGCTTGAACCT
22	166749317	chr2:71146225-71146300	32	2.38	98	AluSg	+	174	204	GGGAGGCTGAGGCAGGAGAATCACTTGAACCT
22	166952170	chr4:15572372-15572447	32	2.38	96	AluSx	+	176	206	GGGAGGCTGAGGCAGGAGAACCGCTTGAACCA
22	167316718	chr1:235573424-235573498	32	2.34	98	AluSx	+	177	206	GGAGGCTGAGGCAGGAGAATTGCTTCAACCAG
22	168447695	chr14:24591561-24591635	32	2.34	96	AluSq	+	177	207	GGAGGCTGAGGCAGGAGAATCGCTTGAACCCA
22	168496013	chr12:19732103-19732177	32	2.34	97	AluSq2	+			GGAGGCTGAGGCAGGAGAATCACTTGAACCCA
22	168602661	chr14:65885839-65885914	32	2.38	97	AluSp	+	176	207	GGGAGGCTGAGGCAGGAGAATCACTTGAACCC
22	168991864	chr20:3546306-3546374	32	2.16	95	AluSc5	+			GGGAGGCTGAGGCAGGAGAATCACTTGAACCA
22	169365032	chr16:66699541-66699614	32	2.31	98	AluSx	+	177	207	GGAGGCTGAGACAGGAGAATCACTTGAACCCA
22	169407104	chr22:29575781-29575855	32	2.34	97	AluSc	+	175	206	GGAGGCTGAGGCAGGAGAACCGCGTGAACCCG
22	169419394	chr22:40137975-40138050	32	2.38	98	AluSc	+	174	205	GGGAGGCTGAGGCAGGAGAATTGCTTCAACCC
23	167373811	chr5:128871906-128873654	874	2.02	95	L1PA4	+	43	894	AAAAAAGAAAAAAACAACCCCATCAAAAAGTGGGCAAAGGATATGAACAGACACTTCTCAAAAGAAGACATTTATGCAGCCAAAAGACACATGAAAAAATGCTCATCATCACTGGCCATCAGAAAAATGCAAATCAAAACCACAATGAGATACCATCTCACACCAGTTAGAATGGCAATCATTAAAAAGTCAGGAAACAACAGGTGCTGGAGAGGATGTGGAGAAATAGGAACACGTTTACACTGTTGGTGGGACTGTAAACTAGTTCAACCATTGTGGAAGTCAGTGTGGCGATTCCTCAGGGATCTAGAACTACAAATAACATTTGAACCAGCCATCCCATTACTGGGTATATACCCAAAGGACTGTAAATCATGCTGCTATAAAGACACATGCACA…
23	168996817	chr12:129589239-129591012	874	2.03	97	L1PA3	+	40	902	AAGAAAAAAACAAACAACCCCATCAAAAAGTGGCCGAAGGACATGAACAGACAATCCTCAAAAGAAGACATTTATGCAGCCAAAAAACACATGAAAAAATGCTCACCATCACTGGCCATCAGAGAAATGCAAATCAAAACCACAATGAGATACCATCTCACACCAGTTAGAATGGCAATCATTAAAAAGTCAGGAAACAACAGGTGCTGAAGAGGATGTGGAGAAATAGGAACAGTTTTACACTGTTGGTGGGACTGTAAACTAGTTCAACCATTGTGGAAGTCAGTGTGGCGATTCCTCAGGGATCTAGAACTAGAAATACCATTTGACCCAGCCATCCCATTACTGGGTATATACCCAAAGGACTATAAATCATGCTGCTATAAAGACACATGCACA…
23	167808385	chr6:44720461-44722205	861	2.03	96	L1PA4	+	40	902	AAGAAAAAAACAAACAACCCCATCAAAAAGTGGGCAAAGGACATAAACAGACACTTCTCAAAAGAAGACATTTATGCAGCCAAAAAACACATGAAAAAATGCTCACCATCACTGGCCATCAGAGAAATGCAAATCAAAACCACAATGAGATACCATCTCACACCAGTTAGAATGGCAATCATTAAAAAGTCAGGAAACAACAGGTGCTGGAGAGGATGGGGAGAAATAGGAACACTTTAACACTGCTGGTGGGACTGTAAACTAATTCAACCATTGTGGAAGACAGTGTGGCAATTCCTCAAGGATCTAGAACTAGAAATACCATTTGACCCAGCCATCCCATTACTGGGTATATACCCAAAGGACTATAAATCATGCTGCTATAAAGACACATACACA…
23	168014716	chr6:148236886-148238495	807	2	96	L1PA3	-	899	99	AAAATTTTGATTATTATTATACTTCAAGTTCTAGGGTACATGTGCACAATGTGCAGGTTAGTTACATACGTATACAGGTGCCATGCTGGTGTGCTGCACCCATTAACTCGTCATTTAGCATTAGGTATATCTCCTAAAGCTATCCCTCCCCCCTCCCCCCACCCCACAACAGGCCCCAGAGTGTGATGTTACCCTTCCTGTGTCCAAGTGTTCTCACTCGTCAATTCCCACCTATGAGTGAGAACATACGGTGTTTGGTTTTTTTGTCCTTCCAAGAGTTTACTGAGAATGATGATTTCCAACTTCATCCATGTCCCTACAAAGGACATGAACTCATCATTTTTTATGGCTGCATAGTATTCCATGGTGTATAGGTGCCACATTTTCTTAATCCAGTCT…
23	168367462	chr11:98306954-98308561	798	2.02	98	L1PA2	+	99	896	AAAAGAAGACATTTATGCAGCCAAAAAACACATGAAAAAATGCTCATCATCACTGGCCATCAGAGAAATGCAAATCAAAACCACAATGAGATACCATCTCACACCAGTTAGAATGGCAATCATTAAAAAGTCAGGAAACAACAGGTGCTGAAGAGGATGTGGAGAAATAGGAACACTTTTACACTGTTGGTGGGACTGTAAACTAGTTCAACCATCGTGAAAGTCAGTGTGGCGATTCCTCAGGGATCTAGAACTAGAAATACCATTTGACCCACCCATCCCATTACTGGCTATATACCCAAAGGACTATAAATCATGCTGCTATAAAGACACATGCACACGTATGTTTATTGCGGCATTATTCACAATAGCAAAGACTTGGAACCAACCCAAATGTCC…
23	169709542	chrX:132079265-132080802	775	2.01	95	L1PA5	+	124	890	AAAAGACACATGAAAAAATGCTCATCATCACTGGCCATCAGAGAAATGCAAATCAAAACCACAATGAGATACCATCTCACACCAGTTAGAATGGCGATCATTAAAAAGTCAAGAAACAACAGGTGCTGGAGAGGATGTGGAGAAACAGGAACACTTTTACACTGTTGCTGGGACTGTAAACTAGTTCAACCATTGTGGAAGACAGTGTGGCGATTCCTCAAGGATCTAGAACTAGAAATACCATTTGACCCAGCCATCCCATTACTGGGTATATACCCAAAGGATTATAAATCATGCTGCCATAAAGACACATGCACACATATATTTATTGCGACACTAGTCACAATAGCAAAGACCTGGAACCAACCCAAATGTCCAATCATTGACAGACTGGACTAA…
23	168053688	chr9:83224120-83225660	770	2	97	L1PA3	-	894	136	TTATTATTATACTTTAAGTTTTAGGGTACATGTGCACAATGTGCAGCTTAGTTACATATGTATACATGTGCCATGCTGGTGCGCTGCACCCACTAACTCGTCGTCTAGCATTAGGTATATCTCCCAATGCTATCCCTCCCCCCTCCCCCCACCCCACAACAGTCCCCAGAATGTGATATTCCCCTTCCTGTGTCCATGTGATCTCATTGTTCAATTCCCACCTATGAGTGAGAAGATGCGGTGTTTGGTTTTTCGTTCTTGCGATAGTTTACTGAGAATGATGATTTCCAATTCAATCCATGTCCCTAAAAAGGACACGAACTCATCATTTTTTATGGCTGCATAGTATTCCATGGTGTATATGTGCCACATTTTCTTAATCCAGTCTATCATTGTTGG…
23	168156180	chr13:48314301-48316494	726	3.02	97	L1PA5	+	171	895	AATAAAACCACAAAGAGATACCATCTCACACCAGTTAGAATGGTGATCATTAAAAAGTCAGGAAACAACAGGTGCTGGAGAGGATGTGGAGAAATAGGAACACTTTTACACAGTTGGTGGGAGTGTAAATTAGTTCAACCATTGTGGAAGACAGTGTGGCGATTCCTCAAGGATCTAGAACTAGAAATACCATTTGATCCAGTGATCCCATTACTGGGTATATACCCAAAGGATTATAAATCATGCTACTATAAAGGCACATGTACACATATGTTTATTGCGGCGCTATTCACAATAGCAAAGACTTGGAACCAACCCAAATGTCCATCAGTGATAGACTGGATTAAGAAAATGTGGCACATATACACCATGGAATACTATGCAGCCATAAAAAAGGAT…
23	169439883	chr21:18102682-18104070	692	2.01	96	L1PA4	-	894	229	CTTTTTTTTTGCTTTCATTATTATTATTATTATTATACTTTAAGTTCTAGGGTACATGTGCACAACGTGCAGGTTTGTTACATATGTATACATGTGCCATGTTGGTGTGCTGAACCCATTAACTCATCATTTAACATTAGGTATACCTCCCAATGCTATCCCTCCCCCCTCCCCCAACCCCACAACAGGCCCCAGAGTGTGATGTTCCCCTTCCTGTGTCCATGTGTTCTCATTGTTCAATACCCACCTATGAGTGAGAACATGCAGTGTTTGGTTTTTTGTCCTTGCAATAGTTTGCTGAGAATGATGGTTTCCACCTTCATCCATGTCCCTACAAAGGACATGAACTCATCATCTTTTATGGCTACATAGTATTCCATGGTGTATATGTGCCACATT…
23	169286652	chr16:47841209-47842562	677	2	97	L1PA4	-	898	224	TTTTATTATTATTATACTTTAAGTTTTAGGGTACATGCGCACAATGTGCAGGTTAGTTACATATGTATACATGTGCCATGCTGGTGCACTGCACCCACTAACTCGTCATCTAGCATTAGGTATATCTCCCAATGCTATCCCTCCCCCCTCCCCCCACCCCACAACAGTCCCCAGAGTGTGATATTCCCCTTCCTGTGTCCATGTGATCTCATTGTTCAATTCCCACCTATGAGTGAGAACATGCGGTGTTTGGTTTTTTGTCCTTGCAACAGTTTACTGAGAATGATGATTTCCAACTTCATCCATGTCCCTACAAAGGACATGAACTCATCATTTTTTTATGGCTGCATAGTATTCCATGGTGTATATGTGCCACATTTTCTTAATCCAGTCTATCAT…
23	169685569	chrX:111574720-111576078	676	2.02	95	L1PA4	+	223	899	AAAAAGTCAGGAAACAACAGGTGCTGAAGAGGATGTGGAGAAATAGGAACACTTTTACACTGTTGGTGGGACTGTAAACTAGTTCAACCATCGTGGAAGACAGTGTGGCGATTCCTCAGGGATCTAGAACTAGAAATACCATTTGACCCAGCCATCCCATTACTGGGTATATACCCAAAGGACTATAAATCATGCTGCTATAAAGACACATGCACACGTATGTTTATTGCAGCACTATTCACAATAGCAAAGACCTGGAACCAACCCAAATGTCCAACAATGACAGACTGGATTAAGAAAATGTGGCACATATACACCATGGAATACTAGGCAGCCATAAAAAATGATGAGTTCATGTCCTTTGTAGGGACATGGATGAAACTGGAAACCATCATTCTC…
23	167167785	chr2:146908041-146909379	667	2.01	96	L1PA4	-	889	222	ATTATACTTTAAGTTCTAGGGTACATGTGCACAAGGTGCAGGTTTGTTACATATGTATGCATGTGCCATGTTGGCATGCTGCACCCATTAACTCATCATTTAACATTAGGCATATCTCCTAATGCTATCCCTCCCCCCCCCACCACCCCACAACAGTCCCCAGTGTGTGATGTTACCCTTCCTGTGTCCATGTGTTCTCATTGTTCAATTCCCACCTATGAGTGAGAACATGCAGTGTTTGGTTTTCTGTCCTTGTGATAGTTTGCTGAGAATAATAGTTTCCAGCTTCATCCATGTCCCAACAAAGGACATAAACTCATCATTTTCTATGGCTGCATAGTATTCCATGGTGTATATGTGCCACATTTTCTTAATCCAGTCTATCACGGTAGGACATTT…
24	167976343	chr6:127213199-127213312	57	2.05	95	THE1C-int	+			TTGGAGGGCTCAAAAGAAGACAGGAAAATGTGGGAAAGTTTGGAACTTCCTAGAGAC
24	168272999	chr13:103160285-103160397	57	2.04	96	THE1B-int	+			TTGGAGGGCTCAGAAGAAGACAGGAAAATGTGGTAAAGTTTGGAACTTCCTAGAGAC
24	168275768	chr13:104421493-104421605	57	2.04	95	THE1C-int	-			AGTCTCTAGGAAGTTCCAAACTTTCCCACATCTTCCTGTCTTTTTCTGAGCCCTCCA
24	168415714	chr11:125668158-125668271	57	2.05	95	THE1C-int	-			CAAGTCTCTAGGAAGTTCCAAACTTTACCACATCTTCCTGCCTTCTTCTGAGCCCTC
24	168622228	chr10:86292886-86292999	57	2.05	96	THE1B-int	+			TTGGAGGGCTCAGAAGAAGGCAGGAAAATGTGGGGAAGTTTGGAACTTCCTAGAGAC
24	167087853	chr5:83030544-83030653	54	2.06	95	THE1B-int	+			TTGGAGGACTCAGAAGACAGGAAAATGTGGGAAAGTTTGGAACTTCCTAGAGAC
24	167318725	chr2:172279893-172280003	54	2.06	95	THE1C-int	+			TTGGAGGGCTCAAAAGACAGGAAAATGTGAGAAAGTTTGAAACTTCCTAGAGAC
24	167736331	chr7:104332235-104332345	54	2.06	95	THE1C-int	+			TTGGAGGGCTCAGAAGACAGAAAAATATGGGAAAGTTTGGAACTTCCTAGAGAC
24	167890314	chr6:87468645-87468755	54	2.06	95	THE1C-int	+			TTGGAGGGCTCAGAAGACAGGAAAATATGGAAAAGTTTGGAACTTCCCAGAGAC
24	168086851	chr9:109794369-109794477	54	2.02	96	THE1C-int	+			TTGGAGGACTCAGAAGACAGGAAAATGTGGGAAAGTTTGGAACTTCCTAGAGAC
24	169217662	chr16:31588311-31588475	54	3.06	95	THE1C-int	+			TTGGAGGGCTCAGAAGACAGGAAAATGTGGGAAAGTTTGGAACTTCCTAGAAAC
24	169617469	chrX:50949134-50949244	54	2.06	96	THE1B-int	+			TTGGAGGACTCAGAAGACAGGAAAATGTGAGAAAGTTTGGAACTTCCTAGAGAC
25	168923406	chr12:112162573-112162729	25	6.4	97	G-rich	+			GAGAGGGAGACCGTGGAAAGAGAGG
27	166470061	chr1:51869907-51869986	32	2.5	95	AluSc8	+			ACCCGGGAGGCTGAGGCAGGAGAATAGCTTAA
27	167290280	chr1:231250524-231250603	32	2.5	96	AluSx1	+			ACCCGGGAGGCTGAGGCAGGAGAATTGCTTGA
27	167569499	chr4:119753247-119753326	32	2.5	97	AluSx1	+			ACCCAGGAGGCTGAGGCAGGAGAATCACTAGA
27	167979182	chr9:38188820-38188899	32	2.48	95	AluSx3	+			ACCCAGGAGGCTGAGGCAGGATAATCACTTGA
27	168471712	chr12:12457623-12457702	32	2.5	95	AluSx1	+			ACCCGGGAGGCTGAGGCAGGAGAATTGCTCAA
27	168583315	chr8:10509127-10509209	32	2.59	96	AluSc	+	175	203	CAGGAGGCTGAGGCAGGAGAATCCCTTGAACT
27	169099821	chr17:36997148-36997227	32	2.5	97	AluSx	+	175	203	ACCCGGGAGGCTGAGGCAGGAGAATCGCTTGA
27	169121329	chr17:40077204-40077315	32	3.5	97	AluSq	+	177	203	ACCCAGGAGGCGGAGGCAGGAGAATCGCTTGA
27	169271222	chr20:52455768-52455845	32	2.44	96	AluSp	+	175	203	ACCCGGGAGGCTGAGGCAGGAGAATCACTTGA
27	169410672	chr22:32623811-32623890	32	2.5	98	AluSc	+	170	201	ACTCGGGAGGCTGAGGCAGGAGAATCGCTTGA
27	169674283	chrX:101258430-101258504	32	2.34	97	AluSc	+	175	201	ACCCAGGAGGCTGAGGCAGGAGAATCACTTGA
28	166904029	chr1:171360074-171360138	25	2.64	95	LTR12_	-			TGCTGATTGGTCCATTTTTACAGAG
28	167003032	chr5:68477936-68478001	25	2.68	95	LTR12	-	343	320	TGCTGATTGGTCCATTTTTACAGAG
28	167100382	chr2:135569038-135569104	25	2.68	98	LTR12_	-			TGCTGATTGGTCCATTTTTACAGAG
28	167150399	chr4:42375958-42376021	25	2.6	95	LTR12_	-			TGCTGATTGGTCCATTTTTACAGAG
28	167297664	chr1:232450065-232450121	25	2.32	96	LTR12_	-			GCTGATTGGTCCATTTTTACAGAGC
28	167532223	chr2:218986704-218986769	25	2.68	95	LTR12_	-			TGCTGATTGGTCCATTTTTACAGAG
28	167554486	chr2:225618459-225618524	25	2.68	95	LTR12_	-			TGCTGATTGGTCCATTTTTACAGAG
28	167879737	chr6:81587736-81587795	25	2.44	96	LTR12B	-	162	138	TGCTGATTGGTCCATTTTTACAGAG
28	168073249	chr9:97993104-97993169	25	2.68	95	LTR12	-	343	320	TGCTGATTGGTCCATTTTTACAGAG
28	168470279	chr10:48572399-48572489	25	3.68	95	LTR12_	-			TGCTGATTGGTCCATTTTTACAGAG
28	169368372	chr16:69463262-69463327	25	2.68	95	LTR12B	-	162	138	TGCTGATTGGTCCATTTTTACAGAG
29	166946717	chr2:113666365-113666453	44	2.02	97	LTR12F	-	91	48	CTGATTGGTGCGTTTTACAATCCCCTTGTAAGACAGAAAAGTTC
29	167727000	chr6:16464382-16464476	44	2.2	95	LTR12F	+	48	89	AGGAACTTTCCTGTCTTACAAGAGGATCGTAAAATGCACCAATC
29	167809908	chr7:133889989-133890077	44	2.02	97	LTR12F	-	91	48	CTGATTGGTGCATTTTACAAACCTCTTGTAAGACAGGAAAGTTC
29	167927338	chr6:103437388-103437476	44	2.02	97	LTR12F	-	91	50	CTGATTGGTGCACTTTACAATCCTCTTGTAAGACAGAAAAGTCC
29	168043830	chr6:164011271-164011359	44	2.02	97	LTR12F	+	48	90	GGAACTTTCCTGTCTTACAAGAGGATTGTAAAACGCACCAATCA
29	168126170	chr13:21008389-21008477	44	2.02	95	LTR12F	+	48	90	GGAACTTTCCTGTCTTACAAAAGGATTGTAAAATACACCAATCA
29	168361296	chr10:13470019-13470106	44	2.02	97	LTR12F	+	48	90	GGAACTTTTCTGTCTTACAAGAGGACTGTAAAACGCACCAATCA
29	168470399	chr10:48599074-48599162	44	2.02	97	LTR12F	+	48	90	GGAACTTTCCCGTCTTACAAGAGGATTGTAAAACGCACCAATCA
29	168892713	chr12:95842498-95842588	44	2.07	98	LTR12F	-	91	48	CTGATTGGTGCATTTTACAAACCTCTTGTAAGACAGGAAAGTTC
29	169595467	chrX:32193330-32193418	44	2.02	96	LTR12F	+	58	90	GGAACCTTCCCGTCTTACAAGAGGATTGTAAAACGCACCAATCA
31	169509022	chr19:20614437-20614666	114	2.03	96	Harlequin-int	-			AGTCTAAGCCAAGTCAAAACCAGAACAAAAGTGCCAATACAGGCACACTGTGGGTAATCAGGCCACACTTCCACTCAGATGGAGTGGGGCAAGTTCCAAAGACTAATCTTACCA
31	166813763	chr5:42814017-42814360	113	3.04	98	Harlequin-int	+			ACTTGGTAAGACTAGTCTTTGGAACTTGCCCCACTCCATCTGAGTGGAAGTGTGGCCTGATCACCCACAGCGTGCCTGCATTGGCACTTTTGTTCTGGTTTTGACTTGGCTTG
31	166825507	chr5:45206966-45207193	113	2.03	95	Harlequin-int	+			TTGGGAAGACTAGTCTTTGGAACTTGCCCCACTCCATCTGAGTGGAAGCATGGCCTGATCACCCATGGCATGCCTGCATTCGCACTTTTGTTCTGGTTTTGACTTGACTTGAA
31	166998949	chr4:22601608-22601838	113	2.04	95	Harlequin-int	+			ACTTGGTAAGACTAGTCTTCTGAACTTGCCCCACTCCACCTGAGTGGAAGCATGGCCTGATCACCCACGGTGTGCCTGTACTGGCACCTTTGTTCTGGTTTTGACTTGAACTG
31	167081322	chr5:81568605-81568835	113	2.04	97	Harlequin-int	-			CAAGTCAAGCCAAGTCAAAACCAGAACAAAAGTGCCAATACAGGCACACCATGGGTGATCAGGCCACGCTTCCACTCAGATGGAGTGGGGCAAGTTCCAAAAACTAGTCTTAC
31	167426425	chr5:138906193-138906423	113	2.04	98	Harlequin-int	+			ACTTGGTAAGACTAGTCTTTGGAACTTGCCCCACTCCATCTGAGTGGAAGCGTGGCCTGATCACCCACGGTGTGCCTGCATTGGCACTTTTGTTCTGGTTTTGACTTGACTTG
31	167506364	chr5:162745559-162745787	113	2.03	97	Harlequin-int	-			CAAGTCAAGCCAAGTCAAAACCAGAACAAAAGTGCCAATACAGGCACACCATGGGTGATCAGGCCACACTTCCACTCAGATGGAGTGGGGCAAGTTCCAAAGACTAGTCTTAC
31	167561451	chr4:116872277-116872507	113	2.04	96	Harlequin-int	+			ACTTGATAAGACTAGTCTTTGGAACTTGCCCCACTCCATCTGAGTGGAAGCGTGGCCTGATCACCCACCGTGTGCCTGCATTGGCACTTTTGTTCTGGTTTTGACTTGACCTG
31	167870474	chr6:75178599-75178829	113	2.04	96	Harlequin-int	+			ACTTGGTAAGACTAGTCTTTTGAACTTGCCCCACTCCACCTGAGTGGAAGCATGGCCTCATCACCCACAGTGTGCCTGTACTGGCATCTTTGTTCTGGTTTTGACTTGACTTG
32	166482986	chr1:64040179-64040317	69	2.03	97	HERVH-int	-			GCTGCTTTTTTTAGCTACCTTATCAGCATAAGCATTGTCCTGAGCAATGGGATCTGATGCCTTTTGATG
32	169690319	chrX:115465969-115466107	69	2.03	96	HERVH-int	+			GCCATCAAAAGGCATCAGATCCCATCGCTCAGGACAACACTTATGCTGATAAGATAGCTAAAAAAAGCA
32	166504602	chr1:82822108-82822245	68	2.03	96	HERVH-int	-			GCTGATTTTTTAGCTACCTTACCAGCATAAGTATTGTCCTGAGCGATGGGATCTGATGCCTTTTGATG
32	166743761	chr2:69671973-69672110	68	2.03	96	HERVH-int	-			GCTGCTTTTTAAGCTACCTTATCAACATAAGCATCATCCTGAGCAATGGGATCTGATGCCTTTTGATG
32	167614758	chr4:140080696-140080902	68	3.03	96	HERVH-int	-			GCTGCTTTTTTAGCTACCTTATCAGCATAAGCATTGTCCTGAGCGATGGGATCTGATGCCTTTTGATG
32	168036206	chr6:160653670-160653812	68	2.1	96	HERVH-int	+			GCCATCAAAAGGCACCAGATCCCATCACTCAGGACAATGCTTATGCTCATAAGGTAGCTAAAAAAGCA
32	168151140	chr13:43635457-43635598	68	2.12	96	HERVH-int	-			GCTGCTTTTTTAGCTACCTTATCAGCATAAGCATTGTCCTGAGCGATGGGATCTGATGCCTTTTGATG
32	169639229	chrX:72751842-72751979	68	2.03	98	HERVH-int	+			GCCATCAAAAGGCATCAGATCCCATCACTCAGGACAATGCTTATGCTGATAAGGTAGCTAAAAAAGCA
32	169675859	chrX:102685836-102685970	68	2	95	HERVH-int	-			TGCTTTTTTAGCTACCTTATCAGCATAAGCATTGTCCTGAGCAATGGGATCTGATGCCTTTTGATGGC
33	168232874	chr11:23210149-23210375	63	3.67	96	HERVH-int	-			GGAGAAGGGGTTGAGGGGTACTTGCCCCTGCCCCAGAAAAGCAGAGAAGGGGTAGAGACAAGG
33	166569177	chr2:16977927-16978089	61	2.65	96	HERVH-int	-			GAGAAGGGGTTGGGGTACTTGCCCCTTCCCCAGAAAAGCAAAGAAGGGGTAGAAACAAGGA
33	166619057	chr3:38124129-38124286	61	2.63	95	HERVH-int	-			AGAAGGGGTTGGGGTACTTGCCCCTCCCCCAGAAAAGCAGAGAAGGGGTAGAGACATGGAC
33	166789498	chr2:81106294-81106456	61	2.65	96	HERVH-int	-			GAGAAGGGGTTAGGGTACTTGCCCCTTCCCCAGAAAAGCAGAGAAGGGGTAGAGACAAGGA
33	166857902	chr3:115828961-115829186	61	3.68	96	HERVH-int	-			GAGAAGGGGTTGGGGTACTTGCCCCTTCCCCAGAAAAGCAGAGAAGGGGTAGAGACAAGGA
33	167338503	chr7:32882087-32882248	61	2.63	95	HERVH-int	-			GAGAAGGGGTTGGGGTACTTGCCCATTCCCCAGGAAAGCAGAGAAGGGGTAGAGACAAGGA
33	167556433	chr5:179846450-179846612	61	2.65	97	HERVH-int	-			GAGAAGGGGTTGGGGTACTTGCCCCTTCCCCAGAAAAGCAGAGAAGGGGTAGAGACAAGGA
33	169319797	chr8:136784139-136784363	61	3.68	97	HERVH-int	-			GAGAAGGGGTTGGGGTACTTGCCCCTTCCCCAGAAAAGCAGAGAAGGGGTAGAGACAAGGA
33	169535300	chr19:43832430-43832652	61	3.65	95	HERVH-int	-			GAGAAGGGGTTGGGGTACTTGCCCCTTCCCCAGAAAAGCAGAGAAGGGGTAGAGACAAGGA
34	168471236	chr12:12357596-12357661	33	2	96	AluSq	+	22	53	CCTGTAATCCCAGCACTTTGGGAGGCCGAGGCA
34	169493920	chr19:10211557-10211656	33	3.03	99	AluSz6	+			GCCTGTAATCCCAGCACTTTGGGAGGCCGAGGT
34	166644384	chr2:39353048-39353114	31	2.16	98	AluSc	+	21	51	GCCTGTAATCCCAGCACTTTGGGAGGCCGAG
34	168799383	chr10:118824936-118824999	31	2.06	95	AluJb	+	21	51	GCCTGTAATCCCAGCACTTTGAGAGGCCGAG
34	169582067	chrX:20269513-20269608	31	3.1	95	AluJr4	-			GCCTCCCAAAGTGCTGGGATTATAGGCGTAA
34	166810652	chr1:150663696-150663756	30	2.03	96	AluSx1	+			ACACCTATAATCCCAGCACTTTGGGAGGCC
34	167580062	chr4:124429910-124429978	30	2.29	95	AluYc	-	49	20	CGGCCTCCCAAAGTGCTGGGATTACAGGCG
34	168989276	chr17:15527957-15528025	30	2.29	97	AluSx3	-			TGGCCTCCCAAAGTGCTGGGATTACAGGCA
34	169118895	chr16:16285225-16285284	30	2	100	AluSx1	-			GGCCTCCCAAAGTGCTGGGATTACAGGTGT
35	166831406	chr2:90084571-90084637	24	2.79	95	LTR12F	-	182	160	CTGATTGGTGCATTTTACAGAGCA
35	166899493	chr3:127871935-127872001	24	2.79	95	LTR12F	-	182	160	CTGATTGGTGCATTTTACAGAGCA
35	167989399	chr9:42188975-42189042	24	2.83	98	LTR12F	-	183	160	GCTGATTGGTGCATTTTACAGAGC
35	168022457	chr9:70583735-70583802	24	2.83	98	LTR12F	-	183	160	GCTGATTGGTGCATTTTACAGAGC
35	168573370	chr14:58366790-58366881	24	3.83	96	LTR12F	-	182	160	ACTGATTGGTGCATTTTACAGAGC
35	168593720	chr15:26490111-26490201	24	3.79	95	LTR12F	-	182	161	CTGATTGGTGCATTTTACAGAGTA
35	168604748	chr15:29499774-29499841	24	2.83	98	LTR12F	-	183	160	GCTGATTGGTGCATTTTACAGAGC
35	169095695	chr8:95771540-95771607	24	2.83	97	LTR12F	-	183	160	GCTGATTGGTGCATTTTACAGAGC
35	169147936	chr8:105602856-105602924	24	2.88	97	LTR12F	-	208	185	TGCTGATTGGTGCATTTTACAGAG
36	166801966	chr3:95306909-95307270	160	2.26	95	LTR12C	-	920	760	ACAGGGTGCTGATTGGTGCATTTACAATCCCTGAGCTAAACACAGAGTGCTGATTGGTGCATTTACAATCATCTAGCTAGACACAAAAGTGCTCCAAGTCCCCACTAGATTAGCTAGACACAGAGCACTGATTGGTGCATTTACAAACCTTGAGCTAGAC
36	167018366	chr1:190994650-190995019	160	2.31	95	LTR12C	-	928	771	AGCTAGACACAGAGTGCTGATTGGTGTATTTACAAACCTTGAGCTAGACACAGAGTGCCAATTGGTATATTTACAAACCTTTAGCTAGACATAAAAGTTCTCCAAGTCCACACCAGATTAGCTAGACACAGAGCACTGATTGGTGCATTTACAAACCTTG
36	167738868	chr4:184667132-184667491	160	2.26	95	LTR12C	-	920	760	ACAGGGTGCTGATTGGTGTGTTTACAATCCTTGAGCTAGACACAGAGTGCTGATTGGTGTATTTACAATCCTCTAGCTAGACATAAAAGTTCTCCAAGTCCCCACTAGATTAACTAGACACAGAGCACTGATCGGTGCATTCACAAACCTTGAGCTAGAC
36	167902663	chr6:92720966-92721393	160	2.69	95	LTR12C	-	928	768	AGCTAGACACAGGGTGCTGATTGGTGCATTTACAAACCTTGAGCTAGACACAGAGTGCTGATTGGTGCATTCACAATCCCTTAGCTAGACATAAAGGTTCTCCAAGTCCCCACCAGATCAGCTAGACACAGAGCACTGATTGGTGCATTTACAAACCCTG
36	167956453	chr6:116155124-116155656	160	3.34	95	LTR12C	-	928	771	AGCTAAACACAGGGTGCTGATTGGTGTATTTACAAACCTTGAGCTAGATACAGAGTGCCGATTGGTGTATTTACAATCCCTGAGCTAGACATAAAGACTCTCCACGTCCTCACCAGAGCAGCTAGATACAGAGTGTCGATTGGTGCACTCACAAACCTTG
36	169134629	chr18:31399660-31400021	160	2.26	96	LTR12D	-	667	508	ACAGAGTGCTGATTGGTGCATTTACAAACCTTTAGCTAGACACAGAGCACTGATTGGTGCATTTACAATCCTTTAGCTAGACACAAAAGTTCTCCAAGTCACTACCTGATTAGCTAGACACACAGCACTGATTGGCACATTTACAAACCTTTAGCTAGAC
36	169740034	chrY:2865945-2866310	160	2.29	95	LTR12C	-	919	763	CAGGGTGCTGATTGGTGTGTTTACAATCCTTGAGCTAGATACAGAGTGCCGATTGGTGTATTTACAATCCCTGAGCTAGATATAAAGGTTCTCAAAGGCCCCACCAGAGCAGCTAGATACAGAGTGTCGATTGGTGCACTCACAAACCTTGAGCTAAACA
36	169528678	chr19:39312601-39313358	159	4.75	95	LTR12C	+	759	919	TGTCTAGCTCAAGGTTTGTAAATGCACCAATCAGCACTCTGTATCTAGCTAATCTGGTGGGGACTTGGAGAATCTTTATGTCTAGCTAAGGGATTGTAAACAACCAATCAGCACTCTGTGTCTAGCTCAAGGTTTGTAAATGCACCAATCAGCACCCTG
38	166914535	chr3:130533057-130533600	119	4.57	95	LTR12C	-	1039	921	ACAGGGTACTGATTGGTGCATTTACAATCCTTTAGCTAGACATAAAAGTTCTCCAAGTCCCCACTAGATTAGCTAGACACAGAGCACTGATTGGTGCATTTACAAACCTTGAGCTAGAC
38	167056914	chr4:31186159-31186443	119	2.39	95	LTR12C	-	1039	921	ACAGGGTGCTGATTGGTGTGTTTACAATCCCTGAGCTAGACACAAAGGTTCTCCAAGTCCCCACTAGATTAGCTAGACACAGAGCACTGATTGGTGCATTTACAAACCTTGAGCTAGAC
38	167291494	chr7:25740123-25740428	119	2.57	95	LTR12D	-	626	508	ACAGAGTGCTGATTGGTGCATTTACAATCCTTTAGCTAGACAGAAAAGTTCTCCAGGTCCCCACCCAATTAGCTAGACACAGAGTGCTGATTGGTGTGTTTACAAACCTTTAGCTAGAC
38	167839307	chr7:146484868-146485105	119	2	96	LTR12D	-	626	508	ACAGAGTGCTGATTGGTGCATTCACAGTCCTTTAGCTAGAAACAAAAGTTCTCCAAGTCCCCACCAGATTAGCTAGACACAGAGCACTGATTGGTGCATTTACAAACCTTTAACTAGAC
38	168046935	chr9:80104910-80105214	119	2.56	95	LTR12C	-	874	763	CAGGGTGCTGATTGGTGTGTTTACAATCCCTGAGCTAGATATAAAGGTTCTCCACGTCCCCACCAGAGCAGCTAGATACAGAGTGTCAAATGGTGCACTCACAAACCTTGAGCTAAACA
38	168288858	chr13:110384627-110384935	119	2.6	96	LTR12C	-	879	761	ACAGAGTGCTGATTGGTGTATTTACAATCCCTTAGCTAGACATAAAGGTTCTCCAAGTCCCCACCAGATCAGCTAGACACAGAGTGCTGATTGGTGCATTTACAAACCTTGAGCTAGAT
38	168300837	chr11:56168966-56169243	119	2.34	96	LTR12C	-	879	763	ACAGGGTGCTGATTGGTGTGTTTACAATCCCTGAGCTAGACATAAAGGTTCTCCAAGGCCCCACCAGAGTAGCTAGATACAGAGTGTCAATTGGTGCATTCACAAACCCTGAGCTACAC
39	169405537	chr22:28138859-28139029	66	2.62	95	HERVH-int	+			TCCTTCACCCTTAGCGGCAAGTCCCGCTTTCCTAGGGGGCAGGGGCAACTACCCCTCAACCCCTTC
39	166709646	chr2:60645407-60645826	64	6.58	96	HERVH-int	+			TCCTTCACCCTCAGCGGCAAGTCCCGCTTTCCTGGGGCAGGGGCAAGTACCCCTCAACCCCTTC
39	167442564	chr7:51938465-51938758	64	4.58	98	HERVH-int	+			TCCTTCACCCTTAGCGGCAAGTCCCGCTTTCCTGGGGCAGGGGCAAGTACCCCTCAACCCCTTC
39	168063542	chr9:89202854-89203313	64	7.25	96	HERVH-int	-			AAGGGGTTGAGGGGTACTTGCCCCTGCCCCAGGAAAGCGGGACTTGCCGCTGAGGGTGAAGGAG
39	168586965	chr10:78578904-78579389	64	7.58	98	HERVH-int	+			TCCTTCACCCTCAGCGGCAAGTCCCGCTTTCCTGGGGCAGGGGCAAGTACCCCTCAACCCCTTC
39	168859023	chr12:70479946-70480239	64	4.58	97	HERVH-int	+			TCCTTCACCCTCAGCGGCAAGTCCCGCTTTCCTGGGGCAGGGGCAAGTACCCCTCAACCCCTTC
39	169386535	chr16:86312332-86312686	64	5.55	98	HERVH-int	+			ACCCTCAGCGGCAAGTCCCGCTTTCCTGGGGCAGGGGCAGGTGCCCCTCGACCCCTTCTCCTTC
40	169047167	chr20:13339496-13339660	63	2.65	95	HERVH-int	+			GCTTTTCTGGGGAAGGGGCAAGTACCCCTCAACCCCTTCTCTCCTTGTCTCTACCCCTTCTCT
40	166968433	chr1:183583240-183583828	61	9.63	97	HERVH-int	+			GCTTTTCTGGGGAAGGGGCAAGTACCCCAACCCCTTCTGTCCTTGTCTCTACCCCTTCTCT
40	167094656	chr5:83994939-83995129	61	3.13	96	HERVH-int	+			GCTTTTCTGGGGAAGGGGCAAGTACCCCAACCCCTTCTCTCCTTGTCTCTACCCCTTCTCT
40	168643361	chr14:74170935-74171064	61	2.13	96	HERVH-int	+			GCTTTTCTGGGGAAGGGGCAAGTACCCCAACCCCTTCTCTCCGTGTCTCTACCCCTTCTCT
40	169146527	chr8:105299031-105299197	61	2.73	95	HERVH-int	+			GCTTTTCTGGGGAAGGGGCAAGTACCCCAACCCCTTCTCTCCTTGTCTCTACCCCTTCTCT
40	168058701	chr9:85499562-85499724	60	2.66	95	HERVH-int	+			GCTTTTCTGGGGAGGGGCAAGTACCCCAACCCCTTCTCTCCTTGTCTCTACCCCTTCTCT
40	168062159	chr9:88074152-88074314	60	2.66	95	HERVH-int	+			GCTTTTCTGGGGAGGGGCAAGTACCCCAACCCCTTCTCTCCTTGTCTCTACCCCTTCTCT
42	166420487	chr1:8958502-8958608	41	2.63	96	LTR12	+	75	111	TATAAATGCACCAATCAGCACTCTGTGTCTAGCTAAAGGAT
42	167140826	chr4:41023466-41023570	41	2.56	96	LTR12	+	146	182	AAATGCACCAATCAGCACTCTGTGTCTAGCTAAAGGATTGT
42	167238701	chr5:105846674-105846778	41	2.56	96	LTR12	+	80	116	AAATGCACCAATCAGCACTCTGTGTCTAGCTAAAGGTTTGT
42	167443586	chr4:89149934-89150038	41	2.56	97	LTR12	+	142	182	AAACGCACCAATCAGCACTCTGTGTCTAGCTAAAGGATTGT
42	167836555	chr7:145282257-145282364	41	2.63	95	LTR12	+	73	111	TGTAAACGCACCAATCAGCACTCTGTGTCTAGCTAAAGGAT
42	167972772	chr6:124885394-124885500	41	2.63	95	LTR12	+	75	111	TATAAATGCAACAATCAGCACTCTGTGTCTAGCTAAAGGAT
42	168081704	chr9:105522639-105522743	41	2.56	96	LTR12D	+	448	479	AAATGCACCAATCAGCACTCTGTGTCTAGCTAAAGGATGGT
43	167821428	chr7:138785498-138785630	25	5.31	98	L1M5	+			TCCCTCTCCCTCTCTTTCCACGGTC
43	169536850	chr19:44992279-44992437	25	6.36	99	C-rich	+			TCTCCCTCTCCCTCTCTTTCCACGG
44	167366387	chr1:243961436-243961488	25	2.12	100	AluYc	-	48	24	GGCCTCCCAAAGTGCTGGGATTACA
44	167384160	chr4:76378099-76378150	25	2.08	100	AluY	-	48	24	GGCCTCCCAAAGTGCTGGGATTACA
44	167708827	chr7:98439708-98439757	25	2	98	AluSx1	+			TGTAATCCCAGCACTTTGGGAGGCC
44	167822299	chr7:139084969-139085017	24	2.04	100	AluSx1	+			CTGTAATCCCAGCACTTTGGGAGG
44	168497636	chr14:39622174-39622223	24	2.08	96	AluYc	+	23	46	CTGTAATCCCAGCACTTTGGGAGG
44	169247905	chr18:56157046-56157091	23	2	100	AluYc	+	23	45	CTGTAATCCCAGCACTTTGGGAG
45	167883841	chr9:580191-580239	24	2.08	96	LTR12C	-	1353	1330	GTCTGGAGTTGTTCATTCCTCCCG
45	166958734	chr1:181802854-181802899	23	2	97	LTR12C	+	1332	1354	GGAGGAATGAACAACTCCAGACG
45	167359354	chr4:71987642-71987688	23	2.04	97	LTR12C	+	1331	1353	GGGAGGAATGAACAACTCCAGAC
45	167537032	chr5:174329505-174329551	23	2.04	95	LTR12C	+	1331	1352	GGGAGGAATGAACAACTCCAGAT
45	168447098	chr14:24441557-24441604	23	2.09	97	LTR12D	-	1028	1009	TGTCTGGAGTTGTTCATTCCTCC
45	168559406	chr14:53683325-53683371	23	2.04	100	LTR12C	-	1354	1332	CGTCTGGAGTTGTTCATTCCTCC
45	169223730	chr18:49390072-49390118	23	2.04	97	LTR12C	-	1353	1332	GTCTGGAGTTGTTCATTCCTCCT
46	166982015	chr1:186146024-186146352	136	2.42	95	AluSc8	+			GGCGTGGTGGCACACACCTGTAATCCCAGCACTTTGGGAGGTCGAGGCGGGTGGATCACGAGGTCAGGAGATCAAGACCATCCTGGCTAACACAGTGAAACCCTGTCTCTGTCAAAAATACAAAAAAGATTAGCTG
46	166484304	chr1:65423213-65423540	134	2.45	96	AluY	+	2	135	GCCGGGCGCGGTGGCGGGAGCCTGTAATCCCAGCACTTTGGGAGGCTGAGGCAGGCGGATCACGAGGTCAGGAGATCGAGACCATCCTGGCTAACACGGTGAAACCCCGTCTCTACTAAAAATACAAAAAATTA
46	166879015	chr3:122586552-122586875	134	2.42	96	AluYg6	+	20	139	GGCATGGTGGTGGGCGCCTGTAGTCCCAGCACTTTGGGAGGCCAAGACAGGCGGATCACGAGGTCAGGAGATCGAGACCATCCTGGCTAACACGGTGAAACCCTGTCTCTAGTAAGAATACAAAAAATTAGCCG
46	168150206	chr13:42735504-42735820	133	2.39	96	AluSc8	+			GCTGGGCGTGGTGGTGGGCGCCTGTAATCCCAGCACTTTGGGAGGCCAAGGTGGGCGGATCATGGGGTCAGGAGATCAAGACCATCCTGGCTAACACAGTGAAACCCCATCTCTACTAAAAATACAAAAATTA
46	168412575	chr10:29920292-29920608	133	2.39	96	AluSx1	+			GCCGGGCGTGGTGGCGGACACCTGTAATCCCAGCACTTTGGGAGGCCGAGGTGGGCAGATCATGAGGTCAGGATTTCGAGACCAGCCTGACCAACATGGTGAAACCCCATCTTTACTAAATATACAAGAATTA
46	168770069	chr12:51056929-51057252	132	2.46	95	AluY	+	2	135	GCCGGGCGTGGTGGCAGCGCCTGTAGTCCCAGCACTTTGGGAGGCTGAGGCGGGTGGATCACAAGGTCAGGAGATCGAGACCATCCTGGCTAACACAGTGAACCCCGTCTCTACTAAAAATACAAAAAATTA
47	166748463	chr2:70848468-70848776	121	2.55	96	HERVH-int	+			TCCTTCACTCTTAGCGGCAAGTCCTGCTTTTCTAGGGGAGGGCCAAGTACCCCAACCTCTTCTCTCCATGTCTCTACCCCTTCTCTGCCTTTCTGAGGGGCAAGAAACCCCCAACCCCTTC
47	167715974	chr6:12668251-12668670	121	3.47	95	HERVH-int	+			TCCTTCACCCTTAGCAGCAAGTCCCACTCTTCTAGGGGAGGGGCAAGTACCCCAACCCCTTCTCTCCATGTCTCTACCCCTTCTCTGCCTTTCTGGGGGGCAAGAAACCCCCAACCCCTTC
47	168410593	chr11:122695978-122696221	121	2.02	95	HERVH-int	+			TCCTTCACCCTTAGTGGCAAGTCCCGCTTTTCCAGAGGAGGGGCAAGTACCCCAACCCCTTCTCTCTGTGTCTCTACCCCTTCTCCGCCTTTCTGGAGGGCAAGAAACCCCCAACCCCTTC
47	167833909	chr6:55880148-55880747	119	5.02	95	HERVH-int	-			GAGAAGGGGTTGGGGGGTTCTTGCCCCCCAGAAAAGTGGAGAAGGGGTAGAGACATGGAGAGAAGGGGTTGGGGGGTTCTTGCCCCCCAGAAAAGCGGTACTTGCCACTAAGGGTGAAG
47	167846281	chr6:63502366-63502604	119	2.02	95	HERVH-int	+			TCCTTCACCCTTAGCAACAAGTACCACTTTAATAGGGGGCAAGAAAACCCCAACCCCTTCTCTCCATGTCTCTACCCCTTCTCTGCTTTTCTAGGGGACAAGAACCCCCCAACCCCTTC
47	168706785	chr14:86203867-86204092	114	2.01	97	HERVH-int	-			AGAAGGGGCTGGGGGTTCTTGCCTCCCAGAAAAGTGGAGAAGGGGTAGAGACACGGAGATAAGGGGTTGGGGGGTTCTTGCCCCCAGAAAAGGGGTACTTGCCGCTAAGGGTGA
48	166716118	chr3:73207003-73207238	80	2.95	95	HERV9-int	-			TGCCCAAGAACCTGCAATGGTCCCTGGACCCTGCTGATTGGAATAGTTGCGCTCACCGACACAGCAGCAGAAACACCTCT
48	166935048	chr1:177290292-177290451	80	2	95	HERV9-int	+			TGTTTCTACTGCTGAGTCAGTGAGCACAACTATTCCAATCAGCAGGGTCCAGGGACCATTGCGGGTTCTTGGGCAAGAGG
48	167472172	chr2:203363072-203363310	80	2.99	96	HERV9-int	+			TGTTTCTGCTGCTGCGTCGGTGAGCGCAACTATTCCGATCAGCAGGGTCCAGGGACCGTTGCAAGTTCTTGGGCAGGGGT
48	168235223	chr11:23961461-23961620	80	2	97	HERV9-int	-			TCCCCTGCCCAAGAACCCGCAACAGTCCCTGGACCCTGCTGATCAGAATAGTTGCACTCACCGAAGCAGCAGCAGAAACA
48	168646954	chr10:91167658-91167818	80	2.01	95	HERV9-int	+			GTGTTTCTGCTGCTGCATCAGTGAGTGCAACTATTCCAATCAGCAGGGTCCAGAGACCATTGCGGGTTCTTGGGCAAGAG
48	169641191	chrX:74396923-74397159	80	2.96	97	HERV9-int	-			CCCTGCCCAAGAACCCGCAATGGTCCCTGGACCCTGCTGATCGGAATAGTTGCGCTCACCGACGCAGCAGCAGAAACAAC
49	167848977	chr7:151725460-151725669	79	2.66	95	LTR12D	-	476	401	TTAGCTAGACACAGAGCACTGATTGGTGCATTTACAATCCTTTAGCTAGACAGAAAAGTTCTCCAAGTCCCCTACCCAA
49	166501202	chr1:80059354-80059509	78	2	96	LTR12	+	34	108	TCAGGTGGGGACTTGGAGAAATTTTCCGTCTAGCTAAAGGATTGTAAATGCACCAATCAGTGCTCTGTGTCTACCTAA
49	166509767	chr1:87275416-87275571	78	2	96	LTR12D	-	636	562	TTAGCTAGACACAGAGGGCTGACTGGTGCATTTACAATCCTTTAGCTAGACACAAAAATTCTCCAAGTCCCCACCCGA
49	166722362	chr2:63549173-63549329	78	2.04	96	LTR12D	+	402	476	GGTAGGGGACTTGGAGAACTTTTCTGTCTAGCTAAAGAATTGTAAATGCACCAATCAGCACTCTGTGTCTAGCTAACA
49	168905280	chr8:50347596-50347751	78	2	95	LTR12D	+	401	476	TTGGGTGGGGACCTGGAGAACTTTGCTGTCTAGCGAAAGGATTGTAAATGCACCAATCAGCACTCTGTGTCTAGCTAA
49	168975988	chr8:76090518-76090727	78	2.69	97	LTR12D	-	636	559	TTAGCTAGACACAGAGTGCTGATTGGTGCATTTACAATCCTTTAGCTAGACACAAAAGTTCTCCAAGCCCCCACCAGA
51	169477177	chr19:140125-140511	77	5.05	98	L1PA8A	+			CAAACACGTGGGTACATGGAGGGGAACAACACACACCAGGGCCTCTCAGGGGGACAGGGGGTAGGAGACCATCAGGA
52	167536736	chr4:110345339-110345499	53	3.04	95	LTR13	+	313	355	CCTTGGTCTAGCGGTAGGGCCAGTGCCTGGGAAGGCACCCGTTACTTGGCAGA
53	166744253	chr2:69818685-69818798	50	2.28	96	AluSx	-	260	219	CTCTGCCTCCCAGGCTGGAGTGCAGTGGCGCAATCTCGGCTCACTACAAC
53	167194390	chr4:48074003-48074116	50	2.28	98	AluSz6	-			CTCTGTCTCCCGGGCTGGAGTGCAGTGGCATGATCTCAGCTCACTGCAAC
53	167862490	chr6:70692116-70692229	50	2.28	98	AluSg	-	266	220	CTCTGTCTCCCAGGCTGGAGTGCAGTGGCACAGTCTCAGCTCACTGCTAC
53	167871924	chr6:76016501-76016622	50	2.44	95	AluSz6	-			CTCTGCCTCCCAGGCTGGAGTGCAGTGGCATGATCTTGGCTCACTGCAAC
53	168126479	chr13:21267885-21267996	50	2.24	95	AluSz6	-			CTCTGTCGCCCAGGCTGGAGTGCAGTGGCACAATCTCGGCTCACTGCAAC
53	169043777	chr18:12368582-12368695	50	2.28	96	AluSx	-	260	219	CTCTGCCTCCCAGGCTGGAGTACAATGGCGTGATCTCAGCTCACTGCAAC
54	166638964	chr3:46292346-46292489	42	3.43	95	HERVH-int	-			GGAAATAAGGGATTGGGGCACAGAGATAAGAGGTCAGGGTGC
54	166655012	chr2:45266150-45266292	42	3.4	97	HERVH-int	-			GAAATAAGGGATTGGGGCACAGAGATAAGAGGTCGGGGTGTG
54	167157059	chr3:175546330-175546678	42	8.31	95	HERVH-int	+			ACCCCGACCTCTTATCTCTGTGCCCCAATCCCTTATTTCTGC
54	168012136	chr6:146776115-146776256	42	3.38	96	HERVH-int	-			AAATAAGGGATTGGGGCACAGAGATAAGAGGTCGGGGTGCGG
54	168227231	chr13:84486978-84487061	42	2	95	HERVH-int	-			GTGGAAATAAGGGATTGGGGCACAGAAATAAGAGGTTGGGGT
54	169280089	chr8:129628712-129628814	42	2.45	95	HERVH-int	-			CAGAAATAAGGGATTGGGGCACAGAGATAAGAGATCAGGGTG
55	167976292	chr6:127170967-127171088	42	2.95	95	HERVH-int	+			CCCCAATCCCTTATTTCCGCACCCCAACCTCTTATCTCTGTG
55	168006980	chr6:142337853-142338115	42	6.29	95	HERVH-int	+			CCCCAATCCCTTATTTCCACGCCCCAACCTCTTATCTCTGTG
55	168288098	chr13:109918664-109918775	42	2.67	95	HERVH-int	+			CCCAATCCCTTATTTCCACACCCCAACCTCTTATCTCTGTGA
55	168401977	chr11:117681068-117681189	42	2.95	95	HERVH-int	+			CCCCAATCCCTTATTTCCGCACCCCGACCTCTTATCTCTGTG
55	169047175	chr20:13339706-13339794	42	2.12	96	HERVH-int	+			CCCCAATCGCTTATTTCCACACCCCAACCTCTTATCTCTGCA
55	169697037	chrX:121356918-121357062	42	3.48	95	HERVH-int	+			CCCCAATCCCTTATTTCCACACCCCGACCTCTTATCTCTGTG
58	166953319	chr4:15734814-15735134	107	3.01	95	LTR12	-	164	62	ACAGAGTGCTGACTGGTGTGTTTTTACAGAGTGCTGACTGGTGCATTTACAATCCTTTAGCTAGACACAGAGTGCTGATTGGTGCGTTTACAATCCTTTAGCTGGAC
58	169065892	chr17:30058671-30058925	107	2.39	95	LTR12	+	57	163	TGTCTAGCTAAAGGTTTGTAAATGCACCAATCAGCACTCTGTGTCTAGCTTAAGGTTTGTAAATGCACCAATCAGCACTCTGTAAAAACACACCAATCAGCACTCTG
58	169172837	chr16:26485903-26486116	107	2.01	96	LTR12	-	164	72	ACAGAGCGCCGATTGGTCCGTTTTTACAGAGTGCTGATTGGTGCATTTACAAACCTTTAGCTAGACACAGAGCACTGATTAGTGCATTTACAAACGTTTAACTAGAC
58	166609166	chr3:34565761-34566039	105	2.66	95	LTR12	-	164	58	ACAGAGTGCTGATTGGTGCATTTTTACAGAGTGCTGATTGGTGCATTTACAGTCCTTTAGCTAGACAGAGTGCTGATTGGTGCATTTACAATCCTCTAGCTAGAC
58	167443596	chr4:89149847-89150101	105	2.43	96	LTR12	+	55	157	TCTGTCTAGCTAAAGGATTGTAAACGCACCAATCAGCACTCTGTGTCTAGCTAAAGGATTGTAAATGCACCAATCAGCACTCTGTAAAAACACACCAATCAGCAC
59	169107965	chr16:14652082-14652218	65	2.11	98	AluSx	+	75	137	GAGTTTGAGACCAGCCTGGCCAACACGGTGAAACCCTGTCTCTACTAAAAATACAAAAAATTAGT
59	169621744	chrX:54562610-54562737	63	2.03	96	AluSx	-	137	75	CTAATTTTTGTATTTTTAGTAGAGACGGGGTTTCACCATGTTGGCCAGGCTGGTCTCAAACTC
59	166548991	chr2:10809317-10809440	61	2.03	95	AluSq	-	137	81	CTAATTTTTTGTATTTTTAGTAGAGACAAGGTTTCACCATGTTGGCCAGGCTGGTCTCAAA
59	167966656	chr9:34128579-34128753	60	2.9	96	AluY	-	136	82	CTAATTTTTGTATTTTTAGTAGAGACGGGGTTTCACCATGTTAGCCAGGATGGTTGCCCA
59	168920410	chr12:111068931-111069054	59	2.1	97	AluSx1	-			TCAGCTAATTTTTGTATTTTTGTAGAGACGGGGTTTCACCATGTTGGCCAGGCTGGTCT
60	167157065	chr3:175550038-175550165	63	2.03	95	HERVH-int	+			GCAACGCTTATGCTGATAAGGTGGCTAGACAAGCAGCTAGCTCTCCAACTCCTGTCCCTCACA
60	168315840	chr11:68396346-68396474	63	2.05	96	HERVH-int	+			AGCAACACTTATGCTGATAAAGTAGCTAGACAAGCAGCTAGCTCTCCAAATTCTGTCCCTCAC
60	168340640	chr11:83155006-83155134	63	2.05	96	HERVH-int	-			GCCGTGAGAGACAGAAGTTGGAAAGCTAGCTGATTGTCTAGCCACCTTATCAGCATAAGCGTT
60	169346815	chr16:59552722-59552912	63	3.03	95	HERVH-int	-			GCTGTCAGAGACAGAAGTTGGAAAGCTAGCTGCTTGTCTAGCCACCTTATCAGCATAAGCGTT
60	169628556	chrX:63873519-63873646	63	2.03	96	HERVH-int	+			GCAACGCTTATGCTGATAAAGTGGCTAGACAAGCAGCTAGCTCTACAACTTCTGTCCCTCACA
62	166857896	chr3:115828720-115828916	42	4.69	95	HERVH-int	-			GGTCGGGGTGTGGAAATAAGGGATTGGGGCACAGAGATAAGA
62	167511839	chr4:104479478-104479590	42	2.69	95	HERVH-int	-			GGTTGGGGTGTGGAAATAAGGGATTGGGGCACAGAGATAAGA
62	167831548	chr7:143238890-143239002	42	2.69	95	HERVH-int	-			GGTTGGGGCATGGAAATAAGGGATTGGGGCACAGAGATAAGA
62	169319786	chr8:136783941-136784094	42	3.67	96	HERVH-int	-			GTCGGGGTGTGGAAATAAGGGATTGGGGCACAGAGATAAGAG
62	169693759	chrX:118456283-118456395	42	2.69	96	HERVH-int	-			GGTTGGGGTGTGGAAATAAGGGATTGGGGCACAGAGATAAGA
63	169675864	chrX:102689204-102689441	38	6.34	95	HERVH-int	-			GAAAAGGGGTGGGAGGTGCTTGCCCCCCCAGGAAAGTG
63	166591707	chr3:27594174-27594253	37	2.16	96	HERVH-int	-			GAAAAGGGGTGGGAGGTGCTTGCACCCCAGGAAAGTG
63	167071700	chr3:161876911-161877030	37	3.24	95	HERVH-int	-			GAAAAGGGGTGGGAGGTGCTTGCCCCCCAGGAAAGTG
63	167552683	chr2:224957173-224957252	37	2.16	96	HERVH-int	-			GAGAAGGGGTGGGAGGTGCTTGCCCCCCAGGAAAGTG
63	168790782	chr14:101776543-101776618	37	2.05	97	HERVH-int	-			GAAAAGGGGTGGGAGGTGCTTGCCCCCCAGGAAAGTG
64	166454522	chr1:38373653-38373720	34	2	97	LTR7B	+	177	206	ATATTCTCCCCCGCCCTTAAGAAGGTACTTTGTA
64	167350165	chr2:178766956-178767023	34	2	98	LTR7B	+	177	206	ATATTCTCCCCCGCCCTTAAGAAGGTACTTTGTA
64	168702906	chr10:101024920-101024987	34	2	95	LTR7B	+	177	206	ATATTCTCCCCCGCCCTTAAGAAGGTACTTTGTA
64	168820678	chr15:90681311-90681378	34	2	98	LTR7B	+	177	206	ATATTCTCCCCCGCCCTTAAGAAGGTACTTTGTA
64	169082521	chr16:10354433-10354499	34	2	95	LTR7B	-	206	177	TACAAAGTACATTCTTAAGGGCGGGGGAGAATAT
65	166446653	chr1:31848506-31848585	32	2.5	97	AluSz	-	219	188	CCTCAGCCTCCCAGGTTCAAGTGATTCTCCTG
65	167293383	chr1:231668894-231668973	32	2.5	98	AluSz	-	219	188	CCTCCGCCTCCCAGGTTCAAGCAATTCTCCTG
65	167310123	chr1:234526510-234526590	32	2.53	97	AluSx	-	219	189	GCCTCAGCCTCCCAGGTTCAAGCAATTCTCCT
65	169260456	chr17:65464894-65464973	32	2.5	95	AluSx1	-			CCTCAGCCTCCCAGGTTCAAGCGATTCTCCTG
65	169381145	chr16:81178163-81178237	31	2.39	96	AluSx	-	213	188	CCTCACCTCCCAGGTTCAAGTGATTCTCCTG
66	167288995	chr5:114054298-114054371	32	2.31	100	AluSg	-	218	187	ACCTCAGCCTCCCGGGTTCAAGCAATTCTCCT
66	167525993	chr5:169993114-169993193	32	2.5	97	AluSx1	-			CCTCAGCCTCCCGGGTTCAAGCGATTCTCCCG
66	167584349	chr4:126260400-126260479	32	2.5	97	AluSc8	-			CCTCAGCCTCCCGGGTTCAAGCGATTCTCCTG
66	168662600	chr10:94330818-94330891	32	2.31	97	AluSx1	-			CCTCAGCCTCCCGGGTTCAAGCGATTCTCCTG
66	166647941	chr3:49301414-49301487	31	2.39	97	AluSg7	-			CCTCAGCCTCCCGGGTTCAAGAAATTCTCTG
67	167742098	chr6:20545919-20545981	31	2.03	100	AluYk11	-			CCCAAAGTGCTGGGATTACAGGCATAAGCCA
67	168462209	chr10:46230929-46230990	31	2	98	AluSq2	-			TCCCAAAGTGCTGGGATTACAGGCATGAGCC
67	168481417	chr10:51835926-51836018	31	3	96	AluJr	-			TCCCAAAGTGCTGGGATTACAGGCGTGAGCC
67	168917246	chr12:109862777-109862842	31	2.13	95	AluJr4	+			CTCACACCTGTAATCCCAGCACTTTGGGAGC
67	169025708	chr20:8842079-8842143	31	2.1	95	AluSc	+	14	41	GGCTCACGCCTGTAATCCCAGCACTTTGAAA
68	167142167	chr2:142573082-142573174	24	3.88	96	LTR12F	+	188	208	TGTAAAATGCACCAATCAGCACTC
68	167230484	chr7:17772902-17772970	24	2.88	95	LTR12F	+	188	208	TGTAAAATGCACCAATCAGCACTC
68	168147892	chr13:40615186-40615277	24	3.88	96	LTR12_	+			TGTAAAATGCACCAATCAGCACTC
68	168595653	chr10:81117067-81117135	24	2.88	95	LTR12F	+	188	208	TGTAAAATGCACCAATCAGCACTC
68	168970413	chr8:74825897-74825963	24	2.79	95	LTR12F	+	75	98	TAAAATGCACCAATCAGCACTCTG
69	166521462	chr3:2395264-2395310	23	2.04	95	LTR12C	+	1330	1349	CGGGAGGAATGAACAACTCCGGA
69	167174028	chr4:45478715-45478760	23	2	95	LTR12C	-	1349	1331	GTCCGGAGTTGTTCATTCCTCCC
69	167919853	chr9:15809604-15809650	23	2.04	95	LTR12C	-	1349	1332	GTCCGGAGTTGTTCATTCCTCCT
69	168446298	chr14:24107445-24107512	23	2.96	98	LTR12D	+	984	1006	GGAGGAATGAACAACTCCGGACG
69	168447206	chr14:24478684-24478729	23	2	95	LTR12D	-	1004	983	TCCGGAGTTGTTCATTCCTCCCA
70	166607239	chr1:113887383-113889446	1035	2	96	L1HS	+	5006	6037	AAAATTGACAAATGGGATCTAATTAAACTAAAGAGCTTCTGCACAGCAAAAGAAACTACCATCAGAGTGAACAGGCAACCTACAAAATGGGAGAAAATTTTCGCAACCTACTCATCTGACAAAGGACTAATATCCAGAATCTACAATGAACTCAAACAAATTTACAAGAAAAAAACAAACAACCCCATCAAAAAGTGGGCAAAGGACATGAACAGACACTTCTCAAAAGAAGACATTTATGCAGCCAAAAAACACATGAAAAAATGCTCATCATCACTGGCCATCAGAGAAATGCAAATCAAAACCACAATGAGATACCATCTCACACCAGTTAGAATGGCAATCATTCAAAAGTCAGGAAACAACAGGTGCTGGAGAGGATGCGGAGAAATAGGAACA…
70	168302709	chr11:57818104-57821085	1000	2.98	98	L1PA2	+	1	902	AAAAGAAACTACCATCAGAGTGAACAAGCAACCTACAAAATGGGAGAAAATTTTCACAACCTACTCATCTGACAAAGGGCTAATATCCAGAATCTACAATGAACTCAAACAAATTTAGGAGAAAAAAACAAACAACCCCATCAAATAGTGGGCGAAGGACATGAACAGACACTTCTCAAAAGAAGACATTTATGCAGCCAAAAAACACATGAAAAAATGCTCATCATCACTGGCCATCAGAGAAATGCAAATCAAAACCACTATGAGATATCATCTCACACCAGTTAGAATGGCAATCATTAAAAAGTCAGGAAACAACAGGTGCTGGAGAGGATGTGGAGAAATAGGAACACTTTTACACTGTTGGTGGGACTGTAAACTAGTTCAACCATTGTGGAA…
70	168172191	chr13:61314880-61316866	990	2.01	97	L1PA3	-	899	1	TTTATTTTTTCTTTCTTTAATTTTATTATTATTATACTTTAAGTTTTAGGGTACATGTGCACAATGTGCAGGTTAGTTACATATGTATACATGTGCCATGCTGGTGCGCTGCACCCACTAACGCGTCATCTAGCATTAGGTATATCTCCCAATGCTATCCCTCCCCCCTCCCCCAACCCCACAACAGTCCCCAGAGTGTGATATGCCCCTTCCTGTGTCCATGTGATCTCATTGTTCAATTCCCACCTATGAGTGAGAACATGCGATGTTTGGTTTTTAGTCCTTGAGATAGTTTACTGAGAATGATGATTTCCAATTTCATCCATGTCCCTACAAAGGACATGAACTCATCATTTTTTATGGCTACATAGTATTCCACGGTGAATATGTGCCACATTT…
70	169134491	chr18:31372014-31373973	988	2	95	L1PA3	+	1	902	AAAAGAAACTACCATCAGAGTGAACAGGCAACCTACAAAACGGGAGAAAATTTTCACAACCTACTCATCTGACAAAGGGCTAATATCCAGAATCTACAATGAACTCAAACAAATTTACAAGAAAAAAACAAACAACCCCATCAAAAAGTGGGCGAAGGACACAAACAAACACTTCTCAAAAGAAGACATTTATGCAGCCAAAAGACACATGAAAAAATACTCATCATCACTGGCCATCAGAGAAATGCAAATCAAAACCACAATCAGATACCATGTCACACCAGTTAGAATGGCGATCATTAAAAAGTCAGGAAACAACAGGTGCTGGAGAGGATGTGGAGAAATAGGAACAATTTTACACTGTTGGTGGGACTGTAAACTAGTTCAACCATTGCGGAA…
71	169560299	chrX:1396539-1397957	353	4.02	95	AluSx	+	1	283	AAGCAAGTTTATTATGAAAGTAAAATAGTGAAAGACTAGCTACTCCAGAGGCCAGGCGCAGTGGCTCATGCCTATAATCCCAGCACTTTGGGAGCCCGAGGCAGGTGGATCACCTGAGGTCAGGAGTTCGAGACCAGCCTCGCCAACATGGTGAAACCCCATCTCTACTAAAAATACAAAAATTAGCCAGGCATGGTGGTGCGTGCCTGTAGTCCCAGCTACTCGGAGGCTGAGGCAGTAGAATTGCTTCAACTTGGGAGACGGAGGTTGCAGTGAGCCGAGATGGCACCACTGCACTCCAGCCTGGGCGACAGAATGAGACTCAGTCTCAAAAAAAAAAAAAAATTCAGGGC
71	169737627	chrY:1346539-1347957	353	4.02	95	AluSx	+	1	283	AAGCAAGTTTATTATGAAAGTAAAATAGTGAAAGACTAGCTACTCCAGAGGCCAGGCGCAGTGGCTCATGCCTATAATCCCAGCACTTTGGGAGCCCGAGGCAGGTGGATCACCTGAGGTCAGGAGTTCGAGACCAGCCTCGCCAACATGGTGAAACCCCATCTCTACTAAAAATACAAAAATTAGCCAGGCATGGTGGTGCGTGCCTGTAGTCCCAGCTACTCGGAGGCTGAGGCAGTAGAATTGCTTCAACTTGGGAGACGGAGGTTGCAGTGAGCCGAGATGGCACCACTGCACTCCAGCCTGGGCGACAGAATGAGACTCAGTCTCAAAAAAAAAAAAAAATTCAGGGC
71	169560298	chrX:1396540-1397945	352	3.98	95	AluSx	+	1	283	AGCAAGTTTATTATGAAAGTAAAATAGTGAAAGACTAGCTACTCCAGAGGCCAGGCGCAGTGGCTCATGCCTATAATCCCAGCACTTTGGGAGCCCGAGGCAGGTGGATCACCTGAGGTCAGGAGTTCGAGACCAGCCTCGCCAACATGGTGAAACCCCATCTCTACTAAAAATACAAAAATTAGCCAGGCATGGTGGTGCGTGCCTGTAGTCCCAGCTACTCGGAGGCTGAGGCAGTAGAATTGCTTCAACTTGGGAGACGGAGGTTGCAGTGAGCCGAGATGGCACCACTGCACTCCAGCCTGGGCGACAGAATGAGACTCAGTCTCAAAAAAAAAAAAATTTCAGGGCG
71	169737626	chrY:1346540-1347945	352	3.98	95	AluSx	+	1	283	AGCAAGTTTATTATGAAAGTAAAATAGTGAAAGACTAGCTACTCCAGAGGCCAGGCGCAGTGGCTCATGCCTATAATCCCAGCACTTTGGGAGCCCGAGGCAGGTGGATCACCTGAGGTCAGGAGTTCGAGACCAGCCTCGCCAACATGGTGAAACCCCATCTCTACTAAAAATACAAAAATTAGCCAGGCATGGTGGTGCGTGCCTGTAGTCCCAGCTACTCGGAGGCTGAGGCAGTAGAATTGCTTCAACTTGGGAGACGGAGGTTGCAGTGAGCCGAGATGGCACCACTGCACTCCAGCCTGGGCGACAGAATGAGACTCAGTCTCAAAAAAAAAAAAATTTCAGGGCG
72	167703189	chr6:8666670-8667244	279	2.07	97	LTR12C	+	713	969	TCTGGTGGGGATGTGGAGAGTCTCTATATCTAGCTCAGGGATTGTAAACACACCAATCAGCACCCTGTGTTTAGCTCAAGGTTTGTGAGTGCACCAATCGACACTCTGTATCTAGCTGCTCTGGTGAGGACATGGAGAACCTGTATGTCTAGCTCAAGGATTGTAAATACACCAATCGGCACTCTGTATCTAGCTCAACGTTTGTAAACACACCAATCAGCACCCTGTGTTTAGCTCAAGGTTTGTGAGTGCACCAATCGACACTCTGTATCTAGCTGC
72	167968494	chr9:34482100-34482676	279	2.07	98	LTR12C	-	990	718	TCTCCACGTCCCCACCAGAGCAGCTAGATACAGAGTGTCGATTGGTGCACTCACAAACCTTGAGCTAAACACAGGGTGCTGATTGGTGTGTTTACAAACCTTGAGCTAGATACAGAGTGCTGATTGGTGTATTTACAATCCTTGAGCTAGACATAAAGACTCTCCAAGTCCTCACCAGAGCAGCTAGATACAGAGTGTCGATTGGTGCACTCACAAACCTTGAGCTAAACACAGGGTGCTGATTGGTGTATTTACAATCCCTGAGCTAGATATAAAGAC
72	168816942	chr10:122794182-122794767	279	2.11	97	LTR12C	-	998	722	GACATAAAGGTTCTCCAAGGCCCCACCAGAGCAGCTAGATACAGAGTGTCGATTGGTGCACTCACAAACCTTGAGCTAAACACAGGGTGCTGATTGGTGTGTTTACAAACCTTGAGCTAGATACAGAGTGCCGATTGGTGTATTTACAATCCCTGAGCTAGACATAAAGGTTCTCCACATCCCCACCAGAGCAGCTAGATACAGAGTGTCGATTGGTGCACTCACAAACCTTGAGCTAAACACAGGGTGCTGATTGGTGTATTTACAATCCCTGAGCTA
72	168982733	chr8:77082344-77082903	279	2.01	95	LTR12C	+	720	979	TCTAGCTCAAGGATTGCAAACACACCAATCAGCACCCTGGGTCTAGCTCAAGGTTTGTGAGTGCACCAATCGACACTCTGTATCTAGCTGCTCTGGTGGGGCCTTGGAGAACCTTTATGTCTAGCTCAGGGATTGTAAATACACCAATCAACACTCTGTATCTAGCTCAAGGTTTGTAAACACACCAATCAGCACCCTGGGTCTAGCTCAAGGTTTGTGAATGCACCAATCGACACTCTGTATCTACCTACTCTGGTGGAGCCTTGAAGAACCTTAATG
73	169560021	chrX:1236395-1237045	235	2.78	95	MLT1B	-	345	162	GTGGCTTATAAACAACAGACATTGATTCTCCCACAGCCCTGGAGGCTGGAAGTCTGAGATCCAGGTGTGGGCAGGGCTGGTTCCTCCTGAGGCCTCTCTCCTGGGCTTGGAGACGCCGTCTTCTCCCTGTGTCCTCACAGGGTCGTCCCTCTGTGTGTGTCTGTGTCCTCATCTCCTTTTCTTATGAGATGTCTTAGTCCATCTCAGGCTGCTGTCACAGAATACCATAGACCGG
73	169561320	chrX:1940217-1940732	235	2.2	96	MLT1B	-	352	162	CATAGACTGGGTGACTTATAAACAACAGACATTGATTCTCCCACAGTCCTGGAGGCTGCAAGTCTGAGATCCAGGTATGGGCAGGGCTGGTTCCTCCTGAGGCCTCTCTCCTGGGCTTGGAGACACCGTCTTCTCCCTGCACCCTCACAGGGTCATCCCTCTGTGTGTGTCTGTGTCCTCACCTCCTCTTCTTATGAGATGCCTTAGTCCATTTCAGGCTGCTAACACAGAATAC
73	169737349	chrY:1186395-1187045	235	2.78	95	MLT1B	-	345	162	GTGGCTTATAAACAACAGACATTGATTCTCCCACAGCCCTGGAGGCTGGAAGTCTGAGATCCAGGTGTGGGCAGGGCTGGTTCCTCCTGAGGCCTCTCTCCTGGGCTTGGAGACGCCGTCTTCTCCCTGTGTCCTCACAGGGTCGTCCCTCTGTGTGTGTCTGTGTCCTCATCTCCTTTTCTTATGAGATGTCTTAGTCCATCTCAGGCTGCTGTCACAGAATACCATAGACCGG
73	169738648	chrY:1890217-1890732	235	2.2	96	MLT1B	-	352	162	CATAGACTGGGTGACTTATAAACAACAGACATTGATTCTCCCACAGTCCTGGAGGCTGCAAGTCTGAGATCCAGGTATGGGCAGGGCTGGTTCCTCCTGAGGCCTCTCTCCTGGGCTTGGAGACACCGTCTTCTCCCTGCACCCTCACAGGGTCATCCCTCTGTGTGTGTCTGTGTCCTCACCTCCTCTTCTTATGAGATGCCTTAGTCCATTTCAGGCTGCTAACACAGAATAC
74	168106440	chr9:127605020-127605480	229	2.01	95	AluSc	+	14	237	GGCTCATGCCTGTAATCCCAACACTTTGGGAGGCCAAAATGGGCAGATCACAAAGTCAGGAGATCGAGACAATCCTGGCCAACATGGTGAAACCCCGTCTCTACTAAAAATACAAAAATTACCTGGGCGTGGTGGCACGCGCCTGTAATCCCAGCTACACGACAGGCTGAGGCAGGAGAATCGCTTGAACCCGGGAGGCAGAGGTTGCAGTGAGCCAAGATCGCACCAT
74	168422224	chr11:129455130-129455820	228	3.03	96	AluSx1	-			GCAGTGGCACGATCTTGGCTCACTGCAACCTCTGCCTCCCAGGTTCAAGCGATTCTCCTGCCTCAGCCTCCCGAGTAACTGGGATTACAGGCACCTGCCACTATGCCCAGCTATTTTTTGTTTTTTTTTTTTAGTAGAGACAGGGTTTCACCATGTTGGCCAGGCTGGTCTCGAACTCCTGACCTCATGATTCGCCCGCCTCGGCCTCCCAAAGTGCTGGGATTACAG
74	168778732	chr15:76522634-76523082	224	2.02	96	AluY	-	233	12	CTCGGCTCACTGCAAGCTCCGCCTCCCGGGTTCACGCCATTCTCCTGCCTCAGCCTCCCGAGTAGCTGGGACTACAGGCGCCCGCCACCACGCCCGGCTAATTTTTTTTGTATTTTTAGTAGAGACGGGGTTTCACCGTGTTAGCCAGAATGGTCTCGATCTCCTGACCTCATGATCCGCCCGCCTCGGCCTCCCAAAGTGCTGGGATTACAGGCGTGAGCCAC
74	169653692	chrX:84554377-84554815	221	2.01	95	AluY	-	217	4	CTCCACCTCCCGGGTTCACACCATTCTCCTACCTCAGCCTCCCGAGTAGCTGGGACTACAGGCGCCCGCCACCACGCCTGGCTAATTTTTTTTTTGTATTTTTAGTAGAGACCGGGTTTCACCATGTTAGCCAGGATGGTCTCAATCTCCTGACCTCGTGATCCACCCACCTCGGCCTCCCAAAGTGCTGGGATTACAGGCGTGAGCCACCGCGCCCGACC
75	166570520	chr3:19915699-19916068	184	2.03	95	HERV17-int	-			TTCCTTTCCAGGGTGCATAACCACCCATGGACCTCTGCTTATCGGATTAGTTACGCTCACCAATGTAGCACTCCTGCATCTCCTTTTCCCGCCTTTCTTGACCACAAAGAAAGCGGCCTGGGCTGCTGGATTCTAGTGGTCCTTTACCAGCATGCCCAACATTGCCTTTGCACTCAGAGGTGAG
75	167689355	chr7:92104711-92105077	183	2.01	95	HERV17-int	-			CTTTCCAGGGTGCATAACCACCCATGGACCTCTGCTTATCGAATTAGTTATGCTCACCGATGTAGCAGTCCTGCACCCCTTTTCCCGCCTCTCTTGACCACAAAGAAAGGGGTCCAGGCTGCTGGATTCTAGTGGTCCTTTACCAGCATGCCCAACATTGCCTTTGCGCTCAGGGGTGAGTTC
75	167805288	chr7:131508737-131509104	183	2.02	95	HERV17-int	-			TTCCTTTCCAGGATGCATAACCACCCATGGACCTCTGCTTATCGGATTAGTTACGCTCACCAATGTAGCAGTCCTGCACCTGTTTTCCCACCTTTCTTGACCACAAAGAAAGGGGTCCAGGCTGCTGGATTCTAGTGGTCCTTTACCAGCGTGCCCAACATTGCCTTTGCACTCAGGCGTGAG
75	167894444	chr6:89128689-89129057	182	2.03	96	HERV17-int	-			TCCTTTCCAGGGTGCATAACCACCCATGGACCTCTGCTTATCGGATTAGTTATGCTAACCAATGTAGCAGTCCTGCACCTGTTTTCCCGCCTCTCTTGACCACAAACAAAGGGGTCCGGGCTGCTGGATTCTAGTGGTCCTTTACCAGCGTGCCCAACATTGCCTTTGCACTCAGGGGTGAG
77	169394728	chr22:18623650-18623938	146	2	96	LTR12D	+	562	692	TCAGGTGGGGACCTGGAGAACTTTTCTGTCTAGCTAAAAAGGATTGTAAATGCACCAATCAGCGCTCTGTGACTAGCTAAAGGTTTGTAAACACACCAATCAGCACTCTGTAAAAACACACCAATCAGCACTCTGTGTCTAGCTAA
77	167472838	chr5:150786888-150787175	144	2	96	LTR12D	-	692	562	TTAGCTAAACACAGAGCACTGATTGGTGCATATTTACAGAGTGCTGATTGGTGCGCTTACAAACCTTTAGCTAGACACAGAGCACTGATTGGTACATTTACAATCCTTTAGCTAGACAGAAAAGTTCTCCAAGTCCCCACCCGA
77	167960432	chr9:32906881-32907199	144	2.22	98	LTR12D	-	692	562	TTAGCTAGACACAGAGCACTGATTGGTGCGTTTTTACAGAGTGCTGATTGGTGCATTTACAAACCTTTAACTAGACACAGAGCACTGATTGGTGCATTTACAATCCTTTAGCTAGACAGAAAAGTTCTCCAGGTCCCCACCGGA
77	168063028	chr9:88762926-88763249	144	2.26	96	LTR12	-	174	34	TTAGCTAGACACAGAGTGCTGATTGGTGCATTTTTACAGAGTGCTGATTGGTGTGTTTACAAACCTTTAGCTAGACACAGAACGCTGATTGGTGCATTTACAATCATTTAGCTAGACAGAAAAGTTCTCCAGGTCCCCACCAGA
80	167890279	chr9:3812368-3812557	93	2.04	96	HERVH-int	-			AGCAAATTTGCCAGTCCTGGGCAGGGGCAAATCCCTGAGCTTGATGTGTAGGGAAGGGAGGGAGCCTGAATAATCCCTGAGAAGCAGTAGAAT
80	168048684	chr9:80800068-80800255	93	2.03	96	HERVH-int	+			ATTTGCTATTCTACTACTCCTCAGGGATTATTCAGGCCCCCTCCCTTCCCTACACATCAAGCTCAAGGATTTGCCCCGACCCAGGACTGGCAA
80	168103931	chr9:125294237-125294522	93	3.08	96	HERVH-int	-			AGCAAATTTGCCAGTCCTGGGCGGGAGCAAATCCCTGAGCTTGATGTGTAGGGAAGGCAGGGGGCCTGAATAATCCCTGGGAAGTAGTAGAAT
80	169109425	chr18:26274489-26274681	93	2.08	95	HERVH-int	-			AGCAAATATGACAGTCCTGGGCAGGGGCAAATCCCCGAACTTGATGTGTAGGGAAGGGAGGGGGCCTGAATAATCCTTGAGGAGTAGTAGAAT
81	168520048	chr15:20299582-20299690	54	2.02	97	AluSp	-	213	164	TCCACCTCCCGGGTTCAAGCGATTCTCCTGCCTCAGCCTCCCGACTAGCTGGGA
81	168524852	chr15:21306772-21306880	54	2.02	97	AluSp	-	213	164	TCCACCTCCCGGGTTCAAGCGATTCTCCTGCCTCAGCCTCCCGACTAGCTGGGA
81	167301673	chr3:196778126-196778225	50	2	99	AluSx	+	165	214	CCCAGCCACTCGGGAGGCTGAGGCAGGAGAATCGCTTGAGCCAGGGAGGC
81	167303821	chr3:197065926-197066025	50	2	97	AluSx	-	214	165	GCCTCCCGGGCTCAAGCGATTCTCCTGCCTCAGCCTCCCGAGTAGCTGGG
82	168257115	chr11:32918042-32918151	52	2.11	96	AluSq2	-			CTGGTAATTTTTGTATTTTTAGTAGAGATGGGGCTTCACCACATTGGCCAGG
82	168639872	chr8:22764776-22764880	52	2.02	98	AluSq4	+			CAGCATGGCCAACATGGTGAAACCCTGTCTTTACTAAAAATACAAAAATTAG
82	169225014	chr17:57989071-57989172	51	2	95	AluSx	-	135	85	AATTTTTGTATTTTTAATAGAGACAGGGTTTCACCATGTTGGCCAGGCTGG
82	169523184	chr19:35552204-35552358	49	3.16	100	AluSg	+	85	133	AGCCTGGCCAACATGGTGAAACTCCATCTCTACTAAAAATACAAAAATT
84	167049657	chr7:27271-27468	49	4.04	97	MER57A-int	+			AGACCGGAAACCTAAAATGATAGTTACTGAGAATAGTGCTAATGCCCTA
84	167310213	chr3:197888136-197888333	49	4.04	97	MER57A-int	-			CTTAGGGCATTAGCACTATTCTCAGTAACTATCATTTTAGGGTTCCGGT
84	168172934	chr11:186208-187042	49	17.04	97	MER57A-int	+			AGACCGGAACCCTAAAATGATAGTTACTGAGAATACTGCTAATGCCCTA
84	169391650	chr16:90176713-90176910	49	4.04	97	MER57A-int	-			CTTAGGGCATTAGCACTATTCTCAGTAACTATCATTTTAGGGTTCCGGT
85	169040253	chr18:11626833-11626910	35	2.22	98	AluSc	+	185	219	GCAGGAGAACTGCTTGAACCCAGGAGGCAGAGGTT
85	167135859	chr1:208575143-208575217	32	2.34	98	AluSg	-	217	188	CCTCTGCCTCCTGGGTTCAAGCAATTCTCCCG
85	167313476	chr1:235182453-235182527	32	2.34	96	AluSq2	-			CCTCAGCCTCCTGGGTTCAAGCAATTCTCCTG
85	168292800	chr11:48015463-48015541	32	2.47	96	AluSx3	-			CTCTGCCTCCTGGGTTCAAGCAGTTCTCCTGC
87	167778204	chr7:120066677-120066743	32	2.09	100	AluY	-	266	237	TCTGTCGCCCAGGCTGGAGTGCAGTGGCGCAA
87	168905740	chr8:50498031-50498098	30	2.27	97	AluY	+	237	266	GCGCCACTGCACTCCAGCCTGGGTGACAGA
87	169066422	chr17:30149597-30149653	28	2.04	96	AluY	-	267	240	CTCTGTCACCCAGGCTGGAGTGCAGTGG
89	166448029	chr1:32915339-32915409	28	2.54	95	LTR10F	-	146	121	AGCAGGTAATCGGAATGAGTCAGGGTAG
89	168380518	chr10:19709190-19709261	28	2.57	95	LTR10F	-	147	120	GAGCAGGTAATCGGAATGAGTCAGGGTG
89	168559287	chr14:53648403-53648640	28	8.57	97	LTR10F	-	147	120	GAGCAGGTAATCGGAATGAGTCAGGGTG
89	168764285	chr14:96200714-96200785	28	2.57	97	LTR10F	-	147	120	GAGCAGGTAATCGGAATGAGTCAGGGTG
90	166878804	chr4:4350686-4350758	25	2.92	97	LTR12	-	139	117	ACAGAGTGCTGATTGGTGCGTTTTT
90	168155570	chr13:47735781-47735853	25	2.92	98	LTR12	-	139	117	ACAGAGTGCTGATTGGTGCGTTTTT
90	168569902	chr10:73896140-73896191	25	2.08	98	LTR12	+	117	138	TGAAAACGCACCAATCAGCACTCTG
91	166647772	chr3:49271131-49271181	24	2.17	96	MER9a3	+			AACAGGCCCCCAAAACTGGCCATA
91	166729566	chr5:19708581-19708631	24	2.17	96	MER9a3	+			AACAGGCCCCCAAAACTGGCCATA
91	167857877	chr6:68610898-68610946	24	2.08	96	MER9a3	+			AACAGGCCCCCAAAACTGGCCATA
91	168774444	chr15:75482768-75482818	24	2.17	96	MER9a3	+			AACAGGCCCCCAAAACTGGCCATA
92	167168859	chr5:95955048-95955154	24	4.4	95	LTR12C	+	1048	1068	ACCAATCAGCTCTCTGTAAAATGG
92	167515735	chr2:214566872-214566976	24	4.38	96	LTR12D	+	677	700	CCAATCAGCTCTCTGTAAAATGGA
92	168521582	chr14:45382085-45382190	24	4.36	95	LTR12C	+	1049	1068	CCAATCAGCTCTCTGTAAAATGGG
92	168905269	chr8:50339559-50339640	24	3.42	95	LTR12D	+	676	699	ACCAATCAGCTCTCTGTAAAATGG
93	169119366	chr16:16376358-16376702	172	2.02	98	MER102b	-			TGCCCCTGCTCTAACAGGCAAGAGCATCCTTCTCCTCTTTTTTTTTAAGAGAAGCTGGAAAATCTGGCTTCATATATGAAATTTCCTAATTTTTAACATGTTGGCAAGTAATTCAAACGTAGAAAAAAAATACTGTGCTTTCGAAATGAAATGTGTCTATGGGCCAGGGATA
93	169129939	chr16:18523148-18523492	172	2.02	98	MER102b	+			GGCATATCCCTGGCCCATAGACACATTTCATTTCGAAAGCACAGTATTTTTTTTCTACGTTTGAATTACTTGCCAACATGTTAAAAATTAAGAAATTTCATATATGAAGCCAGATTTTCCAGCTTCTCTTAAAAAAAAAGAGGAGAAGGATGCTCTTGCCTGTTAGAGCAGG
93	169111101	chr16:14977714-14978058	171	2.02	99	MER102b	-			TGCCCCTGCTCTAACAGGCAAGAGCATCCTTCTCCTTTTTTTTTTAAGAGAAGCTGGAAAATCTGGCTTCATATATGAAATTTCCTAATTTTTAACATGTTGGCAAGTAATTCAAACGTAGAAAAAAAATACTGTGCTTTCGAAATGAAATGTGTCTATGGGCCAGGGACA
94	169766195	chrY:27181404-27181885	157	3.08	96	BSR/Beta	+			AGAGTCACATATCCTGAGTCCTGGGCTCAGCAATGTGACAAAATCCTCCTTTTATGAAGGCCCAGGAAGAAAACAGAGTCACATCACTTAGGTCATGGGCTCAGAGACATGTCCTAATACTCCAACTAGGCAGAGCTCAGGCAGGTGAGGACAGCCG
94	169763806	chrY:25146775-25147256	156	3.08	96	BSR/Beta	-			ATATGTGACTCTCGGCTGTCCTCACCTGCCTGAGCTCTGCCTAGTTGGAGTATTAGGACATGTCTCTGAGCCCATGACCTAAGTGATGTGACTCTTTTTCTTCCTGGGCCTTCATAAAAGGAGGATTTTGTCACATTGCTGAGCCCAGGACTCAGG
94	169765722	chrY:26780517-26780998	156	3.08	96	BSR/Beta	-			ATATGTGACTCTCGGCTGTCCTCACCTGCCTGAGCTCTGCCTAGTTGGAGTATTAGGACATGTCTCTGAGCCCATGACCTAAGTGATGTGACTCTTTTTCTTCCTGGGCCTTCATAAAAGGAGGATTTTGTCACATTGCTGAGCCCAGGACTCAGG
95	167775138	chr6:30618433-30618690	129	2	98	AluSg	+	154	281	GCCTGTAATCCCAGCTACTCGGGAGGCTGAGGCAGGAGAATCGCTTGAACCTAGGAGGCGGAGGTTGCAGTGAGCCGAGATTGTACCTCTGCACTCCAGCCTGGGCGACAGAGCTAGACTCCATCTCAA
95	169238130	chr18:53437131-53437376	123	2	97	AluSx	-	277	156	GGAGTCTCGCTCTGTCTCCCAGGCTGGAGGGCAGTGGTGCAATCTCGGCTCACTGCAACCTCTGCCTCTCGGATTCAAGTGATTCTCCTGCCTCAGACTCCCAAGTAGCTGGGATTACAGGCA
95	169198266	chr20:39685776-39686009	116	2.02	99	AluSx3	+			TGCACCTGTAGTCTCAGCTACTCAGGAGGCTGAGGCAGGAGAATTGCTTGAACCCGGGAGGCTGAGGTTGCAGTGAGCCGAGATCACACCACTGCACTCCAGCCTGGGTGACAGAG
96	169395123	chr22:19011955-19012213	129	2.01	98	MER31A	-	440	333	GGGAAGACTATCCAGGACCGTGTCACTAGGCATAAGGGACCACGGCGATGAGATTCTGCAGTGGGTAAGAGACTGGGCTCAGCCTCGAAGACAGCATGGGCAAGTGCGATCGGACAGTCAAGGAGCAGG
96	169396964	chr22:20478753-20479011	129	2.01	98	MER31A	-	440	330	GGGAAGACTATCCAGGACCGTGTCACTAGGCATAAGGGACCACGGCGATGAGATTCTGCAGTGGGTAAGAGACTGGGCTCAGCCTCGAAGACAGCATGGGCAAGTGGGATCGGACAGTCAAGGAGCAGG
97	168345391	chr11:85820817-85821051	116	2.03	98	C-rich	+			CTGCCTCTGCCTCTCCCTCTCCCCTCTCCCCTCTCCCCTCTCCCCTCTCCCTCTCGGTCTCCCTCTCCCTCTCTTTCCACGGTCTCCCTCTGATGCCGAGCCGAAGCTGGACTGTA
98	167036314	chr4:28311521-28311735	107	2.01	95	LTR12	+	98	204	TGTCTAGCTAAAGGATTGTAAATGCACCAATCAGCACTCTGTAAAAACACACCAATCAGAGCTCTATGTCTAGCTAAAGGACTATAAATGCACCAATCAGTACTCTG
98	167292705	chr2:167600729-167600984	107	2.41	95	LTR12	-	205	99	ACAGAGTGCTGATTGGTGCATTTACAATCCTTTAGCTAGACACAGAGTGCTGACTGGTGCATTTTTACAGAGTGCTGATTGGTGCATTTACAATCCTTTAGCTAGAC
98	168421538	chr10:32890520-32890734	107	2.01	95	LTR12	+	98	204	TGTCTAGCTAAAGGATTGTAAACGCACCAATCAGCACTCTGTAAAAACACACCAATCAACACTCTGTGTCTAGCTAAAGGATTGTAAATGCACCAATCAGCACTCTG
99	167477331	chr2:204323647-204323862	107	2.02	97	AluY	-	138	32	GGCTAATTTTTTGTATTTTTAGTAGAGACAGGGTTTCACCGTGTTAGCCAGGATGGTCTCGATCTCCTGACCCTGTGATCAATCCACCTCAGACTCCCAAAGTGCTG
99	166659962	chr2:47632203-47632410	103	2.02	96	AluY	+	27	129	AATCCCAGCACTTTGGGAGGCTGAGGTGGGCGGATCACAAGGTCAGGAGATCAAGACCATCCTGGCTAACACGGTGAAACCCTGTCTACACTAAAAATACAAA
99	169122382	chr16:16893954-16894153	100	2	96	AluY	-	135	36	TAATTTTTTATATTTTTAGTAGAGACGGGGTTTCACCGTGCTAGCCAGGATGGTCTCGATCTCCTGACCTCGTGATCCACCCACCTCGGCCTCCCAAAGT
100	167936291	chr6:107405705-107405940	107	2.21	95	LTR12	+	142	241	AAACACACCAATCAGCACTCTGTGTATAGCCAAAGGACTGTAAACACACCAATCAGCACTCTATAAAACTGCACCAATCAGCACTCTGTGTCTAGCTAAAAGATTGT
100	168573738	chr10:74869043-74869320	107	2.6	96	LTR12	+	76	182	AAACGCACCAATCAGCACTCTGTGTCCAGCTAAAGGATTGTAAACACACCAATCAGCACTCTGTAAAAATGCACCAATCAGCGCTCTGTGTCTAGCTAAAGGATTGT
100	169688815	chrX:114296426-114296763	107	3.16	95	LTR12	+	82	185	ACCAATCAGCACTCTGTGTCTAGCTAAAGGATTGTAAATGCACCAATCAGCACTCTGTAAAAACGCACCAATCAGCGCTCTGTGTCTAGCTAAAGGATTGTAAATGT
101	166500811	chr1:79735729-79736017	102	2.84	95	LTR12C	+	1256	1358	GCCTTAAGAGCTGTAACACTCACCGCGAAGGTCTGCAGCTTCACTCCTGAAGCCAGCCAGACCACGAGCCCACCGGGAGGAACGAACAACTCCAGACGCGCC
101	167819993	chr6:49596257-49596552	102	2.94	95	LTR12C	-	1355	1264	GCGTCTGGAGTTGTTCGTTCCTCCTGGTGGGCTCGTGGTCTCGCTGGCTTCAGGAGTGAAGCTGCAGACCTTCGCGGTGAGTATTACAGCTCTTAAGGTGGC
101	168246724	chr13:91148075-91148358	101	2.81	96	LTR12C	+	1264	1353	TTAAGAGCTGTAACAGTCACCGCGAAAGTCTGCAGCTTCACTCCTGAGCCAGCGAGACCACGAGCCCACCAGGAGGAACGAACAACTCCAGACCCGCTGCC
102	168219819	chr13:81914058-81914350	102	2.87	95	LTR12C	-	1444	1344	GTTTCTTCCTCCAGGTGGGCTCGTGGTCTCGCTGGCTTCAGGAGTGAAGCTGCAGACCTTCGCGGTGAGTGTTACAGCTCTTAAGGCAGCGCCTCTGGAGTT
102	169299819	chr18:66546240-66546530	102	2.86	95	LTR12C	-	1338	1254	TTCATTCCTCCCGGTGGGCTCGTGGTCTCGCTGGCTTCAGGAGTGAAGCTGCAGATCTTCGCGGTGAGTGTTACAGCTCTTAAGGCAGCATGTCTGGAGTTG
102	167938464	chr9:23913614-23913897	101	2.81	96	LTR12C	-	1442	1343	TTCGTTCCTCCCGGTGGGTTCGTGGTCTCGCTGGCTCAGGAGTGAAGCTGCAGACCTTCGCGGTGAGTGTTACAGCTCTTAAGGCGGCACGTCTGGAGTTG
103	166966108	chr4:17834811-17834994	90	2.07	96	AluSg4	+			GGAGAAACCCCCATCTCTACTAAAAATACAAAAATTAACCAGGCATGGTGGTATGTGCCTGTAATCCCAGCTACTCAGGAGGCTGAGGCA
103	167339506	chr7:33008293-33008469	85	2.08	97	AluSx	-	189	108	TTTTGCCTCAGCCCCCCGAGTAGCTGGGACTACAGGCATATGCCACCATGCCTGGCTAATTTTTGTATTTTTAGTAGAGACGGGG
103	167462829	chr7:55786690-55786863	85	2.05	98	AluSq2	+			GGCAAAACCCCGTCTCTACTAAAAATACAAAAATTAGCCAGGCATGGTGGCATATGCCTGTAATCCCAGCTACTCGGGGGACTGA
104	169344101	chr16:58744553-58744733	86	2.1	98	AluY	+	53	132	AGCCGGGCGGATCACGAGGTCAGGAGATCGAGACCATCCTGGCTAACACGGTGAAACCCCGTCTCTAATAAAAATACAAAAAAATT
104	168174256	chr13:62363202-62363380	85	2.11	96	AluY	+	50	134	AGGCAGGCGGATCACGAGATCAGGAGATCGAGACCATCCTGGCTAACCCGGTGAAACCTCGTCTCTACTAAAAATACAAAAAATT
104	166985539	chr3:144706672-144706832	80	2.01	99	AluY	+	54	132	TGGGCAGATCATGAGGTTAGGAGATCAAGACCATCCTGGCTAACACGGTGAAACCTCGTCTTTACTAAAAATACAAAAAA
105	168005975	chr9:66459327-66459482	78	2	98	L1M1	-	2549	2481	CCCCTGCCTCTTTCTCTACATCTTCTTTAAAACAAATAACTCTTAGATCTGTCTTTGTGAGGCTATTTTCTAGATCCT
106	167539899	chr5:175514694-175514806	55	2.05	96	L1MC2	-	935	881	CAATGACTGAGCCAATAGTGATACATTCTTATGAACAGAAATCCAAGGTTAGCAT
107	169763727	chrY:25079115-25079224	55	2	98	AluSp	+	87	129	GAGTTCAAGATAAGCCTGACCAACATGGAGAAACCTCTTCTCTACTAAAAATACA
107	169765643	chrY:26712863-26712972	55	2	98	AluSp	+	87	129	GAGTTCAAGATAAGCCTGACCAACATGGAGAAACCTCTTCTCTACTAAAAATACA
107	169766271	chrY:27249416-27249525	55	2	98	AluSp	-	129	75	TGTATATTTAGTAGAGAAGAGGTTTCTCCATGTTGGTCAGGCTGATCTTGAACTC
108	167137564	chr7:7025706-7025808	51	2.04	97	AluSx1	+			TCCCAGCACTTTTGGGAAGCTGAGGCAGGCAGATCACCTGAGGTCAGGAGT
108	166876526	chr4:4029676-4029777	50	2.04	98	AluSx1	+			TCCCAGCACTTTGGGAAGCTGAGGCAGGCAGATCACCTGAGGTCAGGAGT
108	166912150	chr4:9611047-9611148	50	2.04	97	AluSx1	-			GAACTCCTGACCTCAGGTGATCCGCCCGCCTCAGCTTCCCAAAGTGCTGG
109	168198355	chr11:7831831-7831969	50	2.78	97	MER11A	-	836	799	ACAGGGCAAAGGGCAAAAGCAGAACCACTGATAAGGGTCCAACAAAGATC
109	168373124	chr11:101082243-101082380	50	2.76	95	MER11A	-	836	800	ACAGGGCAAAGGGCAAAAGCAGAACCACTGATAAGGGTACAACAAAGATC
110	166685043	chr1:144064222-144064329	48	2.27	97	AluSx	+	177	218	CAGGAGGCTGAGGCAGGAGAATCACTTGAACCCGGAAGGTGGAGTTTG
110	168828296	chr15:93387811-93387905	46	2.07	98	AluSx	-	218	177	CAAACTCCACCTCCCGGGTTCAAGTGATTCTCCTGCCTCAGCCTCC
111	167245528	chr1:225529125-225529215	45	2.02	98	AluSp	+	84	128	ACCAGCCTGACCAACATGGAGAAACCCCATCTCTACTAAAAATAC
111	166867847	chr1:162457428-162457513	42	2.05	98	AluSx3	+			GCAGCCTGGCCAACATAGTGAAACCCCATCTCTACTAAAAAT
111	169545674	chr19:50390223-50390308	42	2.05	96	AluSx	-	129	88	TGTATTTTTAGTAGAGATGGGGTTTCACCACGTTGGCCAGGC
112	166454427	chr1:38293269-38293367	44	2.25	96	AluYk11	-			CGTGATCCACCCGCCTCGGCCTCCCAAAGTGCTGGGATTACAGG
112	168666878	chr14:78956491-78956600	44	2.51	97	AluSc8	-			TGTGATCCACCACACCCGGCCTCCCAAAGTGCTGGGATTACAGG
112	169496180	chr19:11670824-11670932	44	2.49	95	AluSx	-	64	22	CGTGATCCACCCGCCTCGGCCTCCCAAAGTGCTGGGATTACAGG
113	168123139	chr9:140830266-140830391	41	3.07	95	AluY	-	260	221	GCCCAGGCTGGAGTGCAGTGGCACGATCTCGGCTCACTGCC
113	168582269	chr14:61231910-61231993	39	2.15	97	AluSx	+	224	261	AGTGAGCCAAGATCGTGCCACTGCACTCCAGCTTGGGCA
114	169140034	chr18:32548813-32548907	40	2.38	95	L2	+			CTCTCTCTCTCTCTCACACACACACACACACACACACACA
114	169140038	chr18:32548815-32548905	38	2.39	96	L2	+			CTCTCTCTCTCTCACACACACACACACATACACACACA
115	166615475	chr1:116145847-116145928	36	2.28	98	L1PA3	+	824	859	GCACATGTACACATATGTAACTAACCTGCACATTGT
115	166946548	chr3:136971425-136971505	36	2.25	100	L1PA3	+	824	859	GCACATGTATACATATGTAACTAACCTGCACATTGT
115	168767520	chr10:111482701-111482781	36	2.25	98	L1PA5	+	823	858	GCACATGTATACATATGTAACAAACCTGCACATTGT
116	168704347	chr15:56866786-56866905	36	3.36	99	L1PA2	-	868	833	TACATGTGCACATTGTGCAGGTTAGTTACATATGTA
116	168795219	chr15:81960819-81960903	36	2.39	97	L1PA2	-	869	834	GTACATGTGCACATTGTGCAGGTTAGTTACATATGT
116	169691073	chrX:116075245-116075329	36	2.39	97	L1PA2	-	869	834	GTACATGTGCACATTGTGCAGGTTAGTTACATATGT
117	166852025	chr3:113509010-113509085	32	2.38	98	AluSx1	+			CGGGAGGCTGAGACAGGAGAATTGCTTGAATC
117	168880452	chr12:85993386-85993464	32	2.47	97	AluSx1	+			ACTCGGGAGGCTGAGACAGGAGAATTGCTTGA
117	168410819	chr11:122832130-122832187	29	2	98	AluSx	-	204	176	TTCAAGCAATTCTCCTGTCTCAGCCTCCC
119	168062814	chr9:88581915-88581989	32	2.34	96	AluSx	+	176	207	GGGAGGCTGAGGTGGGAGAATCGCTTGAACCC
119	168654703	chr10:92965640-92965716	32	2.41	96	AluSz6	+			GGGAGGCTGAGGTGGGAGAATTGCTTGAACAC
119	168900701	chr8:48454352-48454429	32	2.44	98	AluSx	+	174	205	TCGGGAGGCTGAGGTGGGAGAATTGCTTGAAC
120	168073619	chr9:98311062-98311141	32	2.5	96	AluSz	+	176	203	ACCTGGGAGGCTGAGGCAGGAGAATCACTTGA
120	168625339	chr15:34361510-34361589	32	2.5	97	AluSg	+	174	201	ACCTGGGAGGCTGAGGCAGGAGAATTGCTTGA
120	168693359	chr10:99471113-99471224	32	3.5	96	AluSz	+	176	203	ACCTGGGAGGCTGAGGCAGGAGAATCGCTTGA
122	166748640	chr5:23911736-23911799	29	2.21	95	L1PA7	+	567	595	GGATGAGTTCATGTCCTTTGCAGGGACAT
122	167519054	chr4:105941866-105941931	29	2.28	98	L1PA6	+	565	593	AAGGATGAGTTCATGTCCTTTGTAGGGAC
122	169766451	chrY:27408896-27408958	29	2.21	96	L1PA5	+	567	595	GGATGAGTTCATGTCCTTTGCAGGGACAT
123	169558815	chrX:448088-448149	29	2.17	98	AluY	-	35	12	GCTGGGATTACAGGCATGAGCCACTGTGT
123	169736143	chrY:398088-398149	29	2.17	98	AluYc	-	35	12	GCTGGGATTACAGGCATGAGCCACTGTGT
123	168570784	chr14:57499691-57499745	27	2.04	98	AluSx1	-			CTGGGATTACAGGCATGAGCCACTGTG
124	167295485	chr5:115264526-115264874	28	12.41	95	LTR10F	-	132	105	ATGAGTCAGGGTGGAGCAGGTAATCGGA
124	167582803	chr2:236565087-236565157	28	2.54	95	LTR10F	+	103	131	TTTCGATTACCTGCTCCACCCTGACTCA
124	168862347	chr12:72124964-72125020	28	2.04	96	LTR10F	-	132	107	ATGAGTCAGGGTGGAGCAGGTAATCGAA
125	166858018	chr1:160272864-160272922	26	2.27	96	AluSz	+	184	206	GAGGCAGGAGAATCACTTGAACCTGG
125	168062272	chr9:88176178-88176239	26	2.42	96	AluSg	+	182	204	GAGGCAGGAGAATCACTTGAACCTGG
125	169145245	chr18:33723151-33723211	24	2.5	95	AluSx	-	206	185	CAGGTTCAAGTGATTCTCCTGCCT
126	167288333	chr4:62196521-62196586	25	2.68	95	LTR12B	-	162	138	TGCTGATTGGTGCATTTTTACAGAG
126	168789523	chr15:80202036-80202101	25	2.68	95	LTR12B	-	162	138	TGCTGATTGGTGCATTTTTACAGAG
126	168886711	chr12:90837364-90837429	25	2.68	95	LTR12B	-	162	138	TGCTGATTGGTGCATTTTTACAGAG
127	167605305	chr4:135484679-135484730	25	2.12	96	AluSx	+	21	45	GCCTGTAATCCTAGCACTTTGGGAG
127	167763943	chr6:26826439-26826488	25	2	98	AluSx1	-			CTCCCAAAGTGCTAGGATTACAGGC
127	167839175	chr6:58226554-58226602	25	2	96	AluSx1	-			CTCCCAAAGTGCTAGGATTACAGGC
129	166454523	chr1:38374027-38374080	24	2.25	96	HERVH-int	+			CCTCTCTTGCTACCCTTCAATCTC
129	166525226	chr2:3868295-3868368	24	3.08	95	HERVH-int	-			GGGAGATTGAAGGGTAGCAAGAGA
129	167971774	chr9:35637512-35637565	24	2.25	98	HERVH-int	+			CCTCTCTTGCTACCCTTCAATCTC
130	166839579	chr3:107290332-107290385	24	2.25	96	HERVH-int	-			GAGAGGGAGATTGAAGGGTAGCGA
130	168742777	chr14:92515875-92515928	24	2.25	96	HERVH-int	-			GAGAGGGAGATTGAAGGGTAGCAA
130	168919682	chr12:110848281-110848334	24	2.25	96	HERVH-int	-			GAGAGGGAGATTGAAGGGTAGCAA
131	166880540	chr2:99887567-99887617	24	2.17	96	MER9a3	-			TGTTTATGGCCAGATTTGGGGGCC
131	167736558	chr6:18882364-18882414	24	2.17	96	MER9a3	-			TGTTTATGGCCAGATTTGGGGGCC
131	169510448	chr19:21680650-21680700	24	2.17	96	MER9a3	-			TGTTTATGGCCAGATTTGGGGGCC
132	169510309	chr19:21577569-21577619	24	2.12	100	AluSg4	-			CAGCCTCCCAAAGTGCTGGGATTA
132	169733040	chrX:153117268-153117318	24	2.12	100	FLAM_C	-	47	26	CAGCCTCCCAAAGTGCTGGGATTA
132	168324076	chr10:1512977-1513021	22	2.05	100	AluY	+	26	47	TAATCCCAGCACTTTGGGAGGC
134	166583758	chr2:21374789-21374842	22	2.45	96	AluY	-	264	247	GCTGTGTCGCCCAGGCTGGAGT
134	167141170	chr4:41066005-41066058	22	2.45	96	AluY	-	264	247	GCTGTGTCGCCCAGGCTGGAGT
134	169029123	chr16:1407524-1407577	22	2.45	96	AluY	-	264	247	GCTGTGTCGCCCAGGCTGGAGT
135	167489820	chr5:157394697-157394753	22	2.59	96	LTR17	+	693	714	GCCACCATCTTGGAAGTGGCCC
135	168542282	chr14:49216222-49216280	22	2.73	95	LTR17	+	693	714	GCCACCATCTTGGAAGTGGCCC
135	169406624	chr22:29157852-29157911	22	2.73	95	LTR17	+	693	714	GCCACCATCTTGGAAGTGGCCC
136	168462257	chr10:46244602-46244645	22	2	95	AluSq2	+			TGTAATCCCAGCGCTTTGAGAA
136	168468365	chr10:47905714-47905757	22	2	95	AluSq2	+			TGTAATCCCAGCGCTTTGAGAA
136	168481459	chr10:51849589-51849632	22	2	95	AluSq2	+			TGTAATCCCAGCGCTTTGAGAA
137	169398298	chr22:21678692-21681235	849	2.99	98	AluSc8	-			TATATATATATATATATATATATAATTTGGGAATTTGGGAATAAACTGAATCCCAATTCACACTGGGACTACACCAGCTGCCACCATGCCTGGCTAATTTTTTGTATTTGTAGTAGAGACAGGGTTTCACTGTATTGGCCAGGATGGTCTTGATCTCCTCACCTTGTGATCCTCTTGCCTTGGCCTCCCAAAGTGCTGGGATTACAGGCCTGAGTCAAGATACATATTTTTTAAATGAAGAAAAATTTCAAAGATACTCTGCTTGGTACAATAATCAAATATATAAATTGAGGAATAAAACATAATCATGAAACATATTTATAACTGCATATGGAAAATACAGAGGCTAATTTTTTAAATAACATATTTTGAAAGCATTAACTAGTAATTTGAAAAGAT…
139	168153635	chr13:45956726-45958113	669	2.08	96	HERVE-int	-			GCGATGGGGGTCCTAAGGCAGGGGGGGAAGAGGGGCTGGCTCTCATCCAACACAAAATGGGCAGCCTTTATGTTCAGGTTTTGCCCAAGAGTCAGCTTATTTGCTTCTTGTACTAGCAGGGCAGTTGATGCCAAGGCCCTCAAACATGAGGAGCCATCCTTCAGAAACCCTCTCTAGTTGTTCAGAGACGTAGGCCACCGGCCTCAGCCAGGGCCCCACAGTTTCGGTTAAAAGTCCAGCTGCCATCTTTTCTCTATCTAACGCATACAATGGAAAAGCCTTTGCCAGATCGGGTAGCCCCAGGGCTGGGGCTGCCAGAAGTTTTTCCTTTAACTCATGAAAGACTTGCTGTTCTTGGGATCCCCATTCCAAAGGTTCCCGGTCCCCGCCCCCTTTGTG…
139	168153623	chr13:45952166-45954205	664	3.07	95	HERVE-int	-			GCGATGGGGGTCCTAAGGCAGGGGGGGAAGAGGGGATGGCTCTCACCCAACCCAAAATGGGCGGCCTTTATGTTCAGGTTTTGCCCAAGAGTCAGCTTATTTGCTTCTTGTACTATCAGGGCAGTTGATGCCACGGCCCTCAAACAGGGGGGCCATCCTTTAGAAACCCTCTCTAGTTGTTTAGAGACGTAGGCCACCGGCCTCAGCCAGGGCCCCAGAGTTTCGGTTAAAAGTCCAGCTGCCATCTTTTCTCTATCTGACGCATTCAATGGAAAAGGCTTTGTCAGATCGGGTAGCCCCAGGGCTGGGGCTGCCAGAAGTTTTTCCTTTAACTCATGAAAGACTTGCTGTTATTGGGATCCCCATTCCAAAGGTTCCGGTCCCCGCCCCCTTTGTGAC…
140	166893324	chr1:168853234-168853992	379	2	97	L1PA3	-	536	158	TATATGTGCCACATTTTCTTAATCCAGTCTATCATTGTTGGACATTTGGATTGGTTCCAAGTCTTTGCTATTGTGAATAGTGCCGCAATAAACATACATATGCATGTGTCTTTATAGCAGCATGATTTATAATCCTTTGGGCATATACCCAGTAATGGGATGGCTGGGTCAAATACTATTTCTAGTTCTAGATCCCCGAGGAATCACCACACTGACTTCCACAATGGTTAAACTAGTTTACAGTCCCACCAACAGTGTAAAAGTGTTCCTATTTCTCCACATCCTCTCCAGCACCTGTTGTTTCCTGACTTTTTAATGATCGCCATTCTAACTGATGTGAGATGGTATCTCATTGTAGTTTTGATTTGCATGTCTCTGA
140	167149608	chr1:211149385-211150422	353	2.94	97	L1P2	+			ACAATGAGATACCATCTCACACCAGTTAGAATGGCGATTATTAAAAAGTCAAGAAACAACAGGTGCTGGAGAGGATGTGGAGAAATAGGAACACTTTTACACTGTTGGTGGGACTGTAAACTAGTTCAACCATTGTGGAAGTCAGTGTGGCGATTCCTCAGGGATCTAGAACTAGAAATACCATTTGACCCAGCCATCCCATTACTGGGTATATACCCAAAGGATTATAAATCATGCTGCTATAAAGACACATGCACATGTATGTTTACTGCGGCACTATTCACAATAGCAAAGACTTGGAACCAACCCAAATGTCCATCAATGATAGACTGGATTAAGAAAACGTGGCACAT
141	169560358	chrX:1421395-1422313	364	2.52	95	AluSx1	-			TTTATTTATTTATTTATTTTGAGACAGGGTCTCACTCTGTCACCCAGGCTGGAGTGCAATGGCACGATCTCGGCTCACTGCAACCTCCGCCTCCCGGGTTCAAGCGATTCTCCTGCCTCAGCCTCCCGAGTAGCTGGGATTACAGACATGCATCACGCTTGGCCAATTTTTGTATTTTTATTTTTATTTATTTATTTATTTATTTTGAGATGGAGTTTCGCTGTGTCACCCAGGCTGGAGTGCAATGGCACGATCTTGGCTCACTGCAACCTCCGTCTCCCAGGCTCAAGCGATTCTCCTGCCTCAGCCTCCTGAGTAGCTACGATTACAGACATGCATCATGCTTGGCCATTTTTTAAATATT
143	169513477	chr19:23850501-23851113	280	2.21	95	LTR12C	-	928	653	AGCTAGACACAGAGTGTCGATTGGTGCACTCACAAACCCTGAGCTAGACACAGGGTGCTGACTGGTGTGTTTACAATCCCTGAGCTAGACATAAAGGTTCTCCAAGGCCCCACCAGAGCAGCTAGATACAGTGTCAACTGGTGCACTCACAAACCCTGAGGAGCTAGACACAGGGTGCTGATTGGTGTGTTTACAAACCTTGAGCTAGATACAGAGTGCCGACTGGTGTATTTACAATCCCTGAGATAGACATAAAGGTGCTCCAAGGCCCCACCAAAGC
143	169693628	chrX:118343847-118344610	277	2.75	95	LTR12C	-	928	651	AGCTAGCTACAGAGTGTCGATTGGTGCACTCACAAACCTTGAGCTAGACACAGGGTGCTGATTGGTGTATTTACAATCCCTGAGCTAGACATAAAGGTTCTCCAAGGCCCCACCAGAGCAGCTAGATAGAGTGTCGATTGGTGCACTCACAAACCTTGAGCTAGGCACAGGGTGCTGATTGGTGTGTTTACAAACCTTGAGCTAGATACAGAGTGCCGATTGGTGTATTTACAATCCCTGAGCTAGACATAAAGGTTCTCCACGTCCCCACCAGAGC
145	169533334	chr19:42397372-42398063	269	2.57	95	MSR1	-	253	9	GAGGGAGGAGGGGGCTGGGGGCCTGGACTCCTGGGTCTGAGGGAGGAGGGGGCTGGGGGCCTGGACTCCTGGGTCTGAGGGAGGAGGAGGCTGGGGGCCTGGACTCCTGGGTCTGAGGGAGGAAGGGGCTGGGGGGCCTGGACGCCTGGGTCTGAGGGAGGAGGGGGCTGGGGGGCCTGGACGCCTGGGTCTGAGGGAGGAGGGGGCTGGGGGGCCTGGACGCCTGGGTCTGAGGGAGGAGGGGGCTGGGGGCCTGGACGCCTGGGTCT
145	169544948	chr19:49966037-49967074	255	4.08	95	MSR1	-	259	11	GGGTCTGAGGGAGGAGGTGCTGGGGCCCGGATTCCTGGGTCTGAGGGAGGAGGGGCTGGGGCCTGGACTCCTGGGTCTGAGGGAGGAGGGGCTGGGGGTCCAGACTCCTGGGTCTGAGGGAGGAGGGGCTGGGGGCCTGGACTCCTGGGTCTGAGGGAGGAGAGGCTGGGGGTCCAGACTCCTGGGTCTGAGGGAGGAGGGGCTGGGGGCCTGGACTCCTGGGTCTGAGGGAGGAGGGGCTGGGCCTGGACTCCT
146	169559790	chrX:994048-994796	269	2.78	95	AluSx3	-			TCAGGTGATCCACCTGCTTCGGCCTCCCAAAGTGCTGGGACTACAGGCGCCCACCACACGCCCAGCTAATTTCTTGTATTTTTAATAGAGACGGGGTTTCACTATGTTGGCCAGGCTGGTCTCGATCTCCTGACCTCATGATCTGCCCGCCTCAGCCTCCCAAAGTGCTGGGATTACAGGCGTGAGCCACTGCACCCGGCCTAATGTTTGTATTTTCAGTAGAGATGATGTTTCACTGTGTTGGGCAGGCTGGTCTCGAACTCCTGACC
146	169737118	chrY:944048-944796	269	2.78	95	AluSx	-	191	1	TCAGGTGATCCACCTGCTTCGGCCTCCCAAAGTGCTGGGACTACAGGCGCCCACCACACGCCCAGCTAATTTCTTGTATTTTTAATAGAGACGGGGTTTCACTATGTTGGCCAGGCTGGTCTCGATCTCCTGACCTCATGATCTGCCCGCCTCAGCCTCCCAAAGTGCTGGGATTACAGGCGTGAGCCACTGCACCCGGCCTAATGTTTGTATTTTCAGTAGAGATGATGTTTCACTGTGTTGGGCAGGCTGGTCTCGAACTCCTGACC
147	169559817	chrX:1010174-1011199	263	3.9	96	AluSx1	+			GGCTGGGTGCGGTGGCTCACGGCTGTAATCTCAGCACTGTGGGAGGCCGAGGCAGGCGGATCACCTGAGGTCAGGAGTTCGAGACCAGCCTGGTCAACATGGTGAAAACCCCGTCTCTACTAATAATACAAAAATTAGCTGGGCATCGTGTTGGGCACCTGTAATCCCAGCTACTTGGGAGGCTGAGGCAGGAGGATCACTTGAACCCAGGAGGTGCAGGTTACAGTGAGCTGAGATGCTGAGATCTTTTAAGATATCTTTTT
147	169737145	chrY:960174-961199	263	3.9	96	AluSx1	+			GGCTGGGTGCGGTGGCTCACGGCTGTAATCTCAGCACTGTGGGAGGCCGAGGCAGGCGGATCACCTGAGGTCAGGAGTTCGAGACCAGCCTGGTCAACATGGTGAAAACCCCGTCTCTACTAATAATACAAAAATTAGCTGGGCATCGTGTTGGGCACCTGTAATCCCAGCTACTTGGGAGGCTGAGGCAGGAGGATCACTTGAACCCAGGAGGTGCAGGTTACAGTGAGCTGAGATGCTGAGATCTTTTAAGATATCTTTTT
148	169560507	chrX:1487546-1496121	235	36.78	97	MLT1B	+	162	364	CTCATAAGAAGAGGAGATGAGGACACAGACACACACAGAGGGACGACCCTGTGAGGGCACAGGGAGAAGACGGCGTCTCCAAGCCCAGGAGAGGGGCCTCAGGAGGAACCAGCCCTGCCCACACCTGGATCTCAGACCTCCAGCCTCCAGGGCTGTGGGAGAATCAATGTGTTTTGTTTCTAAGCCGCCCAGCCTCTGGTATTCTGTGACAGCAGCCTGAGATGGACTAAGACAT
148	169737835	chrY:1437546-1446121	235	36.78	97	MLT1B	+	162	364	CTCATAAGAAGAGGAGATGAGGACACAGACACACACAGAGGGACGACCCTGTGAGGGCACAGGGAGAAGACGGCGTCTCCAAGCCCAGGAGAGGGGCCTCAGGAGGAACCAGCCCTGCCCACACCTGGATCTCAGACCTCCAGCCTCCAGGGCTGTGGGAGAATCAATGTGTTTTGTTTCTAAGCCGCCCAGCCTCTGGTATTCTGTGACAGCAGCCTGAGATGGACTAAGACAT
149	168468693	chr10:48029574-48030051	232	2.07	96	L1P3	-			TTTGTTGCTATTGCTTTTGGTGTTTTAGTCATGAAGTCTCTACCAATCCCTATGTCCTAAATGGTATTTGCCTAGATTTTCTTCTAGGGTGTTTATGGTTTTAGGTCTTACATTTAAGTCTTTAATCCATCTTGAGTTAATTTTTGTATAAGGTGTAAGGAAGGGGTCCAGTTTCAGTTTTCTGCATATGGCTAGCCAGTTTCCCCAACACCATTTATTAAACAGGGGATCC
149	168481827	chr10:51974857-51975334	232	2.07	96	L1P3	-			TTTGTTGCTATTGCTTTTGGTGTTTTAGTCATGAAGTCTCTACCAATCCCTATGTCCTAAATGGTATTTGCCTAGATTTTCTTCTAGGGTGTTTATGGTTTTAGGTCTTACATTTAAGTCTTTAATCCATCTTGAGTTAATTTTTGTATAAGGTGTAAGGAAGGGGTCCAGTTTCAGTTTTCTGCATATGGCTAGCCAGTTTCCCCAACACCATTTATTAAACAGGGGATCC
150	169626887	chrX:62359639-62360326	228	3.02	99	MER41-int	+			CTTACTGAATGTATTCTTAAACTGAACACTTATTAATCTTCCAGATATCACCTTTTGTCATAACTCAAGACTTATGAATGGCCCTCACCATAATGATGCTTTTTGACTGAGCTCTTCTCTAACCTGAATGCAAGAGGTTAGGCATGAATATCATCCCCCCTGTTCAGCCTGAAGAAGTTACAGAAGATGAATCTTCCTCTCTCTACAGCCCTTAGGATTAAGGGTTCT
150	169627004	chrX:62457971-62458658	228	3.02	99	MER41-int	-			TAAGAGAACCCTTAATCCTAAGGGCTGTAGAGAGAGGAAGATTCATCTTCTGTAACTTCTTCAGGCTGAACAGGGGGGATGATATTCATGCCTAACCTCTTGCATTCAGGTTAGAGAAGAGCTCAGTCAAAAAGCATCATTATGGTGAGGGCCATTCATAAGTCTTGAGTTATGACAAAAGGTGATATCTGGAAGATTAATAAGTGTTCAGTTTAAGAATACATTCAG
153	167362181	chr1:243299917-243300354	219	2	97	L2c	-			AAGTAATGTGAATACAGAAATCAAGAAGAGTACAATCCTTGTTCTCCAGCAAAGAGTCTAGTGGGAAACACACATTTTGAAAAATTTACACAAAATAGTAAGTTTTTATACTGAGTGTTGGTATTACCCCAGTTGAGATGCATGGGCAAAACCAGGGGTCACCAACCTCTGTAAAGAGCCAGAGGGTGAAGGTTTTAGTCTTTGAGGGACACAGGGTCT
154	167963132	chr6:119762701-119763082	169	2.26	96	LTR12C	+	720	841	TGTGTCTAGCTCAGGGATTGTAAACACACCAATCAGCACCCTGTGTCTAGCTCAGGGTTTGTGAATGCACCAATCCACACTCTGTATCTAGCTACTCTGGTGGGAACTTGGAGAACCTTTGTGTCCACACTCTGTATCTAGCTAATCTAGTGGGGACCTGGAGAACCTT
155	169561814	chrX:2308782-2309123	169	2.02	95	L1MB3	-	631	510	CCTTTGAGGATTGGATTATTTCACTTAGCATTAATGTCCTCAAGGTTAGCCCACATCGCAGCATGCATCTGAATACCCTTCCTTTTTTATGGCTGCGTAATATTCCACCATTTGGATACACCACATTCTGCTTATCCATCTGCCTCTGGAAGGACACAGTTTCTCTCCA
155	169739142	chrY:2258782-2259123	169	2.02	95	L1MB3	-	631	510	CCTTTGAGGATTGGATTATTTCACTTAGCATTAATGTCCTCAAGGTTAGCCCACATCGCAGCATGCATCTGAATACCCTTCCTTTTTTATGGCTGCGTAATATTCCACCATTTGGATACACCACATTCTGCTTATCCATCTGCCTCTGGAAGGACACAGTTTCTCTCCA
156	167632042	chr7:72650416-72650796	166	2.3	96	AluSx	+	85	250	CCAGCCTGGACAACATGGTGAAACCCCATCTCTACCAAAAATATAAAAATTAGCTGGGCGTGGTGGCATGCATCCACAATCCCAGCTACTGGGGAGGCTGAGGCATGAGAATCGCTTGAACCGGGGAGGCAGATGTTGCAGTGAGCCGAGACGGCGCCACTGCACT
156	167637839	chr7:74204096-74204476	166	2.3	95	AluSz	+	85	250	CCAGCCTGGACAACATGGTGAAACCCCATCTCTACCAAAAATATAAAAATTAGCTGGGCGTGGTGGCATGCATCCACAATCCCAGCTACTGGGGAGGCTGAGGCATGAGAATCGCTTGAACCGGGGAGGCAGATGTTGCAGTGAGCCGAGACGGCGCCACTGCACT
157	169558697	chrX:377260-377794	165	3.24	97	AluJo	-	282	156	TTTTCTGTAGAGATAGGGTCTCCCTATGTAGCCCAGGCTGGGGTGCAGTGGCATGATCTTGGCTCACTGCAGCCTCCAATCCTTGGGCTCAAGCGATCCTCCTGCCTCAGCCTCCCGAGTAGCTGGGACCACAGGCATGCACCACTGTGCCAGCCTCATTTTGTA
157	169736025	chrY:327260-327794	165	3.24	97	AluJo	-	282	156	TTTTCTGTAGAGATAGGGTCTCCCTATGTAGCCCAGGCTGGGGTGCAGTGGCATGATCTTGGCTCACTGCAGCCTCCAATCCTTGGGCTCAAGCGATCCTCCTGCCTCAGCCTCCCGAGTAGCTGGGACCACAGGCATGCACCACTGTGCCAGCCTCATTTTGTA
158	169559172	chrX:654038-654357	159	2.03	95	AluSx3	-			GATCTCGGCTCACTGCAACCTCCGCCTCCTGGGTTCAAGTGATTCTCCTGCCTCAGCCTCCTGAGTAGCTGGGGCTACAGGCACCCATGACCACCCCTGGCTTTTAATTTTTTTTTTGTATTTTTAGTAGAGATGGGGTTTCACCACATTGGTCAGGCT
158	169736500	chrY:604038-604357	159	2.03	95	AluSx1	-			GATCTCGGCTCACTGCAACCTCCGCCTCCTGGGTTCAAGTGATTCTCCTGCCTCAGCCTCCTGAGTAGCTGGGGCTACAGGCACCCATGACCACCCCTGGCTTTTAATTTTTTTTTTGTATTTTTAGTAGAGATGGGGTTTCACCACATTGGTCAGGCT
159	169558752	chrX:408534-408860	158	2.07	95	AluSx	-	283	157	TTTCTTTTTTTGAGATGGAGTCTCGCTCTGTCGCCCAGGCTGGAGTGCAATGGCAAGATCTCAGCTCACTGCAACCTCCACCTCCTGAGGTCAAGTGATTCTCCTGCCTCAGCCTCCCAAGTAGCTGAGATTACAGGTGCCCACCATGCCAGACTAAT
159	169736080	chrY:358534-358860	158	2.07	95	AluSz6	-			TTTCTTTTTTTGAGATGGAGTCTCGCTCTGTCGCCCAGGCTGGAGTGCAATGGCAAGATCTCAGCTCACTGCAACCTCCACCTCCTGAGGTCAAGTGATTCTCCTGCCTCAGCCTCCCAAGTAGCTGAGATTACAGGTGCCCACCATGCCAGACTAAT
160	169558760	chrX:410727-411502	155	5.01	98	AluJr	-			TAGAGATGGGGTCTCGCTATGTCTCCCAGGCTGAAGCTCTGTGGTGTCATCATAGCTCACTGCAGCCTCGAACTCCTGGGCTCAACTGATCCTCCCACCTCAGCCTCCTGAAGTGCTGGGATTAGGGGGGTGAGCCACTGCACTCAGCCAACAGA
160	169736088	chrY:360727-361502	155	5.01	98	FRAM	-			TAGAGATGGGGTCTCGCTATGTCTCCCAGGCTGAAGCTCTGTGGTGTCATCATAGCTCACTGCAGCCTCGAACTCCTGGGCTCAACTGATCCTCCCACCTCAGCCTCCTGAAGTGCTGGGATTAGGGGGGTGAGCCACTGCACTCAGCCAACAGA
161	169735828	chrY:232487-233352	154	5.67	95	A-rich	+			AAAAAAAAAAAAAGAAAGAAAAATTAGCCTGGTGTGGTGGTGGGTGCCTGTGGTCCCAGCTGCTCGGGACGCTGAGGTGGGAGGATTGCTTGAGCCCAGGAGTTTGACGCCAGCATGGGCAATATGGTAAGACCCTATTATCTACAAAAAAAAA
164	169740996	chrY:3573181-3573464	141	2.02	96	MER4A1	+	1	100	AATAAGCAGGGTAAGTATCTCAGATTGTCGCTAGGAGGTGTGAAAGGAAAATATCTTGGGCCCCCACAATCACAATCACGAAGCTAAAGGGAAAATTCAAGCTGGGAACTGCTTAGGGCAACCTGCCTCCCATTCTATTCA
165	166684964	chr3:61718061-61718324	132	2	97	AluY	+	92	223	CTAACACGGTGAAACCCCGTCTCTACTAAAAATACAAAAAATTAGCCGCGCATGATGGCGAGCACCTGTAGTCCCAGCTACTCGGGAGGCTGAGGCAGGAGAATGGCATGAACCCGAGAGGCGGAGCTTGCA
166	167172854	chr5:96653792-96654068	132	2.13	96	LTR12	-	290	160	TGCTGATTGGTGCGTTTTTACAGAGTGCTGATTGGTGCTTTTACAAACCGTTAGCTAGACACAGAGCGCTGATTAGTGTGTTTTTACAGAGTGCTGATTGGTGCATTTACAAACCTTTAGCTAGACACAGAA
166	167324295	chr7:30620556-30620969	131	3.17	95	LTR12	-	229	99	CAGAGCACTGATTGGTGTGTTTTTACGAGTGCTGATTGTTGTGCTTACAAACTTTTAGCTAGACACAGAGCGCTGATTGGTGCGTTTTTACAGAGTGCTGATTGGTGTGTTTACAAACCTTTAGCTAGACG
167	169660496	chrX:89908168-89908431	131	2.02	99	LOR1-int	+			ACGATAGAGAAAATGATAGCACTTTCTGTGGTATAAATATCTTATTAACCCATCCTTGTGCTGTTAAGTTATAGGGCTTTGAATCCTGGAACTTAACAGCACAAAGTGCCTTTGAATCTGAAAAGGCACAC
167	169741681	chrY:4102130-4102391	131	2	99	LOR1-int	+			ACGATAGAGAAAATGATAGCACTTTCTGTGGTATAAATATCTTATTAACCCATCCTTGTGCTGTTAAGTTATAGGGCTTTGAATCCTGGAACTTAACAGCACAAAGTGCCTTTGAATCTGAAAAGGCACAC
171	169552438	chr19:54817594-54817829	118	2	96	AluSc8	+			AGGCCAGGCGCAGTGGCTCACACCTGTAATCCCAGCACTTTGGGAGGCCGAGGCGGGCAGATCACGAGGTCAGGAGATCGAGACTATCCTGGCCAACATGGTGAAACCCAGTCACTAC
171	169206095	chr16:30402130-30402359	115	2	95	AluSc8	-			AGAGACAGGGTTTCAACGTGTTAGCCAGGATGCTCTCGATCTCCTGACCTCGTGATCTGCCCACCTCAACCTCCCAAAGTGCTGGGATTACAGGCGTGAGCCACCGCGCCCGGCC
174	169764305	chrY:25606193-25606416	109	2.06	98	AluJb	+	162	268	AGTCCCAGCCACTCAGGAGGCTGAGGCAGGAGCATCACTTGAGTCTGGGAGGTCGAGGCTGTAGTGAGCCATGATTGCACCACTGCATTCTAGCCTGGGCAACAGAGTA
174	169767613	chrY:28356490-28356713	109	2.06	98	AluJb	-	268	168	GGGACTTACTCTGTTGCCCAGGCTAGAATGCAGTGGTGCAATCATGGCTCACTACAGCCTCAACCTCCCAGACTCAAGTGATGCTCCTGCCTCAGCCTCCTGAGTAGCT
175	166931914	chr2:110815178-110815390	106	2.01	96	LTR17	-	490	401	ATCGGGAGCAGCAGTGGGCGCCTCACTGGACCAGAAGCGCAGCAAACACCCTGCCAGATCGACAGGGGTGGAAGTCAACAGTGGGTCTGCAATGGCGACGATCAGC
175	166933303	chr2:111071230-111071442	106	2.01	96	LTR17	+	401	489	TGCGGATCGTCCCCATTGCAGACCCACCATTGACTTCCACCCCTGTCGATCTGGCAGGGTGTTCGCTGCGCTTCTGATCCAGTGAGGCGCCCACTGCCGCTCCCGA
176	169048586	chr8:87962176-87962388	105	2.03	100	AluSx	-	283	205	TTTTTTTTTTTTTTTTTTTTTTTTTTTGAGATGGAGTCTCGCTCTGTCCCCCAGGCTGGAGTGCAGTGGTGTGATCTCAGCTCACTGCAACCTCTGCCTCCCGGG
176	168868018	chr12:76205533-76205735	100	2.04	96	AluSz	+	210	283	AGAGGCAGAGGTGGCAGTGAACCAAGATCATGCCACTGCACTCCAGCCTGGGTGACAGAATGAGACCCTGTCTCAAAAAAAAAAAAAAAAAAAGAAAAAA
177	169560574	chrX:1526962-1529272	105	22.01	98	AluJo	+	171	255	CAAATGCTGGTACTCCCAAATACTCGGGAGGCTGAGGCAGGAGGATCGCTTGAGCCCAGGAGGTCAAGGCTGCAGTGAACTATGATGACAACACTGCCCTCCAGC
177	169737902	chrY:1476962-1479272	105	22.01	98	AluJo	+	171	255	CAAATGCTGGTACTCCCAAATACTCGGGAGGCTGAGGCAGGAGGATCGCTTGAGCCCAGGAGGTCAAGGCTGCAGTGAACTATGATGACAACACTGCCCTCCAGC
178	166790861	chr5:36120204-36120511	102	3.04	95	AluSc	-	255	155	AGGCTGGAGTGCAGTGGCGCAATCTCGGCTCACTGCAACCTCCGCCTCCTGGGTTCAAGTGATTCTCCTGCCTCAGCCTCCCGAGTAGCTGGGACTACAGGT
178	168975509	chr17:11824334-11824542	102	2.05	95	AluSx	+	159	260	TGTAATCCCAGCTACTCGGGAGGCTGAGGCAGGAGAATCACTTGAATCTGAGAGGTGGAGGCTGCAGTAAGGTGAGATCATACCACTGCACTCCAGCCTGGG
179	166605319	chr3:32944973-32945177	101	2.03	97	LTR12C	+	775	874	TGTGAGTGCACCAATCGACACTCTGTATCTAGCTGCTCTGGTGGGGCCTTGGAGAACATTTATGTCTAACTCAGGGATTGTAAATACACCAATCAGCACCC
179	168862991	chr12:72579375-72579578	101	2.04	95	LTR12C	+	774	874	TTGTGAGTGCACCAATCGACACTCTGTATCTAGCTGCTCTGGTAGGGCCTTGGAGAACCTTTATGTCTAGCTCAGGGATTGTAAATACACCAATCAGCACA
182	167516775	chr5:166210680-166210969	100	2.87	95	LTR12C	-	1442	1343	TTCTTTCTTCTGGTGGGTTCGTGGTCTCCCTGGCTCAGGAGTGAAGCTGCAGACCTTCGCGGTGAGTGGTACAGCTCTTAAGGCAGCGCGTCTGGAGTTG
182	166988042	chr1:187041993-187042208	98	2.2	98	LTR12C	-	1447	1350	GGAGTTTCTTCCTTCTGGTGGGTTCGTGATCTCGCTGGCTCAGGAGTGAAGCTGCAGACCTTCACGGGGAGTGTTACAGCTCTTAAGGTGGCGCGTCT
183	168154823	chr13:47038967-47039166	97	2.06	97	HERVE-int	+			GGCAGGTGAGGGAATTCTTAGGGGCTGTGCAGTTTTGTAGACTCTGCATCCCAAACTTTGCAGTAGTAGCCAAGCCTTTGTATGAGGTCACAAAGGG
183	168154827	chr13:47040135-47040334	97	2.06	98	HERVE-int	+			GGCAGGTGAGGGAATTCTTAGGGGCTGTGGGGTTTTGTAGACTCTGCATCCCAAACTTTGCAGTATTAGCCAAGCCTTTGTATGAGGTCACAAAGGG
184	169150969	chr16:22552209-22552400	96	2	96	AluSx4	-			AGTGATTCTCCTGCATCAGCCTCTTGAGTAGCTGGTACTATAATCACCCAGCTCCTTGCCCAGCTAATTTTTGTATTGTTAGTAGAGATGCGATTT
185	169730558	chrX:151052744-151052945	97	2.08	99	AluY	+	54	147	GGTGGGCGGATCACAAGGTCAGGAGATTGAGACCATCCTGGCTAACACAGTGAAACCCCATCTCTACTAAAAATATAAAAAATTAGCCAGGCGTGGT
185	168856264	chr12:69104805-69105004	96	2.08	99	AluY	+	51	147	GGCGGGCGGATCACGAAGTCAGGAGATCAAGACCATCCTGGCTAATGCGGTAAAACCCATCTCTACTAAAAATACAAAAAATTAGCCAGGCGTGGT
187	167722344	chr6:15056285-15056476	96	2	95	AluSx	+	1	92	GGCCGGGCGAGGTGGCTCACGCCTGTAATCCCAGCACTCTGGGAGGCAGAGGCAGGCAGATCACCTGAGGTCAAGAGTTCAAGACCAGCCTGACCA
187	169545118	chr19:50057769-50057957	96	2	96	AluSg7	-			AGGCTGGTCTTGAACTCCTGACCTCAAGTGATCCACCCGCCTCAGACTCCCAAAGTGCTGGGATTACAGGCGTGAGCCACCGCACCCGGCCTATCT
189	169638455	chrX:72060456-72060645	92	2.07	100	AluJb	+	70	164	CCCAGGAGTTCACGATAGCCTGGGCAACATGGAGAAACCCCGTCTCTACAAAATATACGAAAATTAGCTGGGGATGGTCGTGTGCCTGTAGT
189	169638506	chrX:72099866-72100055	92	2.07	98	AluJb	-	169	87	CCTGGGACTACAGGCACACGACCATCCCCAGCTAATTTTCGTATATTTTGTAGAGACGGGGTTTCTCCATGTTGCCCAGGCTATCGTGAACT
190	166409432	chr1:83503-83682	89	2.02	96	L1M4c	+			GAAAAAGGCAACGCGTCATTTACAAAGGATCCTCAATAAGTTTGACAGCAGAGAGCGCATTATAAACCATGGATGCCAGAAGAGCTTAG
190	168854052	chr15:102448664-102448843	89	2.02	96	L1M4c	-			TCCTAAGCTCTTCTGGCACCCATGGCTTATAATGAACTATCTGCTGTCAAACTTACTGAGGATCCTTTGTAAATGACGCGTTGCCTTTC
191	166549563	chr2:10953867-10954049	89	2.06	100	AluSp	-	195	109	TTCTCTTGCCTCAGCTTCCCGAGAAGCTGGGATGACAGGTGCATGTCACCACGCCCGGCTAATTTTTGTATTTTTAGCAGAGACAGGGT
191	169271901	chr20:52552982-52553163	88	2.07	98	AluSq10	-			GGGATTCTCCTGCCTCAGCCCCCCGAGTAGCTGGGATTACAGGCGTCTGCCACCACACCCGGCTAATTTTTGTATTTTTAGTAGAGAT
192	167297213	chr1:232369516-232369697	86	2.14	95	HERVH-int	-			AAGGGATTGGGGCACAGAGATAAGAGGTCGGGGCGTGGAAATAAGGGATTGGGGCACAGAGATATAAGAGGTTGGGGCACAGAAAT
192	167411972	chr5:135879863-135880041	86	2.14	95	HERVH-int	-			AAGGGATTGGGGCACAGAGATAAGAGGTCAGGGTGCAGAAATAAGGGATTGGGGTGCAGAGATATAAGAGGTTGGGGCGTGGAAAT
193	169560984	chrX:1742613-1742797	86	2.15	96	AluSx	-	128	58	ACCAGCCTGGGCCACGTATTTTTAATAGAGACAGGATTTCATCACGTTGGCCAGGCCGGTCTCGAGCTCCTGACCTCAGGTGATCC
193	169738312	chrY:1692613-1692797	86	2.15	96	AluJb	+	128	58	ACCAGCCTGGGCCACGTATTTTTAATAGAGACAGGATTTCATCACGTTGGCCAGGCCGGTCTCGAGCTCCTGACCTCAGGTGATCC
196	167672640	chr6:425877-426088	82	2.59	95	LTR12C	-	807	725	CTAGATACAGAGTGTCGATTGGTGCATTCACAAACCCTGAGCTAGACACAGGGTGCGGACTGATGTGTTTACAAACCTTGAG
196	168648062	chr15:41254310-41254480	82	2.09	95	LTR12C	+	720	800	TCTAGCTCAAGGATTGTAAACACACCAATCAGCACACTGTGTTTAGCTCAAGGTTTGTGAATGCACCAATCGACACTCTGTA
197	169559076	chrX:607927-609157	82	15.01	98	AluY	-	184	104	TCAGCCTCCCGAGTAGCTGGGATTACAGGCACCTGCCACCAGGCCTGGGTAACTTTCTGGTATTTTTAGTAGAGACAGGGTT
197	169736404	chrY:557927-559157	82	15.01	98	AluY	-	184	104	TCAGCCTCCCGAGTAGCTGGGATTACAGGCACCTGCCACCAGGCCTGGGTAACTTTCTGGTATTTTTAGTAGAGACAGGGTT
198	169489297	chr19:7203963-7204205	80	3.04	97	AluSx	-	231	156	GGCTCACTGCAATCTCTGCCTCCCGGGTTCAAGCAATTCTCCTGCCTCAGCCTCCTGAGTAGCTGGGATTACAGGCTCCC
198	169497120	chr19:12426689-12426846	78	2.03	95	AluSz	+	159	236	TGTAATCCCAGCTACTCAGGTGGCTGAGGCAGGAGGATCACTTGAACCTGGGAGGTGGAGGCTGCAGTGAGCTGAGAT
203	169561371	chrX:1974598-1975212	77	7.99	98	MLT1A0	-	231	159	CTTCCTGGTTCATAGACGGCACCTTCCCACAGTGTCCTCACATGGTGGAAGAGACGAGGGAGCTCTGTGGGGTCTCG
203	169738699	chrY:1924598-1925212	77	7.99	98	MLT1A0	-	231	159	CTTCCTGGTTCATAGACGGCACCTTCCCACAGTGTCCTCACATGGTGGAAGAGACGAGGGAGCTCTGTGGGGTCTCG
207	169396831	chr22:20395583-20395785	72	2.82	96	AluSg	+	12	70	GTGGCCCACACCTGTAATCCCAGCACTTTAGGAGGCTGAGGCGGGCGGATCAGAAGGTCTCAGCCAGGCAAT
207	169398527	chr22:21839357-21839559	72	2.82	97	AluYc	+	12	70	GTGGCCCACACCTGTAATCCCAGCACTTTAGGAGGCTGAGGCGGGCGGATCAGAAGGTCTCAGCCAGGCAAT
208	169552098	chr19:54581081-54581297	72	3.01	98	AluSx	-	230	159	GCTCACTGCAACCTCCGCCTTGCGGGTTCAAGTGATTCTCCTGCCTCAGCCTCCCAAGTAGCTGGGATTACA
208	166808006	chr2:85232025-85232168	71	2.03	95	AluSq2	-			TTCAGCTCACTCCAACCTCCGCCTCCCAGATTCAAGTGATTCTCCTGCCTCAGCCTCCCAAGTAGCTGGGA
209	167599785	chr2:243024439-243025992	71	22.01	98	L1PA12	+	806	873	GGGTGATGAAATAATCTGTACAACAAACCCCCCAGACATGAGTTTACCTGTATAGCAAACCTGTACATGTA
209	168546488	chr8:352294-352928	71	9	99	L1PREC2	+	8051	8113	GGGTGATGAAATAATCTGTACAACAAACCCCCCAGACATGAGTTTACCTGTATAGCAAACCTGTACATGTA
210	167793380	chr6:36678348-36678492	71	2.04	98	AluSx	-	277	209	GGAGTCTCACTCTGTCATCCAGGCTGGAGTGCAGTGGCATGATCTTGGCTCACCGCAACCTCCGCCTCCTG
210	167726717	chr7:101505067-101505209	70	2.04	95	AluSx	-	278	209	CGGAGCCTCACTCTGTGGCCCAGGCTGGAGTGCAGTGGCACAATCTCGGCTCACTACAACCTCCACCTCC
212	168051614	chr6:167606318-167606531	70	3.06	99	AluJr	+			ATACTGGTGCTTTGGGAGGCCACAGCGGGAGGGTCTCTTGAGGCCAGGAGTTAGAGACCACCTGGGAAAC
212	168052084	chr6:167775654-167775797	70	2.06	98	AluJr	-			GTATGTTTCCCAGGTGGTCTCTAACTCCTGGCCTCAAGAGACCCTCCCACTGTGGCCTCCCAAAGCACCA
213	166586468	chr2:22196536-22196674	69	2.01	95	AluSx	-	123	61	TTTAGTAGAGACAAGGTTTCACCATGTTGGCCAGGCTGGTCTCGAACGCCTGACCTCAGGTGAGCCACC
213	168869447	chr12:77405985-77406120	68	2	99	AluSx1	-			TTTTTAGTAGAGATGAGATTTCACCATTTTGGCCAGGCTGGTCTCGAACTCCTGACCTCAGGTGATCT
214	169735600	chrX:155214693-155214904	68	3.12	96	HERVK14-int	-			CTAGTCTTTACTTTTGTACCTCTTTAGGGCACTGACCAGTACCTCTTTAGGGCACTGACCTTATATTG
214	169768575	chrY:59317699-59317910	68	3.12	96	HERVK14-int	-			CTAGTCTTTACTTTTGTACCTCTTTAGGGCACTGACCAGTACCTCTTTAGGGCACTGACCTTATATTG
215	167727433	chr6:16593224-16593372	67	2.24	95	LTR12F	-	182	118	CTGACTGGTGCATTTTTACAAAGCACTGATTGGTGCATTTTACAAACCTCTTGCTAGCTACAGAGCA
215	169750642	chrY:14712013-14712164	66	2.3	97	LTR12F	-	182	118	CTGATTGGTGCATTTTACAGAGCACTGATTGGTGCATTTTACAATCCTCTTGCTAGCTACAGAGCA
217	168963404	chr17:7940364-7940491	62	2.06	96	AluSc	-	222	167	TGCAACCTCCGCCTCCCGGGTTCAAATGATTCTCCTGCCTCAGCCTCCTGAGTAGCCGGAAT
217	166482525	chr1:63683071-63683187	58	2.02	97	AluSz6	+			GCTACTCAGGAGGCTGAGGCACAAGAATCGCTTGAACCCAGGAGGCAGAGATTGCAGT
218	169561629	chrX:2185257-2185383	62	2.05	95	AluSq10	+			TCACGCCTGTCATCCCAGCACTTTGGGAGGCCAAGGCGGGTGGATCACCTGAGGTCAGAACT
218	169738957	chrY:2135257-2135383	62	2.05	95	AluSx1	+			TCACGCCTGTCATCCCAGCACTTTGGGAGGCCAAGGCGGGTGGATCACCTGAGGTCAGAACT
220	167246330	chr1:225671136-225671256	60	2.02	96	AluSx1	-			ATGGGGTTTCACCATGTTGGCCAGGATAGTCTCAAACTCCTGACCTCAGGTGATCCGTCC
220	167305994	chr3:197394632-197394748	58	2.02	100	AluSx	+	60	110	ATCACCTGAGGTCAGGAGTTCAAGACCATCCTGGCCAACATGGTGAAATCCCATCTCC
222	168333981	chr11:79612613-79612727	57	2.02	100	AluY	-	229	175	CTGCTCACTGCAAGCTCCACCTCCCGGGTTCACGCCATTCTCCTGCCTCAGCCTCCC
222	166491539	chr1:71896459-71896564	53	2	98	AluYc	-	230	178	GGCTCACTGCAAGCTCCGCCTCCCGAGTTCACGCCATTCTCCTGCCTCAGCCT
223	169561406	chrX:1998131-1998416	57	5.02	97	THE1B	-	63	17	CCACAATACATGGGAATCATGGGAGATACAATTCAAGATGAGATTTGGTTGGGGACA
223	169738734	chrY:1948131-1948416	57	5.02	97	THE1B	-	63	17	CCACAATACATGGGAATCATGGGAGATACAATTCAAGATGAGATTTGGTTGGGGACA
224	169618986	chrX:52322026-52322141	57	2.04	96	FAM	-			TCCCACCTTAACCTCCAGAGTACCTGGGACTACAGCTACATACATATATGCATACAT
225	169192499	chr16:29172859-29173088	56	4.11	98	L1M5	-			GTGGATGAAGATTTGGGCTGTTTTCAATTTTGGGCTGTTGTTAGGAATAAACTGCC
226	167640949	chr7:75084976-75085085	55	2	97	L2c	+			CCGTGTCTATTTTCATTACATTCCTATCAGTTTACTGCACTGTGCTGCGTATCTA
226	167644883	chr7:76269631-76269740	55	2	96	L2c	+			CCGTGTCTATTTTCATTACATTCCTATCAGTTTACTGCACTGTGCTGCATATCTA
227	167752850	chr4:188864632-188864742	55	2.02	96	AluSx3	-			CCCAGTTAATTTTTTGTATTTTTAGTAGAGACGCGATTTCACCATGTTGGCCAGG
227	167155429	chr1:211851890-211852000	54	2.07	95	AluSx	+	91	138	GTGGCCAATAAGGTGAAACCCCGCCTCTACTAAAAATACAAAAATTAGCTGGGT
228	169007634	chr17:18931321-18931433	54	2.09	100	AluSx1	-			AGTAGCTGGGATTACAGGCACCTGCCACAACGCCTAGCTAATTTTTGTATTTTT
228	169008461	chr17:19049735-19049852	54	2.19	98	AluSx1	+			CTACTAAAAATACAAAAATTAGCTAGGCGTTGTGGCAGGTGCCTGTAATCCCAG
230	166703435	chr1:144961495-144961599	52	2.02	96	AluSx1	+			TGTACTCCAGCCGGGGTGACAGAGAGAAACTCCACCTCAAAAAAATAAAAAA
232	167628949	chr7:71517833-71517984	50	3.04	97	AluYc	+	11	48	GGCCAGGTGTGGTGGCTCACGCCTGTAATCCCAGCACTTTGGGAGGCCAA
235	168990807	chr17:15770060-15770161	51	2	99	C-rich	+			CCGCTGCCTCTCTTTCCACAGTCTCCCTCTGATGCCGAGCCAAAGCTGGAC
236	167247489	chr1:225844411-225844524	50	2.28	97	AluSx3	+			CCTGGGAGGCAGAGGTTGCAGTGAGCCGAGATTGTGCCACTGTACTCCAG
236	168104795	chr9:126077354-126077492	45	3.09	95	AluSx	-	254	210	CTGGAGTGCAGTGGCACAATCTCGGCTCACTGCAACCTCCGCCTC
237	169308512	chr8:134724609-134724717	50	2.18	99	AluSx1	-			GCCCGGCTAATTGTTTGTATTTTTAGTAGAGACAGTGTTTCGCTATGTTG
237	169711613	chrX:133945575-133945684	48	2.29	97	AluSg	-	137	93	GCCAGGCTAATTTTTGTATTTTTAGTAGAGACGGGTTTCACTATGTTG
238	169561147	chrX:1837830-1838019	50	3.8	96	MLT2B4	-	405	357	AGCTGAGGGTGTGAGTTCCAGTCTGAGTCTGAAGGCCTGAGACCCAGGAG
238	169738475	chrY:1787830-1788019	50	3.8	96	MLT2B4	-	405	357	AGCTGAGGGTGTGAGTTCCAGTCTGAGTCTGAAGGCCTGAGACCCAGGAG
239	169148044	chr17:43522221-43522374	49	3.14	96	L2c	+			CTCCCTCTCACCCTCACCCCCGGATGGAGTTGCTGGCTTTCCCACCTGT
239	169249580	chr17:62931883-62932136	49	5.16	95	L2c	+			CTCCCTCTCACCCTCACCCCCGGATGGAGTTGCTGGCTTTCCCACCTAT
242	169560052	chrX:1246232-1247585	49	27.62	97	MLT1D	-	43	1	AGGACGTGGACATCTTTGGGGACATTATTCTGTCTATCACATGGGGATT
242	169737380	chrY:1196232-1197585	49	27.62	97	MLT1D	-	43	1	AGGACGTGGACATCTTTGGGGACATTATTCTGTCTATCACATGGGGATT
244	168751788	chr15:69044960-69045056	48	2.02	97	AluSq2	+			GGCAGAGGTTGCAGTGAGCCGAGATCGCGCCATTGCACTCCAGCCTGG
244	169529706	chr19:39920217-39920363	44	3.33	96	AluSx3	-			GCTGGAGTTCAGTGGTGCGATCTTGGCTCACTGCAACCTCTGCC
245	169084879	chr17:34545982-34546077	48	2	97	HERVL-int	+			TGGTCCACTACATTGATGACAGTCTAGACCTGTAAATAGACTAAAGTC
245	169085288	chr17:34647549-34647644	48	2	97	HERVL-int	+			TGGTCCACTACATTGATGACAGTCTAGACCTGTAAATAGACTAAAGTC
247	167767941	chr6:27854548-27854645	47	2.09	96	AluSx	-	261	216	TGCCCAGGCTGGAGTGCAATGGTAAAATCTTGGCTCACTGCAACCTC
247	166631825	chr3:42802038-42802227	46	4.13	95	AluSq2	+			GGCGAGGTTGCAGTGAGCCAAGATTGCGCCATGGCACTCCAGCCTG
248	168490422	chr12:18326544-18326691	47	3.15	95	HERVIP10FH-int	+			CCTTCCAGGGCAGGCAAGGCAAGACACCCCTGGTTTGAGGGGTTGAG
248	169724201	chrX:145052831-145052976	47	3.11	96	HERVIP10FH-int	+			CTTCCAGGGCAGGCAAGGCAAGACACCCCTGGTTTGAGGGGTTGAGA
249	168178603	chr13:64291956-64292047	46	2	97	L1PA13	-	318	281	ACCATTTGCCACAATGGTTGAACTAATTTACACTCCCACCAACAGT
249	168178693	chr13:64342527-64342618	46	2	97	L1PA13	+	281	317	ACTGTTGGTGAGAGTGTAAATTAGTTCAACCATTGTGCCAAATGGT
250	168079722	chr9:103887371-103887471	45	2.24	98	HERVK3-int	-			TTGCTAGTCTTTACTTTTGTACCTCTTTAGGGCACTGACCTTATA
250	169509423	chr19:20893712-20893812	45	2.24	95	HERVK3-int	-			TTGCTAGTCTTAACTTTTGTACCTCTTTAGGGCACTGACCTTATA
251	168976882	chr20:1681069-1681158	45	2	96	AluSc5	+			TAGCTTGAACCAGGGAGTCAGAGGTTGCAGTGAGCCGAGATCATG
251	166440885	chr1:27036839-27036923	42	2.02	100	AluSc	+	195	235	CGCTTGAACCTGGGAGGCAGAGGTTGCAGTGAGCCGAGATCA
252	166435253	chr1:22136380-22136468	44	2.02	97	AluSx	+	216	259	GAGGTTGCAGTGAGCTGAGATCATGCCACTGCACTCCAGCCTGG
252	169305341	chr17:74374007-74374095	44	2.02	95	AluSx	-	260	217	CCCAGGCTGGAGTGCAGTGGCGCAATCTCAGCTCACTGCAACCT
253	169660043	chrX:89592613-89592701	44	2.02	97	MER66-int	-			TACGAGGAAGAGAAAAATTAATATTCCTAAGCCCACCCACAGCA
253	169741238	chrY:3782421-3782513	44	2.11	95	MER66-int	-			TATGAGGAAGAGAAAAATTAATATTCCTAAGCCCACCCACAGCA
254	166473657	chr1:55026630-55026715	43	2	97	AluSx1	-			AGGCAATCCGCCCACCTCGGCCTCCCAAAGTGCTGGGATTACA
254	168690585	chr10:99152681-99152770	42	2.14	98	AluSx1	-			CAGGCGATCTGCCCACCTCAGCCTCCCAAAGTGCTGGGATTA
255	166771978	chr5:29330046-29330175	43	3.02	96	AluSz	-	87	45	TGGTCTCAAACTCCTGACCTCAGGTGATCCACCCACCTTGGCC
255	169537749	chr19:45523152-45523278	41	3.15	96	AluSp	-	79	43	CTCAAACTCCCGACCTCAGGTGATCCACCCACCTCGGCCTC
256	167592533	chr2:240680746-240680834	43	2.07	98	AluSx	+	12	47	GCAGTGGCTCATGCCCGTAATCCCAGCACTTTGGGAGGCTGAG
256	169619935	chrX:53166631-53166714	42	2	98	AluSp	+	12	47	TCAGTGGCTCACGCCTGTAATCCCAGCACTTTGGGAGGCTGA
257	167896398	chr9:6742145-6742234	43	2.09	96	AluSg	-	123	84	GTCTTTTTAGTAGAGATGAGGTTTCACCAAGTTAGTCAGGCTG
257	168263012	chr13:98512654-98512741	43	2.05	95	AluSx	+	84	126	ACCAGCCTGACCAACATGGTGAAACCTCATCTCTACTAAAAAT
258	166441421	chr1:27471385-27471465	42	2	96	AluSx	+	167	206	CAGCTACTCTGGAGGCTGAGGCAGGAGAATTGCTTGAACCTG
258	169455087	chr21:29227161-29227281	41	2.95	97	AluSx3	-			TTCAAGCAATTCTCCTGCCTCAGCCTCCCAAGTAGCTGGGA
259	166838317	chr3:106646125-106646220	42	2.29	95	HERVH-int	-			AAGGGATTGGGGCACAGAGATAAGAGATCGGGGCATGGAAAT
259	167404604	chr4:80479699-80479878	42	4.29	95	HERVH-int	-			AAGGGATTGGGGCACAGAGATAAGAGGTCGGGGCGTGGAAAT
260	169491148	chr19:8343988-8344071	42	2	95	AluSz6	-			CCCAGATTCAAGCAATTCTCGTCCCTCAGCTTCCAGAGTAGC
260	169491175	chr19:8358826-8358909	42	2	95	AluSz6	-			CCCAGATTCAAGCAATTCTCGTCCCTCAGCTTCCAGAGTAGC
262	167481701	chr5:154356016-154356097	41	2	95	LTR12	-	140	100	TACACAGTGCTGATTGATGCATTTACAAACCTTTAGCTAGA
262	167503927	chr4:102552566-102552644	39	2.03	96	LTR12_	-			ACACAGTGCTGATTGGTGCATTTACAAACCTTTAGCTAG
263	169103218	chr20:23722796-23722878	41	2.02	95	LTR12_	+			TGTCTAGCTAAAGGATGGTAAAGGCACCAATCAGCACTCTG
263	169103680	chr20:23798526-23798608	41	2.02	95	LTR12_	+			TGTCTAGCTAAAGGATGGTAAAGGCACCAATCAGCACTCTG
264	167398194	chr5:133306753-133306833	40	2.02	100	AluSp	+	176	215	GGGAGGCTGAGGCAGGAGAATTGCTTGAACCCAGGAGGCG
264	167168240	chr3:177173177-177173261	38	2.23	95	AluSz	+	177	214	GGAGGCTGAGGCAGGAGAATCACTTGAACCCAGGAGGC
265	167438930	chr2:196298578-196298675	40	2.45	97	THE1B	-	250	209	ATGGCAGAAGGCAAGGAGGACAAAGTCACATCTTACATGG
265	168643771	chr15:40305690-40305791	40	2.54	96	THE1B	-	250	209	ATGGCAGAAGGCAAGGAGGAGCAAGTCACATCTTATATGG
267	168608922	chr15:30471213-30471288	40	2	95	MIRc	-			GTGCTCTTCCAAGCTGGCTTGGAATCCAGTGCTCTTCCAA
267	168619838	chr15:32651783-32651858	40	2	95	MIRc	+			TTGGAAGAGCACTGGATTCCAAGCCAGCTTGGAAGAGCAC
268	169474195	chr21:46136781-46136861	40	2.02	96	AluJb	-	46	11	CCTCCCAAAGTGCTGGGATTACAGGCATGAGCCACCACGC
268	166815449	chr1:151242372-151242446	37	2.03	100	AluY	-	46	11	CCTCCCAAAGTGCTGGGATTACAGGCTTGAGCCACCA
271	168995700	chr17:16684243-16684322	39	2.05	96	L1PB1	+	588	626	AGCAAACTGGATGGAATTGGAGACCATTCTTCTAAGTGA
271	169015447	chr17:20312802-20312881	39	2.05	96	L1PB1	+	588	626	AGCAAACTGGATGGAATTGGAGACCATTCTTCTAAGTGA
272	169763818	chrY:25160666-25160748	39	2.13	95	BSR/Beta	-			TTGAAATATAACTCCGCTCTCCTGCCTGGGTCTTGCTTA
272	169765734	chrY:26794408-26794490	39	2.13	95	BSR/Beta	-			TTGAAATATAACTCCGCTCTCCTGCCTGGGTCTTGCTTA
273	169114097	chr16:15451058-15451144	38	2.29	98	AluJr	+			TCTGGAGGCTGAGGCAGGAGGATCGCTTGAGCCCAGGA
273	169129066	chr16:18405375-18405461	38	2.29	98	AluJr	+			TCTGGAGGCTGAGGCAGGAGGATCGCTTGAGCCCAGGA
274	166411697	chr1:1579429-1579502	37	2	95	L1M4c	+			AAAGCATCCAAGGGATCCTCAATAAGATCATCAGATT
274	166411805	chr1:1642644-1642717	37	2	95	L1M4c	+			AAAGCATCCAAGGGATCCTCAATAAGATCATCAGATT
275	168425406	chr11:130988085-130988160	37	2.05	97	AluSx1	-			CCCAAAGTGCTGGGATTACAGGCATGAGCCACTGCAC
275	168634042	chr8:21791732-21791805	36	2.06	98	AluSp	+	9	41	GGTGCGGTGGCTCATGCCTGTAATCCCAGCACTTTG
276	168797212	chr15:82612359-82612451	37	2.51	97	MIRc	+			GACCCCAGGCAGTGGCTTGACCTCTTGCTGGCTGGCT
276	168797996	chr15:82909685-82909777	37	2.51	97	MIRc	+			GACCCCAGGCAGTGGCTTGACCTCTTGCTGGCTGGCT
277	168557554	chr14:53131706-53131780	36	2.08	96	AluSx	+	11	40	GGGCATGGTGGCTCACCCCTGTAATCCCAGCACTTT
278	169537649	chr19:45452173-45452396	37	6.11	95	MSR1	+	181	217	GACCCAGGAGTCCAGGCCCCCAGCCCCTCCTCCCTCA
278	169553491	chr19:55604628-55605703	36	29.71	96	MSR1	+	181	217	GACCCAGGAGTCCAGGCCCCAGCCCCTCCTCCCTCA
279	167149740	chr1:211175438-211175519	36	2.28	97	L1PA5	+	823	857	GCACATGTACACATATGTAACAAACCTGCACGTTGC
279	167965939	chr6:121347169-121347250	36	2.28	98	L1PA5	+	823	858	GCACATGTACACATATGTAACAAACCTGTACGTTGT
280	168259341	chr11:34001426-34001505	36	2.22	98	L1PA8	-	884	849	ACATGTGCAGAACATGCAGGTTTGTTACACAGGTAT
280	169659540	chrX:89180871-89180949	36	2.22	95	L1PA8	-	884	849	ACATGTGCAGAATATGCAGGTTTGTTACACAGGTAT
281	169560071	chrX:1250643-1250718	36	2.11	96	AluSq2	+			CGGGCATGGTGGTGCACACCTACAATCCCAGCTACT
281	169737399	chrY:1200643-1200718	36	2.11	96	AluSq2	+			CGGGCATGGTGGTGCACACCTACAATCCCAGCTACT
282	167387164	chr4:76829177-76829246	35	2	95	AluYc	+	242	275	ACTGCACTCCAGCCTGGACAACAGAGCAAGACTCT
282	169440165	chr21:18347784-18347852	34	2.03	100	AluSz6	-			ATAGAGTCTCACTCTGTTGTCCAGGCTGGAGTGC
284	169396902	chr22:20445640-20445710	35	2.03	97	AluY	-	186	152	CCTCAGCCTCCCGAGTAGCTGGGACTACAGGCGCC
284	169398605	chr22:21889583-21889653	35	2.03	97	AluY	-	186	152	CCTCAGCCTCCCGAGTAGCTGGGACTACAGGCGCC
285	168735028	chr12:46146950-46147025	34	2.23	97	AluSp	+	187	221	GCAGGAGAATCACTTGAACCCAGAGGCAGAGGTT
285	168340513	chr11:83076663-83076736	32	2.31	98	AluSx3	-			CTCTGCCTCCTGGGTTCAAGTGATTCTCCTGC
286	166617072	chr3:37307684-37307750	33	2.03	100	AluSz6	-			GTCTCACTCTGTCACCCAGGCTGGAGTGCAATG
286	168534708	chr12:29842241-29842307	33	2.03	95	AluSz6	-			GTCTCACTCTGTCACCCAGGCTGGAGTGCAGTG
287	169093120	chr17:36228629-36228728	33	3.03	97	AluYc	+	6	36	TAGGCGTGGTGGCTCATGCCTGTAATCCTAGCA
287	169158672	chr17:45528868-45528967	33	3.03	99	AluYk11	+			TAGGCATGGTGGCTCATGCCTGTAATCCTAGCA
290	168967379	chr17:9182591-9182656	32	2.06	96	AluSq	-	83	54	CTCGAACTCCTGACCTCAGGTGATCCACCCAC
291	166627981	chr3:41490442-41490507	32	2.06	96	AluSz	-	235	209	TCTCAGCTCACTGCAACCTCCGCCTCCTGGTT
291	168893800	chr12:96769359-96769422	30	2.13	98	AluSq2	-			CTCAGCTCACTGCAACCTCCGCATCCTGGG
292	167086158	chr7:2971270-2971345	32	2.38	97	AluSx1	-			CCTCAGCCTCCCGGGCTCAAGTGATTCTCCTG
292	168721242	chr8:37543172-37543247	32	2.38	97	AluSz	-	219	188	CCTCAGCCTCCCGGGCTCAAGTGATTCTCCTG
293	167165708	chr1:213064646-213064722	32	2.41	97	AluSz	+	176	204	TGGGAGGCTGAGGCAGAAGAATTGCTTGAATC
293	168214897	chr11:15073027-15073106	32	2.5	97	AluSz	+	176	203	ACCTGGGAGGCTGAGGCAGAAGAACTGCTTGA
294	167494672	chr5:159515290-159515368	32	2.47	96	AluSx	-	214	188	CTCAGCCTCTCGAGTTCAAGCAATTCTCCTGA
294	169543649	chr19:49204484-49204564	32	2.53	97	AluSx1	-			GCCTCAGCCTCCCGAGTTCAAGCAATTCTCCT
295	167506815	chr5:162897518-162897591	32	2.31	98	AluSz6	+			ACTCGGGAGGCTGAGGCATGAGAATAGCTTGA
295	169180109	chr16:27756094-27756172	32	2.47	97	AluSz6	+			CTCGGGAGGCTGAGGCATGAGAATCGCTTGAG
297	168715994	chr14:87628682-87628747	32	2.06	95	AluSp	+	163	194	ATCCCAGCTACTCAGGAGGCTGAGGCAGGAGA
297	168761067	chr12:49861593-49861655	30	2.1	96	AluY	-	193	164	TCTCCTGCCTCAGCCTCCTGAGTAGCTGGG
298	168749650	chr14:93447102-93447181	32	2.5	95	AluSx	-	219	188	CCTCAGCCTCCCAAGTTCAAGCAATTCTCCTG
298	169250925	chr17:63211728-63211807	32	2.5	97	AluSx1	-			CCTCAGCCTCCCAAGTTCAAGCCATTCCCCTG
299	168967626	chr17:9255867-9255945	32	2.47	97	AluY	-	213	186	CTCAGCCTCCCGGGTTCACGCCATTCTCCTGC
299	169732150	chrX:152468650-152468728	32	2.47	96	AluY	-	213	189	CTCAGCCTCCCGGGTTCACGCCATTCTCCCGC
300	169117278	chr8:99909680-99909758	32	2.47	96	AluY	+	171	202	ACTCGGGAGGCTGAGGCAGGAGAATGGCGTGA
300	169227916	chr20:45139254-45139332	32	2.47	96	AluY	+	174	202	ACCCGGGAGGCTGAGGCAGGAGAATGGTGTGA
301	169439435	chr21:17770235-17770658	32	13.26	96	LTR7B	-	220	190	AGGGCGGGGGAATATCACAAAGTACCTTCTTA
301	169441046	chr21:19068887-19069346	32	14.26	95	LTR7B	-	220	190	AGGGCGGGGGAATATCACAAAGTACCTTCTTA
304	169221006	chr16:32240376-32240442	31	2.16	97	THE1B-int	+			CACCATCCTCCAGACCCCAGAATGGTAGATA
304	169235520	chr16:33181340-33181406	31	2.16	97	THE1B-int	+			CACCATCCTCCAGACCCCAGAATGGTAGATA
305	166453672	chr1:37662429-37662498	30	2.33	98	MER30	+	67	38	GTGTGGCCCAAGACAATTCTTTTTCTTCCA
305	168963605	chr8:72823241-72823313	30	2.43	95	MER30	+	67	38	GTGTGGCCCAAGACAATTCTTCTTCTTCCA
306	166966601	chr5:61932074-61932136	30	2.1	100	AluSg	-	273	244	AGTCTCACCCTGTTGCCCAGGCTGGAGTGC
306	169105514	chr17:37633486-37633546	29	2.17	95	AluSx	-	276	248	GAGTCTCACCCTGTTGCCCAGGCTGGAGT
308	169561210	chrX:1882443-1884095	30	55.09	97	MLT1C	+			GCCTTGAAGGTTGTGAAATTGCTCACGGCT
308	169738538	chrY:1832443-1834095	30	55.09	97	MLT1C	+			GCCTTGAAGGTTGTGAAATTGCTCACGGCT
310	168031996	chr6:158601089-158601148	29	2.07	98	L1PA7	-			GCTGTTGAATTTTGTCGAAGGCCTTTTCC
311	168625796	chr15:34447202-34447261	29	2.07	98	LTR10A	-	255	231	ACAGAGCAGGTGACTAAGGATGACTAAGG
311	168625817	chr15:34453947-34454005	29	2.07	95	LTR10A	-	255	231	ACAGAGCAGGTGACTAAGGATGACTAAGA
315	169763546	chrY:24919707-24919769	29	2.21	96	L1PA5	-	601	573	TCATCCATGTCCCTGCAAAGGACAAGAAC
315	169765463	chrY:26553450-26553512	29	2.21	96	L1PA5	-	601	573	TCATCCATGTCCCTGCAAAGGACAAGAAC
316	167009637	chr5:69140173-69140233	28	2.18	100	LTR12E	+	231	258	GCGCGACTTCCGGGTGGGCGCGGGCTCG
316	167015506	chr5:69696900-69696988	28	3.18	98	LTR12E	+	231	258	GCGCGACTTCCGGGTGGGCGCGGGCTCG
317	168737379	chr14:91741993-91742048	28	2	100	AluSx1	-			TTGTATCTTTAGTAGAGATGGGGTTTCA
317	166762547	chr3:85166166-85166221	26	2.15	98	AluSz	+	104	129	GAAACCCCATCTCTACTAAAAATACA
318	168942184	chr8:65655160-65655215	28	2	98	MLT1B	-	297	270	AGTCCAAGATCAAGGTGTCAACAGGGTT
318	168942188	chr8:65656046-65656101	28	2	98	MLT1B	-	297	270	AGTCCAAGATCAAGGTGTCAACAGGGTT
321	166460360	chr1:43526529-43526587	27	2.22	96	AluSp	+	185	207	AGGCAGGAGAATCGCTTGAACCCAGGA
321	169110211	chr8:98696240-98696298	26	2.27	98	AluSp	+	184	207	GAGGCAGGAGAATCGCTTGAACCCAG
322	167050555	chr2:131429594-131429651	27	2.15	96	MST-int	-			CTATGAAATGCCTTCAAGGCCTTTTCC
322	167056342	chr2:132036255-132036312	27	2.15	96	MST-int	-			CTATGAAATGCCTTCAAGGCCTTTTCC
323	168509635	chr10:59223062-59223119	27	2.15	98	AluSx1	+			CACTCCAGCCTGGGTGACAGAGCAAGT
323	168758593	chr8:42891968-42892022	27	2.04	100	AluY	+	246	268	CACTCCAGCCTGGGTGACAGAGCAAGA
324	167316020	chr2:171755045-171755105	26	2.38	98	AluSq2	+			GAGGCAGGAGAATTGCTTGAATCCGG
324	169281029	chr16:46903801-46903862	26	2.38	98	AluSc	+	182	207	GAGGCAGGAGAATTGCTTGAACCCGG
325	167352036	chr2:179052833-179052886	26	2.12	98	AluSx1	-			AGTCTTGCTCTGTCACCCAGGCTGGG
325	168721535	chr8:37583259-37583311	26	2.04	96	AluYc	+	250	273	CCAGCCTGGGTGACAGAGCAAGACCC
326	168196872	chr11:7169116-7169176	26	2.35	100	L1P2	-			GATGGGTCTCCTGAATACAGCACACC
327	169045797	chr18:12584887-12584938	26	2	100	AluSg	-	190	165	TCCTGCCTCAGCCTCCTGAGTAGCTG
327	169067247	chr8:91016436-91016485	24	2.08	100	AluSx	+	168	191	AGCTACTCAGGAGGCTGAGGCAGG
329	167119566	chr4:39130840-39130889	25	2	100	AluSx3	-			TTGCCCAGGCTGGAGTGCAGTGGCA
329	168398241	chr10:25292146-25292198	25	2.12	100	AluSz6	-			TGTTGCCCAGGCTGGAGTGCAGTGG
330	167213033	chr1:220649283-220649344	25	2.48	96	LTR12C	-	291	270	GCAGGGCCGGCCGGCTGCTCCGAGT
330	167618800	chr4:142254443-142254654	25	8.48	99	LTR12C	-	291	270	GCAGGGCCGGCCGGCTGCTCCGAGT
331	167486650	chr4:98472236-98472301	25	2.68	95	LTR12_	-			TGCTGATTGGTCCGTTTTTACAGAG
331	168532496	chr12:29268053-29268118	25	2.68	95	LTR12E	-	947	923	TGCTGATTGGTCCGTTTTTACAGAG
332	167528175	chr5:170859618-170859671	25	2.16	98	AluSz	-	89	67	AAGCTGGTCTTGAACTCCTGGCCTC
332	169043418	chr18:12287027-12287074	24	2	100	FLAM_C	-	89	66	GCTGGTCTTGAACTCCTGGCCTCA
333	167729408	chr6:17201351-17201410	25	2.44	96	LTR12D	+	651	672	ACCAATCAGCACTCTGTCAAAATGG
333	168410123	chr11:122428069-122428128	25	2.44	96	LTR12D	+	651	672	ACCAATCAGCACTCTGTCAAAATGG
335	168621614	chr14:69937547-69937596	25	2	98	AluY	-	236	212	GATCTCGGCTCACTGCAAGCTCCGC
335	167342515	chr1:240029608-240029654	23	2.04	97	AluY	+	213	235	CGGAGCTTGCAGTGAGCCGAGAT
336	168786683	chr15:79113288-79113340	25	2.12	98	AluSx1	-			TGTCACCCAGGCTGGAGTGCAGTGG
336	168865340	chr12:74286250-74286298	24	2.04	97	AluJb	-	260	240	TCACCCAGGCTGGAGTGCAGTGGC
338	169613748	chrX:47877977-47878028	25	2.08	100	L1PREC2	+	7828	7848	CAGCAACATGAATAGAGCTGGAGGC
338	169613905	chrX:48000239-48000290	25	2.08	100	L1PREC2	+	7828	7848	CAGCAACATGAATAGAGCTGGAGGC
339	169659867	chrX:89444021-89444074	25	2.16	98	L2c	-			TTAAGGAACACCAGGCAAGCAACAA
339	169741057	chrY:3626043-3626096	25	2.16	96	L2c	-			TTAAGGAACACCAGGCAAGCAACAA
340	166718606	chr3:74290057-74290110	24	2.25	98	THE1B	+	15	38	TGTGTCCCCACCCAAATCTCATCT
340	168604628	chr10:82790553-82790599	23	2.04	95	THE1B	-	37	15	GATGAGATTTGGGTGGGGACACA
341	166730369	chr2:65868191-65868241	24	2.12	98	AluY	+	49	72	GAGGCGGGTGGATCACGAGGTCAG
341	166734658	chr2:67241677-67241726	24	2.08	98	AluY	+	50	73	AGGCGGGTGGATCACGAGGTCAGG
342	166864911	chr1:161522200-161522250	24	2.12	96	L2c	-			AGTTGGATGTAGTTCCACAAGTGT
342	166865134	chr1:161603562-161603612	24	2.12	96	L2c	-			AGTTGGATGTAGTTCCACAAGTGT
343	166938259	chr1:178009986-178010035	24	2.08	98	HERVH-int	+			CCTCTCTCGCTACCCTTCAATCTC
343	169211694	chr16:30871371-30871424	24	2.25	96	HERVH-int	+			CCTCTCTCGCTACCCTTCAATCTC
344	167085327	chr7:2886324-2886373	24	2.08	100	AluSz6	+			TGTAATCCCAGCACTTTGTGAGGC
344	167597278	chr2:242371490-242371538	24	2.04	97	AluSx	-	41	22	CTCACAAAGTGCTGGGATTACAGG
345	167318154	chr2:172181485-172181533	24	2.04	97	AluSx1	+			GTAATCCCAGCTACTTGGGAGGCT
345	169532227	chr19:41629223-41629277	24	2.33	96	AluSz	-	184	161	CAGCCTCCCAAGTAGCTGGGATTA
346	167881924	chr6:83334965-83335012	24	2	95	AluSg	-	94	71	TGGCCAGACTGGTCTCAAACTCCT
346	168965625	chr12:123948128-123948176	24	2.04	95	AluSg	-	95	72	TTGGCCAGACTGGTCTCAAACTCC
347	168163802	chr13:55251533-55251599	24	2.83	97	LTR12C	+	1086	1105	TGTAAAATGGACCAATCAGCTCTC
347	169238289	chr20:46688294-46688384	24	3.83	95	LTR12C	+	1086	1105	TGTAAAATGGACCAATCAGCTCTC
348	168418883	chr11:127600645-127600696	24	2.17	96	AluSz	-	223	202	GCAACCTCCACCTCCCAGGTTCCA
348	169526065	chr19:37572481-37572529	24	2.04	100	AluSx	-	223	200	GCAACCTCCACCTCCCAGGTTCAA
350	168576028	chr8:8166802-8166855	24	2.25	96	AluSx1	+			GCTGCAGTGAGTTGAGATCATGCC
351	168835171	chr15:95902038-95902104	24	2.79	95	LTR12F	+	97	121	TGTAAAACGCACCAATCAGTGCTC
351	169679722	chrX:106204791-106204857	24	2.79	98	LTR12F	+	97	121	TGTAAAACGCACCAATCAGTGCTC
352	169562356	chrX:2657085-2657133	24	2.04	95	AluJo	-	109	92	AGACAAGGTCTCACTAGGTTGCCC
352	169739684	chrY:2607085-2607133	24	2.04	95	AluJo	-	109	92	AGACAAGGTCTCACTAGGTTGCCC
354	167514001	chr4:104859216-104859284	23	3	95	LTR12C	+	1332	1352	GGAGGAATGAACAACTCCAGATG
354	169436665	chr21:15464481-15464526	23	2	95	LTR12C	-	1352	1332	CATCTGGAGTTGTTCATTCCTCC
355	169103705	chr18:25020177-25020224	23	2.09	97	AluYb8	+	254	276	AGTCCAGCCTGGGCGACAGAGCG
355	169321337	chr18:70126932-70126979	23	2.09	97	AluYb8	+	254	276	AGTCCAGCCTGGGCGACAGAGCG
357	169329187	chr16:55947115-55947163	23	2.17	98	LTR8	-			GTCTGAAGTGAGTTTTTCTTGCT
357	169335302	chr16:57173125-57173173	23	2.17	98	LTR8	-			GTCTGAAGTGAGTTTTTCTTGCT
359	169551823	chr19:54436437-54436483	23	2.04	100	AluSx	-	225	203	CTGCAACCTCCACCTCCTGGGTT
359	166457779	chr1:41200111-41200154	22	2	95	AluSx	-	224	203	TGCAACCTCCACCTCCTGGGTT
360	166931910	chr2:110814937-110814980	22	2	97	LTR17	-	705	688	GCTCCCAAGATGGCGGCAAGCC
360	168292084	chr13:112161387-112161430	22	2	95	LTR17	-	705	688	GCTCCCAAGATGGCGGCAAGCC
363	167541192	chr5:175932906-175932949	22	2	97	AluYk11	+			ACGCCTGTAATCCCAGCACTTT
363	169192694	chr17:51696120-51696163	22	2	100	AluSc8	-			AAAGTGCTGGGATTACAGGCGT
364	168016966	chr9:68691131-68691182	22	2.36	98	L2b	-			AGAGGAATGTCCTTTTACAGTA
364	168017314	chr9:69030147-69030198	22	2.36	98	L2b	-			AGAGGAATGTCCTTTTACAGTA
365	168532079	chr15:23145146-23145189	22	2	100	AluJo	+	67	88	GAGCCCAGGAGTTCAAGACCAG
365	168603323	chr15:29047322-29047365	22	2	100	AluJo	-	88	67	CTGGTCTTGAACTCCTGGGCTC
370	167996838	chr9:44877519-44880355	1419	2.01	95	SST1	-			CACAAACCCACAGAGAGTGGGAAAGAAACACACAGAGACTGAGAGACAGAGAGAGAAAAGAGAATGGGAGACACACACACAGACACACACACACACAAACACACACACACAGAGTCATACAGCAGAGGCATTGAAACACACACCCCCAGGCAACCCCTCAGGCTGCGGGGTTCTGCTCTGGAGGAGAAAGACCCTCAGGTGAGAGAGCAGCCCAGGGGCACGCAGGCCGAACCGTCCTCGAGATCACAGACGGCGGCACGACTTTTGGGGAGACTCACCCCAACCAACACCGACCGTGCAGGCCTGAGGCTGGGATCCCATGCTGCTTCCCCCGTCTCCGCCTGGGGTTTCATCATAATGGTCCACCCTTTGCGACTCCTGGCATCCGGAGACGTTCCC…
371	169540013	chr19:46941756-46944883	1414	2.21	98	AluSx1	+			GCTGGGTATGGTGGCTCATGCCTGTAATCCCAGCACTTTGGGAGGCCAAGGCGGGTGGATTGCCTGAGCTCAGGAGTTCAAGACTAGCTGGGCAACATGGTGAAATCCTGTCTCTACTAAAATACAAAAAATTAGCCGGGCGTGGTGGCGGGCGCTTGTAGTCCCAGCTACTCGGGAGGCTGAGGCAGGAGAATGGCTTGAACCTGGGAGGCGGAGCTTGCAGTGAGCCGAGATCCCGCCACTGCACTCCAGCCTGGGTGACAGAGCGAGACTTCTTCTCAAAAAAAAAAGAAAAAAAAAAAGTCAGTGCAAAGGCCCTGAGGCTGGAGCCTGCCTGGTGTACTTGAAGAACAGCAGAAACCCGTGGTGCCTGGCAGCAGAGGGAGCAAGGGAGTGTTG…
373	169047639	chr17:26592387-26595934	1356	2.62	96	HERV-Fc1_LTR1	+			ATCAGGATCTGTATGACAAGCTGACTCAGCAAGAAACGTTCCTAGAAGTGGTTCCAATGCTAGACTGGGACCAGAACCAGGCCCTAGCTTAGCTTTTCACCTCAAAAGTAAGGTTCAAAATGTAGACCAGGATCTGTATGACAAGCTGACTCAGCAAGAAACGTTCCTAGAAGTGGTTCCAATGCTAGACTGGGACCAGAACCAGGCCCTAGCTTAGCTTTTTGTTTGGACTCCGGTGAAGGCCCCAAGATGGCGACAGGCAACCATCTTGGCCACCCTGACTCAGCATTTCCGGGTTCATCTTCCCCCCGTTCCCGCCATCCCGGCTAGCACGCGTGCCCACTAAGGCGCGTCACACTCAGGAAAACGAAACCTAACTAACTCCGCCCTTGCCCCACC…
374	169219138	chr17:57281781-57284770	1339	2.24	96	AluJr	+			GGCCAGGCACAGTGGCTCACACCTGTAATCCCAGCACTTTGGGAGGCTGAGGTGGGAGAATCACTTGAGGTCAAGAGTTTGAGACCAGCCTGGCCAACATGGTGAAACCCCGTCTCTACCAAAAAAAAAATAAAAATTATCCGGGCGTGGTGGCATGTGCCTATAGTCCCAGCTACTCAGGAGACTGAGGCGCGAGAATCACTTGATCCAGGAGGTGGAGGTTGCAGTGAGCAGAGATCACACCACTGCACTCCAGTCTGGGCAACAGAGTGAGACCCTGTCTCAAAAAAAAAAAAAAGAAAGAAAAAGAAAAATGCTTTATGGCCCAGTGCAGTGGCTCACACCTATAATCCTAGCACTTTGGGAGGCTAAGGCAGGAGGATCGCTTGAGGCCAAGAG…
375	166442817	chr1:28542052-28545736	1282	2.88	96	AluSz6	+			TTTTTTTTTTTTTTGAGATGGAGTTTCGCTCTTGTTGCCCAGGCTGGAGTGCAATGGTGTGATCTCGGCTCACTGCAACCTCCGCCTCCGAGGTTCAAGCGATTCTCCTGCCTCAGCCTCCTGAGTAGCTGGGATTACAGGCATGTGCCACCACGCCCGGCTCATTTTGTATTTTTAGTAGAGACGGGGTTTCTCCATGTTGGTCAGGCTGGTCTCGAACTCCCGACTTCAGGTGATCCGCCTGCCTCAGCCTCCCAAAGTGCTGGGATTACAGGTGTGAGCCACCGCGCCCAGCCTTAAGCAACACTTCTTTAAACAAATAATTTTTTTTTTTTTGAGACAGTGTCTCACTTTGTTGCCCAGGCTGGAGTGCAGTGGCATAATCATAGGTCACTGCAG…
378	167692804	chr4:171275941-171278237	1149	2	95	L1PA5	-	898	1	TTTTTTTATTATTATACTGTAAGTTCCAGGGTAAATGTGCACAACATGCAGGTTAGATACATATGTATACATGTGCCATGCTGGTGCGCTGCACCCACTAACTCCACATCTAGCATTAGGTATATCTCCCAATGCTATCCCTCCCCCCTCCCCCCAACCCACAACAGGCCCCAAAGTGTGATATTCCCCACCCTGCATCCAAATGATCTCATTGTTCAATCCCCACCTATGAGTGAGAACATGTCGTGTTTGGTTTTCTGTCCTTGCAATAGTTTACTGAGAATGATGGTTTCTAACTTCATCCATGTCCCTACAAAGGACATGAACTCATCATTTTGTATGGCTGCATAGTATTCCATGGTGTATATGTGCCACATTTTCTTAATCCAGTCTATCATT…
385	168947299	chr8:67159413-67161680	988	2.3	96	HERVK11-int	+			AGATGTTGTGGGAAGTCAGGGACCCCGAATGGAGGGACCGGCTGGAGCCGTGGCAGAGGAACATAAATTGTGAAGATTTCATTTTAATATGGACATTTATCAGTTCCCAAATAATACTTTTATAATTTCTTATGCCTGTCTTATTTTAATCTCTTAATCCTGTTATCTTCGTAAGCTGAGGATGTACATCACCTCAGGACCACTGTGATAATTGTGTTAACTGTACAAGTTGATTGTAAAATGTGTGTTTGAACGATATGAAATCAGTGCACCTTGAAAAAGAACAGATAAGGACTGAGATACACCCTGGTCTCCTGCAGTACCCTCAGGCTTACTAGGGTGGGGAAAAACCCAGCCCTGGTAAATTTGTGGTCAGACAAGTTCTCTGCTCTCGAACCC…
397	166696651	chr2:57419307-57420833	763	2	100	HERVH-int	+			TATATTATAATATATAATTTCTATAATATATCTATTATATCTATAATATACCTATGTATCTATATAATATAATATATAATATATATATATATGTCAGGCCTCTGAGCCCAGGCCAGGCCATCGCATCCCCTGTGAATTGCACGTATACATCCAGATGGCCTAAAGTAACTGAAGATCCACAAAAGAAGTAAAAACAGCCTTAACTGGTGACATTCCACCATTGTGATTTGTTCCTGCCCCACCCTAACTGATCAATGTACTTTGTAATCTCCCCTACCCTTAAGAAGGTACTTTGTAGTCTCCTCCACCCTCAAGAAGATTCTTTGTAATTCTCCCCACCCTTGAGAATGTACTTTGTGAGATCTACCCCTGCCCACCAGAGAACAACCCCCTTTGACT…
399	167844375	chr7:149737099-149738702	749	2.15	96	HERVE-int	-			AGCCAGGGGGGGAAGAGGGGCTGGCTCTCAGTCCCCGCCTCGCGGGGGGTGCCTCCCCCCACTGCGATGGGGGTCCCAAGAGCCAGAGGGGGAAGAGGGGCTGGCTCTCAACCACCACAAAATGGGAGGCCTTTATATTCAGGTTTTACCCAAGAATCAGCTTATTTGCTTCTTGTACTAGCAGGGCAGTTGCTGCCAAAGCCCTCAAATAGGGAGGCCATCCTTTAGCAAACCTGTCTAGTTGTTTAGAGACGTAGGCTACCGGCCTCAGCCAGGGCCCCACAGTTTGGGTTAAAAGTCCAGCTGCCATCTTTTCTCTCTCTGACGCATACAATGGAAAAGGCTTTGTCAGATCGGGTAGCCCCAGGGCTGGGGCTGCCAGAAGATTTTCCTGTAACT…
400	167545999	chr5:176944609-176946055	723	2.01	99	AluJr	+			TGGCAATCTCAGGCCGGGAGAGGAGAGGCGTCCTGGGCCAGGGCGCTGCAGGAATACAGGTCTGGCGATGTGCAAGTACACAGATTCACCAGGCAACAGCATTGCGGCAAGGGTGGGATGGGGAAGCCAGACCTAAGGCCAGAAAAGGAGATTGCGACCAGAGCATGCCTGCTGTGACTGTCAGAGTAAGTGGTTTCAACTTTATTAGAGACTTCTAAGGAATGACTTGGTCAGCTCTGTGCTTTCTTGCCTTCAAGAGTGTGTGCTGGGCGCTGGCACTGCGCTCAAGCAGATGATAATCAAGACACATACCTGGTGTGCGAGGAGCTTATGTAGATTGAGACTAGAAATATAGACAGATAACTGGTCTTAAAGAGAAAGATCCTAAGACAAGGTACC…
403	166937662	chr2:111973023-111974394	683	2.01	99	MER52C	-	1278	626	CCTTCTTGCACTGTTACAGGATCTTTGGGGTATTGATTTTCTGGCCAGAAACCTCTGTGGCTGGTGGCATCTTTGCCTTAGTTCCTGTCTTGCCTCTAGAAGAATGAGGTATGCAAACAAGTGAAGGGTGAACAAGACAAAGAAAGCTTTACTAAGTGTTAGAACAGCTCAGAGGAAACCCTTAGTGCATAGCTCCTCTCTGTAGGCAGATCATCTTCTCTGTAAGCAGATCTTCCCATTGAGTGCTCAGCTCTCAAGCAGAGAGGAGGCCCTGGAGAGGGTAGCTCCTCTCTGCTATTGGTCATCATCCTGACATCTGCTGCTCTCACCAGAAAGGAGGCCCTCGAGAAAGTTACTTCTCTCTGCAGCTGGTAGTCCCTATGTCTCTGCAGGTCTCTG…
406	166645521	chr3:48812595-48813954	675	2.03	95	AluSx1	+			GGCACGGTGGCTCACGCCTGTAATCCCAGCACTTTGGGAGGCCAAGGTGAGTGGATCACCTGAGGTCAGGAGTTCGAGACCAGCCTGGCCAACCTGGTGAAACCCCGTCTCTACTAAAAATACAAAAATTAGCTGGGCGGGTAGCAGGTGCCTGTAATCCCAGCTACTCGGGAGGCTGAGGCAGGAGAATCACTTGAAACCAGGAGGCAGAGGTTGCAGTGAGCCAAGATCACATCATTGCACTCCAGCCTGGGCAACAGAACGAGGCTCAGTCTCAAAACAAACAAACAAACAAACAAACAAAACGATACAATTATTTATCTATTGATCGGCAATAATGGCTAAAAAAAAAAAAAAATCAGAACTGACAAGCATTTGCAGAAATAGGCACTCTCAACA…
410	169473675	chr21:45829340-45830981	636	2.57	96	L1MB7	-			ACCACACTGTCTTGGTGAGCGTAGCCTTGTAGTAAGTTTTGACCGCACTGTCTTGGTGAGCGTAGCCTTGTAGTAAGTTTTGATCGCGCTGTCTTGGTTGGCATAGCCTTGTAGTAAGTTTTGACCGCACTGTCTTGGTTGGCGTAGCCTTGTAGTGAGTTTTGACTGCACTGTCTTGGCGTAGCCTTGTAGTAAGTTTTGACTGCACTGTCTTGGCGTAGCCTTGTAGTAAGTTTTGACCACACTGTCTTGGTTGGCGTAGCCTTGTAGTAAGTTTTGACCACACTGTCTTGGTGTAGCCTTGTAGTAAGTTTTGACTGCACTCTCTTGGTTGGCATAGCCTTGTAGTAAGTTTTGACCGCACTGTCTTGGTGAGCGTAGCCTTGTAGTAAGTTTTGA…
411	168742674	chr15:66672871-66674407	627	2.46	95	AluSx1	+			GGCCGGGCACGGTGGCTCACACCTGTAATCCCAGCACTTTGGGAGGCCGAGGTGGGTGGATCACCTGAGGTCAGGAGTTCAAGACCAGCCTGCCCAACATGGCGAAACCCTGTCTCTACTAAAAATACAAAAAATTAGCTGAGCGTGGTGGCGGGTGCCTGTAATACCAGCTACTCAGGAGGCTGAGGCAGGCAAATTGCTTGAACCTGGGAGGCGTAGGTTGCAGTGAGCCCCAATTGCACCACTGCACTCCAGCCCAGGCGACAGAGCAAGACTCCATCTGGAAAAAATTAAAAAAAAAGAATAGAGATCCTAGGTTTTTCTAGAAGTACTGTTAAAAAATATTAATCCCTACTGTTTGAAATTTCTAGAAATGAAAGTCTTTTCTTGTCCAGTATT…
412	169047219	chr17:26592389-26593838	615	2.36	96	HERV-Fc1_LTR1	+			CAGGATCTGTATGACAAGCTGACTCAGCAAGAAACGTTCCTAGAAGTGGTTCCAATGCTAGACTGGGACCAGAACCAGGACCTAGCTAAGCTTTTCACCTCAAAAGTAGGTTCAAAATGTAGACCAGGATCTGTATGACAAGCTGACTCAGCAAGAAACGTTCCTAGAAGTGGTTCCAATGCTAGACAGGGACCAGAACCAGGCCCTAGCTTAGCTTTTTGTTTGGACTCCGGTGAAGGCCCCAAGATGGCGACAGGCAACCATCTTGGCCACCCTGACTCAGCATTACCGGGTTCATCTTCCCCCCGTTCCCACCATCCCGGCAAGAACGTGAGCCCACTAAGGCGCGTCACACTCAGGAAAAGAAAACCTAACTAACTCCGCCCTTGCCCCACCCCG…
417	168246599	chr11:28410229-28411332	550	2.01	95	L1PA3	-	900	352	TTCTTTTTTTTTATTATACTTTAACTTTTACGGGACATATGCACAACGTGCAGGTTAGTTACATATGTATACATATGCCATGCTGGTGTGCTGCACCCATTAACTCGTCATTTAACATTAGGTAAATCTCCTAATGCTATCCCTCCCCCCTACACCCACCCCACAACAAGCCCCAGAGTGTGATGTTCCCCTTCCTGTGTCCATGTGTTCTCATTGTTCAATTCCCACCTATGAGTGAGAACATGCAGTGTTCGATTTTTTGTCCTTGCGATAGTTTACTGAGAATGATGATTTCCAACTTCATCCATGTCCCTACAAAGGACATGAACTCATCATTTTTAATGGCTACATAGCATTCCATGGGGTATACGTGCCACATTTTCTTAATCCAGTCTATCA…
420	168455779	chr12:8132196-8133252	519	2.04	98	L2c	-			TAGCGGGGCGTTGTGGTGGGCGCCTGTAGTCCCAGCTACTCGGGAGACTGAGGCAGGAGAATGGGGTGAACACGGGAGGTGGAGCTTGCAGTGAGCCGAGATGGCGCCAGTGCATTCCAGCCGGGGCGACAGAGTGAGACTCTGTCTCAAAAAAAAAAAAAAAAAAAATCAGAAAAGAGCATTTCGGGTGGGCGTGGTGGCTCACGCCTTTAATCCCAGCACTTTGGGATGCCAAGGCAGGCAGATGACCTGAGGTCAGGGGTTCGAGACCAGCATGGCCAACATGGGGAAACATGTCTCTACTAAAAATACAAAAATTAGCCGGACGTGGAGGCACACACCTGTAATCCCAGCAACTGGGGAGGCTGAGGCAGGAGAATTGCTTGAACCCGGGAGGCG…
424	168641835	chr14:73982377-73983330	475	2.01	99	AluSx1	+			AAAAAAAAAAAAAAAAAAAAAAAAAAGAGTCCTGTGAGACTCCAGGGCAGTTTAGCAAAGATGCCCATACAATGCATCTCCTCCAAATGGTCCCCACCAGCTTGGACGTGCTGGGGGACTCAGCCACTCTGCTGAGGCCTCCCTCCTTTCTGGGGTAGGGTGTGTGCAACTAGGAGCTGTGGAACCACCTCTGACAGGCCAGCTCACACTTTGCCATGTGACGCTCCCCGACTTCTCTCAGGCGATTTGAAATCCCTCCTGAAGAGATGAGAAGTAGCTGAATTAACCCCATTTCTCCTATATCCCTCTGCTCAAGGAGTTAAAATGGATTTGCGGTGAGCAAGTCTTAGATCTCTGATATTTAACCTCATAGGAATAAAAAATACAACTGCCAACTTT…
427	168008910	chr6:144040014-144041251	466	2.66	95	MIRc	-			TTCTTTTTTTTTTTTTTTTTTTTTGAGACAGAGTCTCACTCTCGCCCAGGCTGGAGTGCAATGGCGTAATCTCACTCACTGCAACCTCCACCTCCCAGGTTCAAGCAATTCTCCTGCCTCAGCCTCCTGAGTAGCTGGGATTATAGGCATGCACCACCACACCCAGCTAATTTTTGTATTTTTAGTAGAGACAGGGTTTCACCATGTTAGCCAGGCTGGTCTTGAACTCCTGACCTCAGGTGATCCACCTGCCTCGGCCTCCTAAAGTCCTGGGATTACAGGCGTGAGCAACCGTGCCTGGCCTAGAAGTGCTTTTATTTATCATTCACCCTCACATCATATTGGAGGAAGAGGAAGGAATCTTTCCTTTTTCCCAATTTACTGTATCAGGGAGAAGTT…
428	166814578	chr5:42981061-42982423	464	2.93	97	SVA_D	+	459	863	AGAGATCAGATTGTTACTGTGTCTGTGTAGAAAGAACTAGACATAGGAGACTCCATTGTGTTCTGTACTAAGAAAAATTCTTCTGCCTTGGGATGCTGTTAATCTATAACCTTACCCCCAACCCCGTGCTCTCTGAAACATGTGCTGTGTCCACTAAGGGTTAAATGGATTAAGGGCGGTGCAAGATGTGCTTTGTTAAACAGATGCTTGAAGGCAGCATGCTCGTTAAGAGTCATCACCACTCCCTAATCTCAAGTACCCAGGGACACAAACACTGCGGAAGGCCGCAGGGTCCTCTGCCTAGGAAAACCACAGACCTTTGTTCACTTGTTTATCTGCTGACCTTCCCTCCACTATTGTCCTATGACCCTGCCAAATCCTCCTCTGCGAGAAACACCC…
437	169466540	chr21:39481195-39481950	370	2.05	99	L1MEg2	+			TCTAGAACAGTAGGAATTTTGCTAATGTTTAGTAAGGCCTCATGATCAGATTTGGCCCACACCAGGGAGAGAAACCGGAGATGTTTTTGTTGGTCACTCAGGGCTGGTATGGGCGCAAAAGATTATATAACTTGAGAAGCACAGACTTAATAGGTGTTTTCCCCAAGAAATTCTCTGTGTGCTGGAGATGAACATGGAGGACTCGAGAGCTAGGCTAAGGGTTCCTAAAAGACAGAGTAAAATCTGCTTTATTCTCCAAGTGCTTGAGAGACTGTATTTCCCCAGAGGGACTGGGCCTACCAACTAGTCCTCCAAGATGTTTGCCACATTTAAAGCTGCAGGATATGGGAGCTAAAGATCCAAGCTCAAA
440	169028450	chr17:21903226-21903948	361	2	100	SST1	+			GCTGCAGCGAGGCCCTGCCTGCCTCAGCAGATGTGGTGAGCCCATCCTTTCTCGCCCAGAGTGGTCCAAAATCGCATCTGAAGAGGAGTCCTGAGAACCCAGCAGGCGCCCTGAAGCTCCCCGTCCATCGGTGGAAGTCGGCTCAAGGAGGTCCTGAAGACGGGACTCCTGGGGGCTCGGCCCTGGGACACCCGTGGCCCCCTCTCCCACGCGGCCCCAAACTGGACCCCGGATCCAGCCGCAGCCGCGGCTGCAGCAGGCGCGCCCCCTGCCGCCGCGCAGCCGCCCGTATTTAAAGGGGACGCAGCCTGCCTGACTGCCAGGAGCCAAGCGCGAGTCGGCCCAGCCAAAGCGCATGCGC
441	169498718	chr19:13490459-13491482	360	2.84	95	AluSg	+	6	281	GCCAGGCGCGGTGGCTCATGCCTGTAATCCCAGCACTTTGGGAGGCCAAGGCTGGCGGATCACAAGGTCAGGAGTTCGAGACCAGCCTGGCCAATATGGTGAAAACCCGTCTCTACTAAAAATACAAAAATTAGCTGGGCGTGGTGGCGGGTGTCTGTAGTCCCAGCTACTTGGGAGGCTAAGGCAGGAGAATAGCTTGAACCCGGGTGACAGAGGATGCAGTGAGCAGAGATCGCGCCACTGCACTCCAGCCTGGTGACAGAGCAAGATGCCGTCTCAAAAAAAAAAAAAAAAAAAAAAAGTGTTTAGACCAGCACTGCCCAGGAGAAATCTATTAAGAGCTACTTATGAAATTTTATA
443	169581454	chrX:19686185-19686883	348	2.02	95	AluSx1	+			GAGAATCGAGGGAAATCATGAGGCTACCTGACAGAAAAAGGGGTCCCATAGTACATTAAGTTTTTAAAAACAGGCAACATTTGATATAACTTCATCATTTAATGAAGAGTGATGTGTGTACTGCATGCATATTCAGGCTCAAAAAAAAGTCTGGAAGAGGCCAGGTGCGGTGGCTCATGCCTGTAATCCCAGCACTTTGGGAGGCCAAGGCAGGTGGATCAACTGAGGTCACGAGTTCGAGACCAGCCTGGCCAACATGGTGAAACCCCATCCCTACTAAAAATACAAAAATTAGCCAGGCATGGTGGCGGGCGCCTATAGTCCCAGCTACTCAGGAGGCTGAGGCAG
446	166879282	chr2:99620551-99621238	344	2	96	L1P2	+			AGATGCAATAAAAAATGATAAAGGGGATATCACCACCGATCCCACAGAAATACAAACAACCATCAGAGAATACTACAAACACCTCTACGCAAATAAACTAGAAAATCTAGAAGAAATGGATAAATTCCTCAACACATACACCCTCCCAAGACTAAACCAGGAAGAAGTTGAATCTCTGAATAGACCAATAACAGGCTCTGAAACTGAGGCAATAATAAATAGCTTACCAACCAAAAAAAGTCCAGAACCAGACAGATTCACAGCCGAATTCTACCAGAGGTACAAAAAGGAGCTGGTACCATTCCATCTGAAACTATTCCAATCAATAGAAAAAGAGGGAATCC
450	169227028	chr17:58408656-58409429	333	2.31	96	AluJb	+	12	259	GTGGCTCACACCTGTAAACCTAGCACTTTGGGAGGCCAAGGTGGGAGGATTGCTTGAGTCCAGGAGTTCAAGACCAGCCTGGGGAACATAGCAAAACAAAAAAATACAAGTTAGCCAGGCATAGTGGCATGCACTTGTAGTCCCAGCTTCTCAGGAGGCTGAGGCTGGAGGATCACTTGAGCCTGGGGAGGTCAACGCTGCAGTGAGCTGTGATCATGCCACTGTACTCCAGCCTGGCCACCAGAGTAAGACCCCATCTCAAAAAAAAATAAAATAAACTTTAATATTAAAAAATCTGCACACATTTAAAGTATACAATTGAGGTCAGGCACA
453	169160383	chr16:24168661-24169312	324	2.04	95	THE1C	+	91	345	GACCAATGCAAGTAATTGAATCATGGGGGCAGTCACCTCCATGCTAGTCATGAGAGTGAGTGAATTCTCACAAGATCTGATGGTTTTAAGAGGGACTTTTACCCCACTTCGCTCTGCACTTCTCCTTGCTGCTGCCACGTGAAGAAAGACACGTGTGCTTCCCCTTCTGCCATGATTCTAAGTTTCCTGAGGCCTCTCTAGCCATGCTGAACTCCAAGTCAATTAAACCCCTTTCCTTTATAAATTATCCCAGTCTCAGGTATGTCTAATGGACTAATGAGAATGGACTAATACACATGGGAATGAAGGCCTTCCCATGTTGGA
457	167358794	chr4:71898460-71899092	314	2.02	99	HERVH-int	+			AATGCGACTCATCCCAAATCCTTCTTCTTTCTCTCCTGTCTGTTCCTTCAGTCTCCACACCAAGCTCTGAGTCCTTTGAATCCTTTTCTACGGACTCATCTGACCTCTCCCCTTCTACCCAGGCTGCTCCTTGCCAGGCTGTGCCAGGTCCCAATTCTTCCTCAGCCTCTGCTCCCCCACCCTATAATCTTTCTATCACCTCCCCTCCTCACACCCGGTCTGGCTTACAGTTTCCTTCCGCGACTAGCCCTTCCCCACCTGCCCAACAATTTCCTCTTGAAGAGGTGGCTGGAGTTAAAGGCATAGTCAAAGTT
458	168923124	chr12:112085829-112086704	314	2.79	95	AluSc	+	10	255	CACGGTGGCTCACGCCTGTAATCCAAGCACTTTGGGAGGCCAAAGCGGGTGGATCATGAGGTCAAGAGATCGAGACCATCCTGGCCAACATGGTGAAACCCCGTCTCTACTAAAAATACAAAAATTAGCTGGGTGTGGTGGTGTGCTCCTGTAGTCCTAGCTACTCGGGAGGCTGAGGCAGGAGAATCACTTGAATCCGGGAGGCGGAGGTTGCAGTGAACTGAGATCGCTCCACTGTACTCCAGCCTATTGCGCCACTGCACTCCAGCCTGGCGACAGAGCAAGACTCTCTCTAAAAATAAAGATGGGCTGGG
460	167995259	chr6:136210491-136211203	312	2.29	95	AluSx1	-			CTCCTGACCTCAGGTTATCCGCCCACCTCAGCCTCCCAAAGTGCTGGGATTACAGGCGTGAGCCACCGCACCCAGATGGTGCTACCATTTTTTTTTTTTTTTTTTTTTTTGAGATGGAGTCTCACTCTGTCACCCAGGAGTGCAAATGACGCAATCTCAGCTCACTGCAACCTCCACCTCCTGGGTTCAAGCGATTCTCCTGCCTCAGACTCCTGAGTAGTTGGGATTACAGGCACCCACCACCACGCCCAGCTAATTTTTGTATTTTTAGTAGAGACGGGGTTTCACCATGTTGATCAGGCTGGTCTCGAA
462	169116937	chr8:99838880-99839502	311	2	100	AluSz	+	1	222	CTTTTAACCTTAAATTCCATATATACCTTTCACATAACAATATACAGCTGCTACATGAGTTTACTTGTTTTTGTCAGAAATTGTCAAGATGGGCCGGGCGCGGTGGCTCACGCCTGTAATCCCAATACTTTGGGAGGCCAAGGCGGGCGGATCACTTGAGCTCAGGAGTTCAAGACCAGCCTGGCCAACATGGTGAAACCTCGTCTCTACTAAAAATACAAAAGTTAGCCGGGCCTGGTGATGCGCCTGTACTCCCAGCTGCTTGGGAGGCTGAGGCAAGAGAATCACTTGAACCCGGGAGGCAGAGGTTG
463	169761222	chrY:23017510-23018130	311	2	97	L1P1	-			TTTGAGCCTATGTGTGTCTCTGCACATGAGATGAGTCTCCTGAATACAGCAAACTGACGGATCTTGACTCTTTACCCAGTTTGCTAGTCTGTGTCTTTTAATAGGAGCATTTAACCCATTTACCTTTTAGGTTAATATTGTTATGTGGGAATCTGATCCTGTCATTATGATGTTAGCTGGTTATTTTGCTCATTAGTTGATGCAGTTTCTTCCTAACATCAATGGTCTTTACAGTTTGGCATGCTTTTACACTGGCTGGTACTGGTAGTTCCTTTATATGTTTAGTGCTTCCTTCAGGAGCTCTTGTAGGG
465	166499120	chr1:78327526-78328319	305	2.61	95	AluSz6	+			ATATAGATATAGATATCGGTCAGGCATGGTGGCTCACGCCTGTAATCCCAGCACTTTGGGAGGCTGAGGCGGGCGGATCACCTGAGGTCAGGAGTTTGAGACCAACCTAGCCAACATGGAAAAACCTGTCTCTACTGAAAATACAAAAATTAGCCAGGTATAGTGGCTCACGCCTGTAATCCCAACTACTCGGGAGGCCAAGGAACGAGAATTGCTTGAACCTGGGAGGTGGAGGCGGCAGAGAGCCAAGATCGCGCCACTGTACTCCAGCCTGGGTGACAGAACAAGACTCTGGCTCAAAAAAT
467	169020259	chr16:543592-544206	300	2.06	96	AluYc	-	282	9	ACCTGGAGGTATATTTTCTTTTTTCTTTTTTTTGAGACAGAGTCTCGATCTGTCACCCAGGCCGGAGTGCAGTGGTGCGATCTCGGCTCACTGCAACCTCTGCCTCCCGGGTTCACTCCATTCTCCTGCCTCAGCCTCCCGAGTAGCTGGGACTACAGGCGCCCATCACCACACCTGGCTAACTTTTGTATTTTTAGTAGACACAGGGTTTCACCATGTCTCAATCTCCGGACCTCGTGATCCGCCCGCCTCGACCCCCCAAAGTGCTGGGATTACAGGTCTGAGCCACCGCACCCAGCC
468	169546132	chr19:50729029-50729943	297	3.09	95	MSR1	-	281	11	TGAGGGAGGAGGGGCTGGGGGCCTGGACTTTTGAGTCTGAGGGAGGAGGGGCTGGGGGCCTGGACCCCTGGGTCTGAGGGAGGAGGGGCTGGGGGCCTGGACTTTTGAGTCTGAGGGAGGAGGGGCTGGGGGCCTGAACCTCTGGGTCTGAGGGAGGAGGGGCTGGGGCCCTGGATTCTTGAGTCTGAGGGAGGAGGGGCTGGGGACCTGGACTCTTGAGTCTGGGGGAGGAGGGGCTGGGGGCCTGGACCCCTGGGTCTGAGGGAGGAGGGGCTGGGAGCCCCAGACCCCTGGGTC
470	167460864	chr4:92545477-92546065	295	2	97	HERVH-int	+			CTTAATTTCAATTCCTTTCATTTTCTGGGAGAGACAAAGGAGACACATTTTATCCGTGGACCCAAAACGCCGGCGCCAGTCACGGAATGGGAAGGCAGCCTTCCCTTGGTGTTTAATCCTTGCAGGGATGCCTCTCTGATTATACACCCACCTTTCAAGGGTGTCAGACCACGCAGGGACGCCTGCCTTGGTCCTTCACCCTTAGCGGCAAGTCCCGCTTTTCTGGGGAAGGGGCAAGTACCCCAACCCCTTCTCTCCTTGTCTCTACCCCTTCTCTGCTTTTCCAGGGACAGGG
474	168320762	chr11:72172435-72173025	292	2.03	95	AluSc5	+			AAAACAAAAAAGGCAGGGCACGGTGGCTCACGCCTGTAATCCCAACACTTTGGGAGGCCGAGGAGGGTGGATCAAGAAGTCAAGAGATCAACACCATCCTGAACAACATAATGAAACCCCATCTCTACTAAAAATACAAAAAATACCTAGGCATGGTGGCACGAGCCTGTAATCCCAGCTACTCGGGAGGCTGAGGCAGGAGAATTGCTTGAACCAGAGAGTCAGAGGTTGCAGTGAGCTGAGATCACGCCACTGCACTCCAGCCTGGCAACAGACTTAAGACTCCATCTCA
477	169165231	chr16:25060024-25060597	288	2	97	AluSz6	+			ATTTAAGTCCTGGCACATTAACTATATACTAGCAACAGACCTGAAAGGAGGAAGGGAGACGAAGCCTAGCTCTGTTTCAGTACAGCGTCTTTTGCCCTTAAGACTTTGCTTCCTGGCCAGGCGTGGTGACTCATGCCTGTAATCCCAGCACTTTGAGAGGCTGAGGCGGGCGGATCACTTGAGGCCAGGAGTTCGTGACCAGCCTGGGCAACACGGTGAAAACCCGTCTCTACTAAAAATACAAAAATTAGCCGGGCATGGTGGTGGGTGCCTGTAATCCCAGCTACT
478	169644641	chrX:77434373-77434949	287	2.01	99	L1P1	+			TCCCAAGACTAAACCAGGAAGAAGTTGAATCTCTGAATAGACCAATAACAGGCTCTGAAATTGAGGCAATAATTAATAGCTTATCAACCAAAAAAAGTCCAGGACCAGATGGATTCACAGCCGAATTCTACCAGAGGTACAAGGAGGAGCTGGTACTATTCCTTCTGAAACTATTCCAATCAATAGAAAAAGAGGGAATCCTCCCTAACTCATTTTATGAGGCCAGCATCATCCTGATACCAAAGCCTGGCAGAGACACAACAAAAAAAGAGAATTTTAGACCAATG
479	169760227	chrY:22084881-22085518	287	2.24	95	LTR12C	-	1038	759	CAGGGTGCTGATTGGTGTGTTTACAATCCCTGAGCTAGATATAAAGGTTCTCCAGTCCCCACCAGATTAGTTAGATACAGAGTTTCCACACACAGGTTCTCCAAGGCCCCACCAGAGCAGCTAGATACAGAGTGTCGATTGGTGCACTCACAAACCTTGAGCTAAACACAGGGTGCGGATTGGTGTATTTACAATCCCTGAGCTAGACATAAAGGTTCTCCAAGGCCCCACCAGAGCAGCTAGATACAGAGTGTCCATTGGTGCACTCACAAACCTTGAACTAGACA
480	168997909	chr12:129806410-129806977	286	2	96	MIRc	+			GACCTTTTCAATCCATCCATACGTGGGACGAATGTTTCCTTCCTGCTCTTTGTCGGACACACAGACATGTCTATGCCTTTTGCTGCATTGGCACTGTATATTCTTACTAATATAGTTCCATGCTTAAATCCTGGTGATGTAAAAGCATCAGTGCTGGAGCCAGACATCCATGTTACTCATGTGACTTCCAGTAACTTATTTTCTTTCCACCAGCCTTAATTTTCTCATCTGCAAAATGGCCATGCCACGATGGCCATTTCTCTTGATGGTAGAGCATTGATACAAT
481	167659348	chr4:161581871-161582438	284	2	99	HERVK-int	+			TTATATGAGGACATTATTAGATTCCATTGCTCATAGACATAGACTCATTCCTTATGATTGGGAGATTCTGGCAAAATCGTCTCTCTTACCCTCTCAATTTTTACAATTTAAGACTTGGTGGATTGATGGGGTACAAGAACAGGTCCGAAGAAATAGGGCTGCCAATCCTCCAGTTAACATAGATGCAGATCAACTATTAGGAATAGAACAAAATGGAGTCTCCTATGTCTACTTCTTTCTACACAGACACAGTAACAATCTGATCTCTCTTGCTTTTCCCCACA
482	168997156	chr20:4166045-4166632	284	2.07	99	AluSz6	+			AGAAATGCAGATTCTCAGCCTGGCCAACATGGCGAAACCCTGTCTCTACTAAAAATACAAAATTAGCCAGGCATGGTGGTGCACACCTGTAGTTCTAGCTACTTGGGAGGCTGAGGCATGAGAATTGCTTGAAGCTGGGAGGCGGAGGTTGCAGTGAGTTGAGATCATGCCATTGCACTCCAGCCTGGGTGACAGAGCGAGACCCTGTCTCAAAACAAAAACCAAAAAACAACAACCCCTGGCGCCCTAAACACACACACACACAAATAAATAAATAAATAAAA
489	167323689	chr7:30546345-30546988	271	2.37	97	LTR12D	-	1129	903	TGTCTGGAGTTGTTCCTTCCTGTGGGTTCATGGTCTCGCTGGCTTCAGGAGTGAAGCTGCAGACCCTCGCGGTGAGTGTTACGGCTCTTAAAGGCGGTGCATCTGGAGTTGTTCATTCCTTCTGGTGGGTTTGTGGTCTTGCTGACTTCAAGAATGAAGCTGCAGACCTTCATGGTGAGTGTTACAGTTCATAAAGGTGGCACGTCCAGAGTTGTTCATTCCTCCCATCCGGAGTTGTTCGTTCCTCCCGTCCAGAATTGTTCGTTCCTCC
490	167817538	chr7:137243244-137243786	271	2	100	AluSq10	-			AAACTCCTGACCTCAGGTGATCCACCCACCTTGGCCTCCCAAAGTGCTGGGATTATAGGTGTGAGCCACTGCGCCCAGCCCACTGGTGTGTTTTAAAGCTCCATGGTAAAACATGCTGTAGGGAACCTAAATGCTATTAGTAGTGGTGGTATTAATTATTGTCCACACTAATAAATATTTATAGCAAAAATAATTCGATAAATTCAGTTTCCTCATATGTAAAGTGATTACAGTATGCTGCTACAATCACTTTCAGAACTAGCGTTTTATG
492	168199674	chr13:72526526-72527069	268	2.03	97	L1P1	+			GGAAACAATTTTCACAACCGACTCATCTGACAAAGGGCTAATATCCAGAATCTACAATGAACTCAAACAAATTTACAAGAAAAAAACAAACAACCCCATCAAAAAGTGGGCGAAGGACACGAACAGACACTTCTCAAAAGAAGACATTTATGCAGCCAAAAAACACATGAAAAAATGCTCACCATCACTGGCCATCAGAGAAATGCAAATCAAAACCACAATGAGATACCATCTCACACCAGTTAGAATGGCAATCATTAAAAAGTCA
498	166645645	chr3:48845796-48846513	264	2.74	95	AluSz	-	191	1	CCTGCCTCAGCCTCCCAAAGTGCTGGGATTACAGGCGTGAGCCACCGTGCCTGGCCTGTTAATTTTTGTATTTTTAGTAGAGACAGGGTTTTGCCACATTGGCCAGACTGGTCATGAACTCCTGACCTCAAGTGATCCACCCACCTTGGCCTCCCAAAGTGCTGGGATTACAGGCGTGAGCCACCGCGCCTGGCCTGTATTTTTTTAGAGATGGAGTTTCATCATGTTGGCCAGGCTGGTCTTGAACTCCTGACAGGTGATCCG
501	169599143	chrX:35326498-35327024	263	2	98	L1PA10	-	679	421	AGATCCCACTATTAAGTGAGAACATGGCAGTGTTTGGTTTGCTGTTCCTGCGTTAGTTTGCTGAGGATAACGGCTTCTAGCTTCATTTATGTCCCTGCAAAGGACATGATCTCATTCCTTTTTATGGCTGCATAGTACTACATGGTGTATATATACCACATTCTCTTTATCCAATCTATCACTGATGGGCATTTGGGTTGATTTCACGTCTCTGTTATTGTGAATAGTGCTGCAATGAACATACACATGCATGTATCTTTATA
507	166656993	chr3:52368958-52369608	255	2.56	96	AluSc5	-			GGTGCCTGCCACCACACCCAGCTAATTTTTGTATTTTTTAGTAGAGACGGGGTTTCACCATGTTCGCCAGGATGGTCTCGATCTCCTGACCTCGTGATCCACCTGCCTCAGCCTCCCAAAGTGCTGGGATTACAGGCATGATCTATAAGCTTTTTAAAAAAATGTGTGATTTTTTTTTTTGCTTTTTAAACAAAAAAAGCAATGTGTGATTTTTTTTTTTTTTTTTTGCTTCTCTCCCGAGTAGCTGGAATTACA
511	168208980	chr11:12349088-12349582	248	2	99	MIRc	+			CCACCTCTCCACTGGCTAACACGAATGTTCTTTGCAATTCAAAGATTAAGATAAATTCAGGAGAAATATATGGGTATTGGAGCAGTGTTGGTAGTAATTCAAAACTCAGAGTGAGAGTCAATGTCCTGGTTTTTCCTTTACTACCTGTACGACCTTGGGCCAGTCACATTATAAACCTTTATACTTTTTCATTTCCTCATCTAAAATGGGGATAATGGTGGTTTTCTCCTTTATAGAACTGATATAAG
512	168947596	chr12:120590079-120590581	248	2.03	99	AluJr4	-			CACCTGTAGCCTCCTAAAGCACTGGGATTATAGGCATGAGCCACCACGCCCAGCCCAACTGTTCACTTTATGAAGACACTCTAAGTGGTCCAAAATGCAAACCACACACACACGCGCACACACACACACACACACACAAAATATATATATATAAATATATATATATTTATATATACATACATGCGTGTTTTTCAAAACAAAGAAAAAGAAATTTATTTGCACTGTAGCTTAGAGGCTACATTAAAACG
514	167194098	chr2:151434213-151434707	246	2.02	97	MSTA-int	-			CACAAGAACAACACCAAGAGATGATGCTAAACCATTCACGAAGAATCCACTCCATGAATCCAATCACCTCCTACTAGGCCCCTCCTCCAACACTGAGGATTACAATTCGACATGATATTTGGGCAGGGACACAGATCCAAACCACATCATTCTGCCCCTGGCCCCTCCCAAATTTCACCTCCTTCCCTGATTGCAAAATACAATCATGCCTTCCCAACAGTCCCCCAAAGTCTTAACTCATTCCAG
515	168372315	chr11:100620994-100621485	246	2	98	LTR10F	-	380	180	ACCTGGACAAGGGAGGGGAAGGGGTTCTTATTCCTGATGCACGTGGCCCCTGCTGCTGTGTCCTTCCCCTATTGGCTAGGGTTAGACCACACAGGCTAAACTAATTACGATTGGCTAATTTAAAGAGAGTGACGGGGTGAGTGGTTTGGCGGGAAAAATGGTTATGGCAGAGCAGGAAATCGGAATGAGTCAGGGTGGAGAATGAGTCAGGGCAGAGCAGATAGTCAGAATGAGTCAGGGTGGAGC
516	169652754	chrX:83796551-83797047	245	2.03	99	THE1D-int	+			GCCACAGAGGCAGAGCCCTCATGGAGAACCTCTGCTAGGGCAGTGCAGAAAGAAAATGTGGGGTCAGAGCCCCCACACAGAGTTCCCACTGGGACACTGCCAGTGAAGCTGTGAGAAAAGCGCCAATGTTCTCCAAACCCCAGGATGGTAGATCCACCAACAGCTTGCACCCTGCACCTTGAAAAGCTACAGACACTCAATGCCAGCCCAAGAAAGGAGCCAGGAGGGGGACTGTACCCTGCAAG
517	169446774	chr21:23162136-23162625	242	2.02	98	AluSc	+	13	229	AGAGTAAGTAAAACCTGGGCACTTTGGCTCACACCTGTAATCCCAGCACTCTGGGAGGCTGAGGTGGGCAGATCAAGAGGTCAAGAGATCGAGACCATCCTGGCCAACATGGTGAAACCCCATCTCTACGAAAAACACAAAAATTAGCTGGGCGTGGTGGTATGCACCTGTAGTCTCAGCTACTCAGGAGGCTGAGGCAGGAGAATCATTTGAACCCGGGAGACAGAGGTTGCAGTGAGCCA
518	169456203	chr21:30156573-30157057	242	2	97	LTR12C	+	838	1038	TGTCTAGCTAAAGGATTGTAAATACACCAATCAGCACCCTGTGTCTAGCTCAAGGTTTGTAAACACACCAATCAGCACCCTGTGTCCAGCTCAAGGTTTGTAAATGCACCAATCAGCACCCTGTGTCTAGCTCAAGGTTTGTAAATGCACCAATCAGTGCTCTGTGTCTAGCTAATCTAGTGGGGACTTAGAGAACTTTTGTGTCTAGCTCAGGGATTATAAACACACCAATCAGCACCCTG
520	168438507	chr12:1056476-1056958	240	2.02	97	AluSp	+	6	183	GAGAGAAACTCTGTCCCCCCAAAAAAACAACAGACAAACAAAAAAACAAAACTCCCACCCAGGCGCGGTGGCTCACACCTGTAATCCCAGCACTTTGGGAGGCCGAGACGGGTGGATCACCTGAGGTCAGGAGTTCGAGACCAGCATGGCCAACACGGTGAAACCCTGTCTCTACTAAAAATACCAAAAATTAGCCGGGCATAGTGGCATGCGCCTGTAAGCCCAGTTACCGAGGAGGCT
521	168232386	chr13:86273855-86274354	239	2.1	95	LTR12	-	291	58	ACAGAGTGCTGATTGGTGCATTTTTACAGAGTGCTGATTGGTGCATTTACAATCCTTTAGCAAGACACAGAGTGCGGATTGGTGCATTTTTACAGAGTGCTGATTGGTGCATTTACAATCCTTTAGCTAGACACAGAGCACTGATTGGTGCATTTTTACAGAGGGCTGATTAGTGTGTTTACAATCCTTTAGCTAGACACAGACCGCTGATTGGTGCATTTACAATCCTTTAGCTAGAC
523	167013668	chr2:125950561-125951026	233	2	95	L1PREC2	+	7035	7267	TAGGCAATACAATCTTAGACATAGGATTGAGCAAAGATTTCAAGACAAAGACACCAAAAGCAATTGCAACAAAAGCAAAAATTGACAAGCGGGATCTAATTAAACTTAAGAGCTTCTGCACAGCAAACCAAACCATCAACAGAGTAGACAGATAACCTACAGAATAGGAGAAAACACTTGCAAAATATGCATCTGACAAAGTTCTAGTATCCAGCATCTGTAAGGAACTTAAA
524	167583025	chr4:125768461-125768927	233	2	100	ERV3-16A3_I-int	-			AAGGAGGACTTATAAACTTTCATAGTTCACAGTTGTAGAAATGGAAAACACACATTCCCCAAAAGCTGTGATAGCAGAGTATCCCCTCTCCCTAGCACTTAGATTCTGGGTCCAAGTATTCTATCCCTTAAAGATATAGCACCATATAAAATCCATTGATTTAGAATGCCCTGCATCCTGGAACATGGCACCCCATACTCCCAAGTTACTGTGTCTAAGCTGGTGCTCCAACT
530	166471823	chr1:53341137-53341810	230	2.92	98	L2	-			AATTTTGGTGCTGAATCTCTGTATGTGCAGAAATTGAGTTTAGAGTAGAATAAAGATGTTTGCTTTAGATTGGAGCAGAAGGGAAGGCAGAGTATGTTGATGCAAATGCAAGTAGGTTGGTAGCTTTTGTTAGGAAGAGTGGGTGTATTTCTCAATGAAAAAGATGAAATCAAATGAGGGGAGTGAGAAGATGGTGATTCAAGTTTGAAGATTCAAGTTTGAGGTGATTC
532	166988054	chr1:187041862-187042401	229	2.38	95	LTR12C	-	1565	1350	GGAGTTTCTTCCTTCTGGTGGGTTCGTGATCTCGCTGGCTCAGGAGTGAAGCTGCAGACCTTCACGGTGAGTGTTACAGCTCTTAAGGTGGCACATCTGGAGTTTGTTCCTTCTGACGTTCAGATGTGTTCGGAGTTTCTTCCTTCTGGTGGGTTCGTGATCTCGCTGGCTCAGGAGTGAAGCTGCAGACCTTCAGGGGGAGGGTTACAGCTCTTAAGGCAGAGCGTCT
533	168608167	chr10:83318609-83319071	229	2.02	97	L1P3	-			GGTTTGTAGTTCTCCTTGAAGAGGTCCTTCACATCCCTTGTAAGTTGTATTCCTAGGTATTTTATTCTCTTCGTAGCAATTGTGAATGGGAGTTCACTCATGATTTGGCTCTCTGTTTGTCTATTATTGGTGTATAGGAATGCTTGTGACTTTTGCACATTGATTTTGTATCCTGAGACTTTGCTGAAGGTGCTTATCAGTTCAAGAAGTCTTGGTGATGAGATGATGG
535	168631302	chr14:72034215-72034675	228	2.03	99	MER41B	-	518	292	AGGAATAAAAGAATGGCTACTCCATAGGCAGAGCAGCAGCATGGGCTGCTCAATGGAGCAAACTTATAGTTATTTCTTGATTATATACTAAACAAGGGTCAGATTATTCATGAGTTTTCTGGGAATGAGGTGGACAATTTCCAGAACTGAGGGTACCTCCCCTTTTTAGACCATATAGGACAACTTCCAGATGTTGCCATGGCATTTGTAAACTGCAGTAGTGCTGGT
541	166887449	chr2:101693527-101693975	224	2	98	AluY	-	258	35	CCAGACTGGAGTGCAGTGGCATGATCTCGGCTCACTGCAACCTCCGCCTCCCGGGTTCACGCCATTCTCCTGCCTCAGCCTCCCGGGTAGATGGGACTACAGGTGCCCACCACCACGCCCAGCTAATTTTTTGCATTTCTAGTAGAGACGGGGTTTCACTGTGTTAGCCAGGATGGTCTTGATCTCCTCACCTCGTGATCCACCCACCTCGGCCTCCCAAAGTG
545	168440439	chr12:1927749-1928186	218	2.02	97	SVA_B	+	667	854	AAGAGTCATCACCACTCCCTAATCTCAAGTACCCAGGGACACAAACACTGCGGAAGGCCGCAGGGCCCTCTGCCTAGGAAAACCAGAGACCTTTGTTCACATGTTTATCTGCTGACCTTCCCTCCACTATTGTCCTATGACCCTGCCAAATCCCCCTCTCCGAGAAACACCCAAGAATGATCAATAAAAAATAAAAAAATAAATTAAAAAAAAAAAAA
547	167089092	chr1:200908414-200908890	215	2.25	97	AluSc8	-			TCAAGTGATTCTCTCACCTCAGCCTCCCAAGTAGCTGGGAATACAGGTGTGTGAGCAGTTGCACCTGGCCTATAACTCTTTCTCAAAATTGTTTTGACTATTTTATTTTGCTTTTCCATATAATTTTTTTTTTTTTGAGACAGAGTCTCACTCTGTCACCCAGGCTGGAGTGCAATGGCATGGTCTTGGCTCACTGCAAACTGCACATCCCAGGT
548	168075452	chr9:99978645-99979075	215	2	98	HERVH-int	+			TAAAATCTTTTTATCACCTCCCATCCTCACACCTGGTCCGACTTACAGTTTCGTTCCATGACTAGCCCTCCCCCACCTGCCCAGCAATTTACTCTTAAAACGGTGGCTGGAGCCAAAGGCATAGTCAAGGTTAATGCTCCTTTTTCTTTATCCCAAATCAGATAGCGTTTAGGCTCTTTTTCATCAAATATAAAAATCCAGCCCAGTTCATGACT
551	167876995	chr6:79099019-79099437	212	2	97	THE1C	+	5	206	ATGGTTAGGCTTTGTGTCCCCACACAAATCTCATCTTGAATTATAATCCCCATAATCCCCTTAATCCCCATGTATCAAGGGAGAGACCAGGTAGAGGTAATTGAATGAGGGCAGCTTACCCTGTGCTGTTTTTGTAATAGTGAGTTCTCACAAGATCTGATGGCTTTATAAAAAGGCTCTTCCTTCCCTCTTTGCTCAGCACTTCTCCTTCC
552	168541397	chr14:48998146-48998571	212	2.02	95	L1MC1	-	931	723	CCAATGATTGACACACACACTGACACACATTATTACCACCCAGAGTTCATAGTTTATACTAGAGGCTGCTTTTGGTGTGTATTTCATAGGTTTGGAACAAGCATATAATGACACACATCCACCACAATAATATCACACAGAATAGCTTCATCGTTTTGAAAATCATCTATGCTCCACCTATTCATCCCTCCCTACCTGCTAACCCCTGGCAG
554	168235230	chr11:23962141-23962564	211	2.01	96	HERV9-int	-			AAATCATTCTTATAGGAGAAACTAGAAAAGCACCAGAGACAGGTAGCAATTTTTAGAAACGGGTCCAACCTCAGAGAAAAGAGGTGAGAGGAAGTTTGTCTGGCAGGCATTAGGACCCAGGGGGCAACGGTCAGAATAGATAGGATAGATGGGTGAGTCTTGCTTGAGCAACATGCTTTTGAGCATTCCACTCATGGCCGCAGGGTCAACC
555	168912180	chr12:107578979-107579406	211	2.03	98	MER65C	+	126	323	AAGCCTGATTATTCCTGGCTGCTGAAACTGCCTGTTGTAACCTGAAACCAGTTCTATCTAATAATTCCTGAAACAACTTGCTGTGACATTAAGACTAGTTTTACCCACCACAGTCACTCAACCAATCAAAACTTGCCAGCTCCCCCAACCAGAATGCCAATGAACTTTCTTTTAAAACAATATATAACATTTCTCCTTTTTATAAAACTTC
556	169063637	chr16:6615330-6615769	211	2.09	95	AluSc8	-			TCACTGCACCCAGCTCCCAGATTCAAGCCGATTCTCCTGCCTCAGCCTCCCAAGTAGCTGGAACTACAGGAGCCCGCCACCACGCCTGGCTAATTTTTTGTATTTTTAGTAGAGACGGGGGTTTCACCATGTTAGCCAGGATGGTCTCGATCTCCTGACCTCGTGATCCACCCGCTTCGGCTTCCCAAAGTGCTCGGATTACAGGTGTGAG
558	168893507	chr12:96503109-96503592	210	2.31	96	LTR12C	+	653	841	TGGTGGGGACGTGGAGAACCTTTGTGTCTAGCTCAGGGATTGTAAATACACCAATCAGCACTCTGTATCTAGCTCAAGGTTTGTAAACACACCAATCAGCACCCTGTGTCTAGCTCAGGGTTTGTGAATGCACCAATCGACAATCTGTATCTAGCTACTCTGATGGGGACTTGGAGAACCTTTGTGTCCACACTCAGTATCTAGCTAATC
560	167444572	chr7:52369378-52369810	208	2.09	96	LTR12C	-	1577	1388	TTTGTGGTGAGTGTTACTGTGTCCGGAATTGGTGGGTTCTTGGTCTCACTGACTTCAAGAATGAAGCCGCGGACCCTCGCGGTGAGTGTTACAGTTCTTAAAGGCCGCGTGTCCAGAGTTTGTTACTTCTGATGTTCGGATGTGTTCAGAGTTTCTTCCTTCTGGTGGGCTTCGTGGTCTCGCTGGCTCAGGAGCGAAGCTGCAGACC
562	169328067	chr17:78907598-78908220	208	2.99	97	FRAM	-			ATACCTTCCATCACTACTTTATGTCCATAAACTCTAAAATTTAGATGAAATAGACAAATTCCTTGGAAGAGATTACTACCAAACGTCATTCAATAGCAAAGAGATAACCTGAATAGTTCCTGTCTATTAAAGAAAATGAAGTTTTCTTGCTTTGTTTTGTTTGAGATGGGGTCTCATTCTGTTGCCCAGGCTGGGGTTCAGCGGTGCA
564	169132825	chr16:19047657-19048065	207	2	95	AluSc8	+			CCATCTCTACTAAAAATACAAAAAATTACCCAGGCATGGTGGCACATGCCTGTAGTCCCAGCTACTTGGGAGTCTGAGGCAAGAGAATCAATTGAACCAGGAGGCAGAGGTTGCAGTGAGCCGAGATTGCACCACTGCATTCCAGCCTGGGTGACAGAGCGAGACTCCATCTCAAAAAAGAAAAAAAAAGTACAAGAGAGTTTCCAA
568	166905219	chr2:105825917-105826326	204	2.01	97	SVA_F	-	850	661	TTTTTTTTAATTTATTTTTTTATTGATAATTCTTGGGTGTTTCTCACAGAGGGGGATTTGGCAGGGTCATAGGACAATAGTGGAGGGAAGGTCAGCAGATAAACAAGTGAACAAAGGTCTCTGGTTTTCCTAGGCAGAGGACCCTGCGGCCTTCCGCAGTGTTTGTGTCCCTGAGTACTTAAGATTAGGGAGTGGTGATGACTC
570	167570400	chr4:120169399-120169841	204	2.18	97	Tigger4b	-			GAAATACAGGTTGGGTATCTCTTGTCTGAAATGCTCAGGACCAGCAGTGTCCTCTGAGGGTGGGACCTGGGAACCCTACATGTTTAATTCTTGTGTCTGCTAACATTTGATTTAGAGGCTGGTGCAAACATTTCTACACTTGATGATACAAATAATTAATTTTTGTATGAAATTTTAGAGCAAAAGACTTCTGTATTATTTTCC
571	168127359	chr13:21967408-21967814	204	2	97	AluSz	+	59	253	GAGACAGGCAGATCACCTGAGGTCAAGAGTTCGAGACCAGCCTGGCCAACATGGTGAAACCCCGTCTCTACTAAAAATGCAAAAATTAGCCAGGCATGGTGGTACACGCCTGTAATCCCAGCTACTTGGGAGGCTGAGGCAGGAGAATCACTTAACCCAGAAGGTGGAGGTTGCAGTGAGCCAAGATCGCACTGCTGCACTCCA
573	168960810	chr8:71623821-71624231	204	2.01	100	L1PA15	+	702	891	AAACACAAAGAGGGGAACAATAGACATCAGGGCTTACTTGAGGATGCAGGGTGGGAAGAGGGTGAGGATCAAAAAACTATGTATTGGGTACTAGGCTCACTACCTGGGTGAGGAAATTATTTGTATACCTAACCCCAGTGATACACAATTTACCCATGTAAAAAACCTGCACACGTACCCCTTGAAACTTAAAAGTTGGAAGAA
575	167904054	chr9:10151039-10151444	202	2.03	97	AluSc	-	280	124	TTTCTAGACTTTTTTGTTAACTTTTTTTTTTTTTTTTTTTTTTTTGAGACAAGAGTCTTGCTCTGTTACCAGGCTAGAGTACAGTGGTGCGATCTCGGCTCACTGCAACATTTGCCTCTCGAGTTCAAGCGATTCTCCTTCCTCAGCCTCCCGAGTAGCTGGGATTACAGGCACATGCCACCACGCCCTGCTAATTTTTGTA
576	167025158	chr3:152494606-152495014	201	2.03	95	AluY	-	197	11	CCCGGCCCACACCATTCTCCTGCCTCAGCCTCCCGAGTAGCTGGGACTACAGGCGCCCACCACCACACCCCGCTAATTTTTTGTATTTTTAGTAGAGACGGGGTTTCACCATGTTAGCCAGAATGGTCTCGATCTCCTGACCTCATGATCCACCCGCCTCGGCCTCCCAAAGTGCTGGGATTACAGGCGTCAGCCACCACG
577	167493856	chr4:100281445-100281887	201	2.21	95	LTR12C	+	677	878	TGTCTAGCTCAAGGATTGTAAACGCACCAATCAGCACTCTGTGTCTAGCTCAAGGTTTGTAAACACACCAATCAGCACCCTGTGTCTAGCTCAAGGTTTGTAAACACACCAATCAGTGCTCTGTGTCTAGCTAATCTAGTGGGGACTTGGAGAACTTTTACATCTAGCTAAAGGATTGTAAATACACCAATCAGCACTCTG
579	169689436	chrX:114778752-114779184	201	2.15	98	Harlequin-int	-			ACCAAGTCAAAACCAAAACCAAAATCAGAGTATCCAGAAATCCAAGCCAGGTCAAAACCAGAACCAAAGTATCATGCAATCCAAGTCAAGTCAAAAACAAAAACCGAAATGCCGGTATAGGCACACCGTGGGTGATCAGGCCATGCTTCCACTCAAATGGAGTAGGCAAGTTCCCAAGACCAATCCTGTCAAGCAATTCAA
581	168026322	chr6:155413119-155413521	200	2.02	96	AluJo	-	203	21	CCACCCAGGATCAAGCAGTCCTCCCACCTCAGCCTCCTGAGTAGCTGGGACCACAGGCCCACACCACTGGGCCCGGCTAGATTTTTTAATAATTTGTAGAGACGAGGTCTTGCTATGTTGCTCAGGCTGGTCTCAATCTCCTGGCCTCAAGTGATCCGCCCGCCTCAGCCTCCCAAAGTGCTGGGATTACAGGCATAATC
582	168061063	chr9:87024097-87024502	200	2.03	96	LTR12C	+	1046	1245	GGACCAATCAGCTCTCTGTAAAACAGACCAATCAGCTCTCTGTAAAATGGACCAATCAGCAGGATGTGGGTGGGGCCAGATAAGAGAATAAAAGCAGGCTGCCCGAGCCAGCAGCGGCAACTCCCTGGAGTCCTGTTTCACAGGGTGGGAGTTTTGTTCTTTTGCCCTTTGCAGTAAATCTTGCTGCTACTAACTCTTTG
584	167473598	chr2:203635123-203635518	197	2.02	95	AluJr	-			CTGGACTCAAGGGATCCTCCTGCCTCAGCCTCCCAAGTGGCTGGGACCACAGGTATGTGCCACCACGCCTGGCTAATTATTATATAAATTTATTTAATATTTATTTATTTTCATAGAAACAAGGTCTTGCCACACTGCCTAGGCTGGTCTCAAACTCCTGGCCTCAAGTGATCCTCCCACCTCTGCCTCCCAAAGTG
587	167294412	chr3:195998345-195999138	195	4.08	98	FRAM	-			GGCTCTCACAGCCATAATCATAGCACACTGTAGCCTCAAACTCCTGAGCTTAAGCAATCCTCCCATCTGAGCCTCCAGAATAGCTAGGACCAGCATAATGTATTTTTTAAATGTCCTTCTCCTTCTTTCCTTTTTTTTTTTTTTGAGAAAGAGTCTCACTCTGTCACCCTGGCTAGAGTGCAGTGGCACGATCTC
588	167305899	chr5:117025081-117025471	195	2.03	95	AluY	-	282	127	TTTTTATTTATTAATTTATTTTATTTATTTATTTTGAGACCGAGTCTCGCTCTGTCGCCCAGGCTGGAGTGCAGGGGCGTGATCTCTGCTCACTGCAAGCTCCGCCTCCCGGGTTCACGCCATTCTCCTGCCTCAGCCTCCCAAGTAGCTGGGACTACAGGCGCCCGCCACCACACCCGGCTAATTTTTTTTGTA
589	168906956	chr12:104792462-104792853	195	2.01	99	AluSq2	-			CCCAGGCTGGAGTGAACTGGCGCAATCTCGGCTCACTGCAACCTCCACTTCCTGGGTTCAGGTGATTCTCCCACCTTAGCCTCCTGAGTAGCTGAGATTACAGGCACCTGCCATCATGCCTGGCTAATTTTTATAGAGACGGGGTTTCACCATGTTGGCCAGGCTGGTCTCGAACTCCTGACCTCAGATGATCCA
590	167128002	chr5:89401231-89401618	194	2	95	L1PA8A	+			ACTATCTCATACCAGTTAGAATGGTGATTATTAAAAAGGCAAGAAACAACAGATGCTGGCAAGGTTATGGAGAAATAGGAACAACTTTACACCATTGATAGGAATGTAAATTCATTCAACCATTGTGGAAGACAGCATGGCAATACCTCAAAGATCTAGAAACAAAAATACCACTTGACCCAGAAATCCCATTA
591	169549605	chr19:52910227-52910624	194	2.05	96	AluJb	-	225	87	CTCCTGGGCACCCAGTCCAGAATGCAATGGCATGATTACGGCTTGCTGCATCCTCGACTTCCTGGGCTCAAGTGATCCTCCCACCTCAGCCTCCTGAATAGCCGGGACTACAGGTGTACGCCACCATGCCTGGCTAATTTTTGGTATTTTATGTGGAGATGGGGTTTCACCATGTTACACAGGCTAGTGTTGAA
594	167784322	chr6:33475551-33475940	192	2.03	99	AluSx1	-			CAGGCCCAGTTAGTTTTTGTATTTTTAGGAGAGATGGGTTTTCGCCATGTTGGCCAGGCTGGTCTTGAACTCCTGACCCCAGGTGATCTGCCTGCTTCGGCCTCCCAAAGTGCTGGGATTACAGACGTGAGCCACTGGGCCCTGTCTAAAATATATTTCTTACTGTGGGTCCTAGTCAAAAAAGTTTGAAAG
596	166750550	chr3:82691244-82691625	191	2	96	MER52-int	+			CCCATGACTCCCTTTCTCTTCCTTGGTTGAGGAGGAACTGGTCCCACAGTTTAATAGGGAAGCAGCAGAGAGGCTGCCCTGCTGGTTGCTGGCTGCAATTTGGCAAGGGCCACCTGGGACTAATTTAATGGGCCCCAGGTAGCCTTGAGCCACCTTTTCTCCCAAGCTTTGGTTTGAGGCCCTAGAAAGGC
599	167641488	chr7:75243071-75243452	190	2.02	95	AluJb	-	273	88	TCTCCCTCTGTTGCCCAGGCTGGAGTACAATGGTGCAAACATGGCTCACTACAACCTCAACCTCCTGGATTCAAGCAATCCTCCCATCTCAGCCTCCCAGACAGCTGAGACGACAGGTGCATGCCACCACACCTGGCTAATTTTTAAATTCCTTTGTAGAAATGGGGTTCACTATGTTGCCTAGGCAGGG
604	168448274	chr12:6508222-6508900	188	3.63	95	L1MC4a	-			CCATGTTGCCCAGGCTGGTACCGAACTCCTAGGCTCAAGCAATCTGCCCACCTTGGCCTCCCAAAGTGCTGGGATTACAGGCGTGAGCCACCGCACCTGGCCTATAACAGTTTTTCAATTAATTTTCTTAGGTTATCACCTACAAATAATGCTAATTTCATAATAATTTTTCTAGAAACAAGTTATTG
605	169679568	chrX:106057396-106057775	188	2.02	99	L1PA4	-	593	406	GTCCCTACAAAGGACATGAACTCATCATTTTTTATGGCTGCATAGTATTCCATGGTGTATATGTGCCACATTTTCTTAATCCAGTCTATCATTGATGGACATTTGGCTTGGTTCCAAGTCTTTGCTATTGTGAATAGTGCCGCAATAAACATACGTGTGCATGTGTCTTTATAGCAGCATGATTTATA
606	168278955	chr11:42237433-42237808	187	2.02	98	L1P1	+			CAAAAAACACATGAAAAAATGCTCATCATCACTGGCCATCAGAGAAATGCAAATCAAAACCACAATGAGATACCATCTCACACCAGTTAGAATGGCAATCATTAAAAAGTCAGGAAACAACAGGTGCTGGAGAGGATGTGGAGAAATAGGAACACTTTTACACTGTTGATGGGACTGAAAACTAGTT
609	168647390	chr8:24322155-24322526	186	2	98	AluSc	-	257	72	CCAGGCTGGAGCGCAGCGGCACAATCTCAGCTCACTGCAACCTCCGCCTCCCAGGTTCAAGCGATTCTCCTGCCTCAGCCATCCAAGTAGCTGTGACTACAGGCGCACGCCACCGTGCCCAGCTAATTTTTGTATTTTTAGTAGAGGCGGGGTTTCACCATGTTGGCCAGGATGGTCTCGATCTCT
613	168632053	chr15:36090797-36091164	183	2.01	98	AluSx	-	231	59	TGGTACAAACTTGGCTCACTGCACCTCCGCCTTCCAGGTTCAAGCAATTCTCTTGCCTCAGCCTCCCGAGTAGCTGGGATTACAGGCACATGCCACCATGCCCAGCTAATTTTTGTATTTTAGTAGAGACAGGGTTTCACCATGTTGGCCAGGCTGGTCTTGAACTCCTGACCTCAGGTGATC
614	166445643	chr1:31050539-31050907	182	2.03	96	L1P1	+			ATACTGCCCAAGGTAATTTACAGATTCAATGCCATCCCCATCAAGCTACCAAAGACTTTCTTCACAGAATTGGAAAAAACTACTTTAAAGTTCATATGGAACCAAAAAAGAGCCCACATCACCAAGTCAATCCTGAGCCAAAAGAACAAAGCTGGAGGCATCACACTACCTGACTTCAAACT
615	169237506	chr17:60396047-60396409	182	2.02	95	L2c	-			TAAGAGATAGTCATTGAGGATAAGAAGGTCAAGAAATTTGGAGGCGAAGTCATTGAATGAGTTATCCAAATAAAGGCTGGAATTCCTTATAATAATGCCAGGAGTTTTGGATGCAGAAGAAGACTATGGGTCATAGGACAAGCTCCTAAAGTGACAAAGAAGCCAGTGGGTGGCAATAAAAA
617	166510180	chr1:87673514-87673875	181	2	99	L2	+			AGTAAATTTCTGCTGTTTAAGTCACTCAGCCTGTGGTACTTTGTTATGGCCGCCCTAGCTAACTAATACAGTTGGAATCATGTCCCTTCACATCTTAAAGGCCCTGATGGCTTCTTGTTTCATTCAGATTCAAATTCAAATGCCTCCCATCATGACCTATAAAACTCTTCATGATCTGGTT
620	166541107	chr2:8443149-8443512	180	2.03	96	AluJr	-			CAGTGCTGGTCTCAAACTCCTGGCCTCAAGCAATACTCCCCACTCAGCCTCCCAAAGCACTGTGATTACAGGCGTGAGCCACTGCATCCAGCCTCATTCATCTTTTTGTACCACATTCTCTGCCCCACCACTCAAAAATATCTCAGGTGCTGTACTAGTGCCTTACACATCCTGGACCCT
621	166650037	chr2:42774827-42775184	180	2.01	96	MER57A1	-	143	3	GACTTAGCTATTGTTACAGGCGCATACTCCTAAATTAGGTTTTCAATCTTGTCTATCTATTAAGCTAGGTTGCAGTTCGTCCACGAGGACTCAAATAAAGAAGTACAGAGTCCTTCTAAGGCCATATTTAGTTAGCTTTAAAGCGACTAAGAAAAATAAGATAAACTGCCCTGTGGTCCT
622	167024604	chr2:127984851-127985211	180	2.01	99	MLT1A0	-	212	49	GCTGTCTTCTCGCTGTGTCCTCACGTGGTGGGAGGGCAAGCGAGCTTTCTGGGGCCTTTTTAATAAAGGCACTAATCCCACTCATAAGGGCACCACCCTCATGACCTAATCACCTCCTAAAGGACCCACCTCCTCATACCATCATCTTGGGAGTTAGGATTTTAACCAATTAAATTTGGG
623	167851773	chr6:65859279-65859641	180	2.02	98	THE1C-int	-			TCCTAAGAACTCAACTCCATCTGAGACCACCTCAGACTGGACTTCATTGTCCAAATCACTACTAGCATTTTGGTCAAAACCATTCAACATGTCTCTAGGAAGTTCCAAACTTTTCCACAAGTTTCTGTCTTCTTCTGAGCCCTCCAAACTATTCCAAACTCTACCTGTTACAAAGCTGCT
627	169612064	chrX:46604224-46604586	179	2.03	97	L1MB4	+	16	189	TAGCAAAATAGCAGAGTAGACAGCTCCAAACTCCCATCCCTCCACAGAAACATTGAAAAACAACCAGAAGCTGTCAGAGCCAATTTTGTCAGAATTCTAGAAAAGAGTCAAAGGTTTACAGCAACCAAGTGAACAATGACTCAAGAACAAGACAACTTTAAAATGGCAGGAAGGCTGTG
630	168150014	chr13:42568394-42568767	177	2.12	96	AluJr	+			ACCTGTCTTTATCTAAATAATGGCATGAAGGCCAGGCATGGTGGCTCATACCTGTAATCCTAGTGCTTTGGGAGGCCAAGGTGGGAGGATTGCTTGAGGCCAGGAGTTTGAGGTTGCAGTGAGCTATGATCATGCCACTCCACTCCAGCCTGTTGCACTCCAGGGCAATAGAGCAAG
631	166716386	chr3:73271843-73272204	176	2.06	98	LTR50	+	1	145	ATATTCTATTCACACTTTCTGTGCCAGTTATTAAGCTATGGTCTCTCAGTTTCAAATCTATGCTTCTATACTCTGCTTTGTGATGCTGGGACTGGACTGTACAAACCACATTTCTGCATTTGCCAACTGCTTTGTGTGAGGCTCTACCCATATGGGGAACTAGAGGATACTGGAAG
634	167621812	chr7:68286450-68286802	175	2.06	96	AluSc8	+			AAAAAAAAAAATTAGCCAAGAATGGGGGAATGGGGGCGTGTGCCTGTAGTCCCAGCTACTCAGCAGGCTGAGGCAGGAGAATAACTTGAACCTGGGAAGCAAAGGTTGCAGTGAGCCAAGATTGCGCCACTGCACTCCAGCCTGGGTGACAAAGCAAGACTCCATCTCCAGAAAA
636	168862319	chr10:135424264-135424620	175	2.04	98	LTR5A	+	792	962	TTCTTTTTATTATCACCCTGCTCTCCTACTACATGCCTTTTTGCTGAAATAATGAAAATAATAATCAATAAAAACTGAGGGAACTCAGAGACCAGTGCTGGTGCAGGTCCTTGGTGTGCTGAGTGCCGGTCCCCTGGGCCCACTGTTGTTTCTCTATACTTTGTCTCTGTCTTAT
639	168365480	chr10:14954800-14955155	174	2.05	98	AluY	-	171	12	CTGGCCAATAGCTGGGACTACAGGCGCCCGCCACCACACCTGGCTAATTTTTTGTGTTTTTAGTAGAGACGGGGTTTCACCGTGTTAGCCAGGATGGTCTCGATCTCTCTGACCACATGATCCACCCGCCTTGGCCTCCCAAAGTGCTGGGATTACAGGCGCGAGCCACTGTGC
641	168766691	chr10:111259056-111259401	174	2.02	98	AluSx3	-			TGCCTCAGATGAAAGGCAGTGGTTTCTTTTGTTGTAAACAGCAAGAGAAATTAAAAGAGAAAGCTGATAATGAAAGTGTTTTAATTAGAGCTAAACACTGTTTTCTTTTTTTTTCTTTTTTTTTTTTTTTTTGAGACAGAGTCCCACACTCTTGCCCAGACTGGAGTGCAGTGG
646	166901520	chr4:8343933-8344360	172	2.49	95	ALR/Alpha	+			CCATTGAGGCCTATAGTGAAAAACCGAATATCCCAAGATAAAAACTAGAAAGAAGCTATCTGTGAAACCGCTTTGCGATGTATGAATTCATCTCACAGAGTTAAACCTTTCTTCTGATTCAGCAGACTGGAAACACTCTTTTTGTAGAATCTGTGACGGGACATTTCGGAGC
648	167074066	chr3:162306962-162307305	172	2	97	MLT2C1	-			TGGCTAATTTTTGTATTTTTAATAGAGACGCGGTTTCACCATGTGGGCCAGGATGGTCTCAATCTCCTGACCTCATGATCCACCCGCCTCAGCCTCCCAAAGTGCTGGGATTACAGGCGTGAGCCACCATGCCCGGCAGACAGAGATTTCTTTCAAGAAATTGGCTTACGTA
651	166716054	chr2:61973674-61974016	171	2.01	98	AluSx1	+			GTTGCAGTGAGCTGAGATCGTGCCATTGCACTCCAGCCTGGGCGACAGAGCAAGAATCTGTCAAAAAAAAAAAGTTAAAAATAACTGATGCTGGTGAGATTAAAAAGAAAAAGGAACACTTATACACTGTTGGTAGGAGTGTAAATTAGTTCAACCATTGTGGAAGACAGT
653	169464389	chr21:37516585-37517185	171	3.56	95	AluSx1	+			TCTCACAAAACAAAATAAAAAAATTTTAGGCCAGGTGTAGTGGCTCACGCCTGTAATTCCAGCACTTTGGGAGGCTGAAGCAGTAGAATCACTTGATCCTGGGAGGCGGAGGTTGCAGTGAGCCGAGATTGTGCCACTGCACTGCAGCCTAGGCAACAAAACAAGACTCTG
654	168047352	chr6:165550081-165550423	170	2.02	99	MSTA-int	+			GGCTGAAGCCTGCTGCAGGGTCATTGCCCTCATGGAAAACATCTACTAGGGCAGTCTAGGGGTGAAATGTGGGATTGGATTCCCCACAAAGAGTCCCCACTGGGGCACCATCTAGTGGAGCTCTGAGAAGAAGGCCACCATCCTCCAGACTACAGAATGGTAGATCCACT
663	169029542	chr18:9015187-9015597	169	2.43	96	AluJr	+			GGTGGCTCATGCCTGTAATCCCAGCACTTTGGGAGGCCAAGGTGGGAGGATCACTTAAGGGAAGGAGTTCGAGGCTGCAGTGAGCTGTGATCACGCCACCGCACTCCAGCCTGGGTGACAGATCAAGACCCCCATCTCTAAATAGATAAATAAACAACAGGCTGAGAGG
664	167137177	chr1:208867400-208867950	168	3.28	97	AluY	+	95	253	CCTGGGAGACACAGTGAGACCCCATCTCTACTAAAAATACAAAAAAATTAGCTGGGCATGGTGGCGGGCACCTGTAGTCCCAGCTACTCAGGAGGCTGAGGCAGGAGAATGGCATGAACCCGTGAGGTGGAGCTTGCAGTGAGCCGAGATCGTGCCACTGCACTCCAG
666	167909208	chr6:95243624-95243961	168	2.01	98	MER4A	-	514	347	TTAGGGATGCATGTGACATCAAATAACAGGTATAAGATGTACATTGTTTTAGTCCAGTAAGGAGGGACAACTTGAAGTGGGGACTTGCAGGTTAGAAGTAGATAAGAAACAAAAGATTGCATTCTTTTGAGTCCTTGATCAGCCTTCCACTGAATATACAATTTAGTC
667	167020738	chr3:151602513-151602848	167	2.01	99	L1P3	+			CCTAGCGAGACCAATGCAGAAGGCCAGTGATTTCTGCATTTCCAACTGAGGTACCCGGTTCATATAACTGGGACTGGTTAGACAGTGGGTGCAGCCCACGGAGGGTGAGCAGAAGCAGGGTAGGGTGTCACCTCACCCTAGAAGTGCAAGGGGTCAGGAACTCCCTC
668	167701048	chr7:96123967-96124462	167	2.97	98	GA-rich	+			GAATATGTCACAGAAGTTCAGATAAGTGAGAGCTACAAAAACTCAGAGAGATAATGAGAGAGAAGGGGGTGAAGAGAGAGCAAGAGGGAAAGAGAGAGGGTGGGAGAATAGCATTGGAAGATTATTCTAATGATATTTCAGGCCATAGAAATATTGTGAAATTTTAT
669	169745683	chrY:7221218-7221562	167	2.07	97	AluSx1	-			GAAACCTCTGCAAGGTGTCCTGTTCTTGGCCATAGTGGCGTATTCACCACTATAAACTTTACTTTAACAATTACTTTATATTTGATTTCATTTCTATTTATTTATTTATTTACTCCGTCTCACTCTGTCACCCAGGCTGGAGTGCAGTGGTACAATCTCAGCTCACT
670	167639266	chr7:74571628-74572008	166	2.3	95	AluSz6	-			TTTTTATATTTTTGGTAGAGATGGGGTTTCACCATGTTGTCCAGGCTGGAGTCCAGTGGCGCCGTCTCGGCTCACTGCAACATCTGCCTCCCCGGTTCAAGCGATTCTCATGCCTCAGCCTCCCCAGTAGCTGGGATTATGGATGCATGCCACCACGCCCAGCTAA
671	168361832	chr11:95059469-95059824	166	2.14	96	AluJb	+	86	229	TCAGCCTGGGCAACAGAGTGAGACTACATCTCTACACAAAACTAAAAAATTAATCGGGAATAGTGGCACATGCCTATAGTCCCAGATACTTGGAAGGCTGAGGTGGGAAGATTGCTTGAGCCTGGGAGGTTGAGGCTGCAGTGAGACATGATTATACCACCGTACT
672	168714416	chr8:36389503-36389834	166	2	95	HERVL-int	+			ATTTGGCCTGTGCAGAAGACAGATGGAACTTGGAGAATGACAGTGGATTACCATAAGCTTAACCAAGTGGTGACTCCAACTGCAGCTGCTGTACCAGATGTGGTTTCATTGCTTGAGCAAATTAACAATCTCCTGGTAACTGATATACAGCCATTAACTTGGCAAA
673	168726836	chr8:38150322-38150668	166	2.1	95	AluSz6	+			CAAAAAAAAAAACAAACATTAGCCAGGCATCATGGCATGCATCTGTAATCCCAGCTACTTGGGAGGCTGAGGCAACAGAATCACTTGAACCCAGGAGGCAGAGGTTGCAGTGAGCCAAGATCGCGCCACTGCACTCCAGCCTGGGCGACAGAGCAAGACTCTGTCT
674	168876356	chr12:82887998-82888337	166	2.05	96	L1PA4	+	695	860	CACATGGACACAGGAAGGGGAACATCACACACCGGGAACTGTTGTGGGGTGGGGGGAACGGGGAGGGATAGCATTAGGAGATATACCTAATGCTAAATGACGAGTTAATGGCTGCAGCACACCAACATGGCACATGTATACATATGTAACAAACCTGCACATTGTG
675	168894008	chr12:96905227-96905560	166	2.01	95	AluSx	-	170	4	GCTGGGATTACAGGTGCACACCATCACGCCCAACTAATTTTGTATTTTTAGTAGAGATGGGGTTTCTCCACGTTGGCCAGGCTGATCTCGAATTCCTGACCTCAGGTGTTTTGCCCCCCTCAGCCTCCCAAAGTGCTGGGATTACAGGCGTGAGACACCACGCCCG
676	169210390	chr17:56095066-56095444	166	2.29	95	AluSx	-	259	134	TTTTGTATTTTTAGTAGAGATGGGGTTTCATCATGTTGGCCAGGCTGGAGTGCGATGGTGCAATCTTGGCTCACTGCAACCTCCACCTCCCGGGCTCAAGCAATTCCCCTGCCTCAGCCTCCCAAGTAGCTGGGATTACAGGCACACGCCACCATGCCCAGCTAAG
678	166687014	chr5:7055691-7056020	165	2	98	HERVH-int	-			GCATGGGAACCCAGAGTGGGAGAGATTAAGCTGAAGGAAGATTTTGTGGTAAGGGGTGATATTGTGGGGTTGTTGGAAGGAGCATTTGTCATATAGCGTGATTGGTGATGGCCTGGATACAGTTTTAGATGAATTGAGAAACTAAACAGAAGACACAAGGTCCAA
680	167385258	chr1:247210534-247211024	165	2.98	96	THE1-int	-			GCTTTGTGTGGGGATTCCAACCCCACATTTCCCTTCCACACTGCCTTAGCATAGATTCTCTATGTGGGCTACACCACTGCAGCAAACTTCTGCCTAGACGTCCGTGTATTTCCATACATCCTCTGAAATTGTGGCAGAGGTTCCCAAACCTCAATTCTTAACTTG
681	167644260	chr4:155168413-155168749	165	2.05	97	AluSx4	+			TAAGGTCAGGAGTTCGAGACCAGCCTGGCCAATTTGGTGAAACCCCATCTCTACTAAAAATATAAAAATTAGCTGGGTGTGGTAGCGGGCGCCTGTAGTCCCAGCTACTCGAGAGGCTGAGGCAGGAAAGTCACTTGAACCTAGGAGGCAGAGGTTGCACTGAGC
682	167688519	chr6:4623886-4624238	165	2.15	95	L2	+			CTCTCCCTCACCTCTAGATCCAACTCAGTACTACGCCCTACTAATTGTTAATCATGAAGCTTCTTCTCTTAGTCTTTCCTGCCATCCTAACGTGAGCATCCATGATCTCTCACCTGGACCACTGCAGTAGCCTCCTAACTGGGTTCCTTGCCCTCACACCATGCC
683	168089362	chr9:112196441-112196803	165	2.2	97	AluJb	-	257	121	AGAGATGGGGTCACACTATGTTGCCTAGGCTGGAGTGCAGTGGTGCACACGTGGCTCACTGCAGCCTCAACCTCCTGGGCTCAAGTGATCCTACAGCCTCAGTTCCCAAGTAGCTGGGACTACAGGCATGTGCCACCACGCCCAGCTAATTTTTCATATTTTTGT
685	166486940	chr1:67808461-67808979	164	3.19	97	AluJb	-	282	127	GAGACAGGGTCTCATTCTGTCCCCCAGGCTGAAGTGTGGTGGCACAATCTCAGCTCACTGCAGCCTTCACCTCCTGTGCTCAAGTGATCCTCCCACCTCAGCCTCCCAAGTAGCTGAGACTACAGGCATCCATCACCACGCCCAGCTAATTTTTGTTTGTCACA
686	166975045	chr3:142522261-142522605	164	2.12	96	L2	-			GAAATGAAGTCAGAAGGGTAATGGGGATCATGTAGGACTTTTTTGCCCTTGTAAGGATTTTGAGTTATTGAGATTGAGAGTCATTTGAAGGTTTTGAGCAGAGGTGTGACAAAATCCAATTAGATATTAACAAATCATATAGGCTGCCTTGTTGAGAACAGAAA
689	168938496	chr12:117845246-117845584	164	2.07	96	L2c	+			CTGCCTACCTGCCTCTCCCTCCTCTCCCCTCATACCAAGGCGCCACACTTATCTGTCCATTATCTGCCCTCCTCCACTTGGCTCACGCTCATTTATCCTTCACGTCCCAGATTAGATCCACCTCCTCCAAGAAGTCCCCCAGACTTTCCCAGGCAGGTGAGAGG
690	167307008	chr1:233997487-233997821	163	2.06	98	AluSg7	-			TGGGATTACAGGTGCCCGCCACCATGCCTGGCTAATTTTTGTACTTTTAGTAGAAATGGGCTTTCACCATCTTGGCCAGGCTGGTCTTGAACTCCTGACCTCGTGATCCACCCACGTTGGCATCCTCTGAAATTTAAATTTAACTAGGTGTCCTATAATTTTA
691	169452870	chr21:27395692-27396041	163	2.15	97	AluJr	+			AAAAACAAACAAAAACCAGCCAGGCATGGTGGTGTGCACCTGTAGTTCCAGCTACTCAGAAGGCTGGGGCGGGAGGATTGCTTGAGCCCAGGAGTTCGAGGCTGCTGTGAGCTATGACTGCATCACTGCATTCCAGCCAGGGAGACAAAGACACTGCCTCCTT
697	168044246	chr9:79157920-79158244	161	2.02	96	AluSx3	+			TTGGGAAGCCAAAGCAGGCAGATCACGAGGTCAGGAGTTCAAGACCAGCCTGGCCAGCATGGTGAAATCCCGTCTCTACTAAAAATACAAAAAATTTAACTGGGCATGGTGGTGCGCACCTGTAATCCCAGCTACTTGGGAAGCTGAAGCAGGAGAACTGC
699	168745728	chr12:48043602-48043925	161	2.01	97	AluSz	-	248	88	TGCAGTGGTGTGATCTCAGCTCACTGCAACCTCCACCTCCCAGGCTCAAGAGATTCTCCTTCCTCAGCCTCCCGAGTAGATGAAACTACAGGTGCGTGTCACCACACCCAGCTAATTTTTGTATATTTAATTGAGACGGGGTTTCACTATGTTGGCCAGGC
700	168936740	chr17:890409-890841	161	2.69	97	ERVL-B4-int	-			GTCACCGGGTCGCTGGCTGATCACCCCAGGGAATGGGGTCACCAACTGATCACCCCAGGGAATGGGGTCACCGGGTCGCTGGCTGATCACCCCAGAGAATGGGGTCACTGGCTGATCACCCCAGGGATTGGGGTCACCGGCTGATCACCCCAGGGAATGGG
703	168117130	chr9:136564225-136564547	160	2.02	95	AluSp	+	39	196	TTGGGAGGCTGAGGCAGGCAGATCACCTGAGGTCAGGAGTTCGAGACCAGCCTAACCAACATGGAGAAACCCCATCTCTACTAAAAATACAAAATTAGCTGGGCGTGGTGGTGCACACCTGTAATCCCAGCTACTCAGGAGGCTGAGGCAGGAGAATTAC
705	168607434	chr8:15864415-15864734	160	2.01	95	L1PA10	+	754	869	GAAGGGGAAAACACACACACCGGGGCCAACCAGTGGTTGCGAAGGGAGGGAGAGCATCAGGACAAATAGCTATCTGGGGCTTAATACATAGGTGATGGATTAAAAGGTGCAGCAAACCACCATGGCACACATTTACCTATGTAACAAACCTGCAGGTTCT
707	167100953	chr2:135661313-135661647	159	2.13	95	AluSc5	-			TTTTTTTTTGAGACAGAATCGTACCCTGTCACCAGGCTGGAATGCAGTGGCGCAATCTCGGCTCACTGCAACCTCCGACTCCCTGGTTCAAGTGATTCTCCTGCCTCAGCCTCCTGAGTAGCTAGGATTACAGGCACGCGCCACCAGGTCCAGATAATT
710	168401279	chr11:117191093-117191411	158	2.02	99	AluSz6	-			GCAATTCTCTGCCTCAGCCTCCTGAGTAGCTGGGATTACAGGCGTGTGCCACCATGTCTGGCTAATTTTTGTATTTTTAGTAGAGATGGGGTTTTGCCATGTTGGCCAGCCTGGCTAATTTTTGTGTTTTTAGTAGAGATGGGGTTTCACCACGTTGG
711	168783226	chr12:53423816-53424168	158	2.26	98	AluJb	+	93	231	GGCAACATAGTGAGACCCCATCTCTGCAAAAAATATAAAAGTTAGCTGAGCGTGGTAGCATGTGCCTGTAGTCCCCGTGTCTTAGGAGACTGAGGTAGGAGGGTCGCTTGAGCCTGGGAGGTCAAGGCTGCAGTTAGCCAAGGTCTCATTTCAGCTTG
712	166478042	chr1:59493833-59494147	157	2.01	97	L2c	-			AGAGTACAAAGTACAAGGTGCAATTGGAGAACAAAGGCCATGAGGGAGGAGGGAGTAGAAGGAGGAGATGAAAGCAACAAGAGGAAAGAGGGAAAGGTGAGGTCTGAAGAAAGTCTTAGAGCGTGAGTAGAAATTGACCAAGAGTACAAAGGCTGGC
713	168249673	chr11:29644550-29644862	157	2	96	MER57A1	+	6	153	AAGCAAACTAAATATGGCCTGAGAAGGACTTCTATATTTGAGTCCTTGTGGACTAACTGCAACCTAGCTTAACAGGAAAACAAGACTGAAAACCCAACTTAAGAGTATGCGCCTGTAATTATAGCTAAGTCTTGGCCAATCGCAGTATAACAGAAAC
714	168479356	chr14:34912405-34912858	157	2.9	99	AluSq2	-			GTGTGTGTGTGTGTGTGTGTGTGTGTGTGTGTGTGTGTGTTTTGAGATGGAGTTTTCCTCTCATTACCCAGCTGGAGTGCAATGGCACAGTCTTAGCTCACTGCAACCTCTGCCTCCCAGGTTCAAGCGATTCTCCTGCTTCTAGGGGAGGGTGTGA
716	167686639	chr4:169689877-169690209	156	2.14	96	AluSx3	-			GCAGTGATGCCATCTCAGCTCACTGCAACCTCCGCCTCCTGGGTTCAAGCAATTCCCATGCCACAGCCTCCTGAGTAGCTGGGGCTACAGGCACACACCACCATGCCCAGCTAATTTTTTGCATTTTAGTAGAGACGGGATTTCACCATTTGGCTG
720	169417338	chr22:38613043-38613497	156	2.92	95	AluSz	+	3	133	AAAAAAACATGGCCCGGGTGCGGTGGCTCACGCCTGTAATCCCAGCACTTTGGGAGGCTGAGGCAGGCGGATCACGAGGTCAGGAGATCGAGACCATCCTGGCTAACACGGTGAAACCCCGTCTCTACTAAAAATACAAAAAACAACAACAACAAA
723	168181768	chr13:65870911-65871224	155	2.03	99	MER1B	-	182	48	CATGTGCAGTTCACAACAGGTTGGCACTCCTGTGAGAATCTAATGCTACTGCTCATCTGGCAGGAAGTGGAGCTCAAGTGGTAATGCTCACTGGCCCACTGCTCACCTATTGTGCTCCCACCCAGTTCCTAACACGTCTTAGACAGGTGCCTGTC
724	168974054	chr20:1130481-1130828	155	2.25	97	AluJr	+			CCAGCCTGGGCAACATGGTGAAACTCTGTCTCTATAAATTAGCTGGATGTGGTGGCGTGACCCTGGAGTCCCAACTACTTGAGAGGCTGAGGTGGGAGGATTGCTTGAGCCCAGGAGGTGGAGGTTGTGGTGAGCCATGATCACACCACTGTACT
727	168744004	chr14:92653923-92654305	154	2.48	96	AluJr	-			CACATCCCAGACGGGGCGGCCTGGCAGAGGCGCTCCTCACTTCCCAGATGGGGCGGCCGGGCAGAGGCGCACCTCACTTCCCAGATGGGGTGGCGGCCGGACAGAGGCGCTCCTCACCTCCCAGATGGGGTGGCGGCCAGGCAGAGGCGCTCCT
728	169076656	chr8:92705178-92705486	154	2.01	99	L1PA8	-	609	458	GCTTCCAGCTTCATCTGTGTCCCTGCAAAGAACATGAACTCATTCTTTTTTATGGCTACATAGTATTCCACGGTGTATATGTGCCACATTTTCTTTATCCATTCTGTCATTGATGGGCATTTGAGTTGGTTCCAGGTCTTTGCTATTGTAAATA
729	166817301	chr2:87320007-87320334	153	2.14	96	AluSc	+	119	249	CTGTCTCAAAAAAAAAAAAAAAAAAAAAAAATTAGCTGGGTGTGGTGGTGTGTGCCTGTAGTCCCAGCTTCTTGGGAGGCTGAGGTGGGAGGATAGCTTGAGCCCAGGAGATTGAGGCTGCAGTGAGCTATGATCATGCCACTGCACTCTAGC
730	169554935	chr19:56389467-56389788	153	2.13	95	AluJb	+	127	256	AAACCCCATCTCCACAAAAATTAGCCCGCAGGCGTGGTGCATGCCTGTAGCCCCAGCTACTCAGGAGGCTGAGGAAGGAAAATTGCTAGAACCCAGCAGGTCAAGGCTGCAATGAGCCATGATCATGCCACTGCACTTCAGCCAGGATGACAG
731	167153920	chr2:144558680-144559142	152	3.05	98	AluSp	-	174	22	AGTAGCTGAGATTACAGGCATGCACCAACACACTCAGCTAATTTTGTATTTTTAGTAGAGACGGGGTTTCTCCATGTTGGTCAGGCTGGTCTCAAACTCCCGACCTCAGGTGATCCACCCACCTCGGCCTCCCAAAGTGCTGGGATTACAGG
732	168139647	chr13:33288320-33288624	152	2.01	97	MER11B	-	802	646	TCACAGGACCACAGGACAGAGGCAAAATTAAAATTGCTAATGAAGTTTCGGGCACCATTGTCACTGATAACATCTAATCAGGAGACAGCGTTTTGAGATCAACCGGTCTGACCAAAATTTATTAGGCAGGAATTTCCTCTTCCTAATAAGCC
733	168424486	chr11:130439415-130439722	152	2.03	97	HERVH-int	-			CGGGACCAAATTTCATACGCGTCCGTGTGAAGAGACCACCAAACAGGCTTTGTGTGACCAATAAAGCTGTTTATTTCACCTGGGTGCAGGTGGGCTGAGTCCGAAAAGAGAGTCAGCAAAGGGAGATAAGGGTGGGGCCGTTTTATAGGATT
735	169431582	chr22:50063326-50063769	152	2.92	97	LTR12C	-	942	801	GAGTGCTGATTTACAAACCTTGAGCTAGGGACAGGGTGCTGATTGGTGCATTTACAAACCTTGAGCTAGACACAGAGTGCTGATTGGTGTATTTACAATCCCTTAGCTAGACATAAAGGTTCTCCAAGTCCCCAATAGATTAGCTAGATACA
742	168356302	chr11:91335915-91336218	151	2.01	98	MLT2A2	+	1	148	ACTTGTGATTGTTAATACTGGGTGTCAATTTAATTGGATTGAAGGATGCAAAGTATTATTGCCGGATGTGTCTCTGAGGGTGTTGCTGAAGGAGATTAACATTTGAGTCAGTGGACTGGGTAAGGCAGACCCACCATCAATCTGGGTGGGC
743	167075809	chr5:80329814-80330120	150	2.05	96	L1PA3	+	85	234	AACAGACACTTCTCAAAAGAAGACATTTATGCAGCCAAAAAACACATGAAAAAATGCTCACCATCACTGGCCAACAGAGAAATGCAAATCAAAACCACAATGAGATACCATCTCACACCAGTTAGAATGGCAATCATTAAAAAGACAGGA
746	167752029	chr4:188643917-188644517	149	4.03	97	AluSg4	-			TCCAGTACAAAGTATGGAACACATTTTCAATACATGTTTTTTGGTTTTTTGGTTTTATTTTTATTTTTCTGAGATGGAGTCTTGCTCTGTCGCCCAGGCTGGAGTGCAGTGGTGTGATCTCAGCTCACTGCAACCTCCGCCTCCTGGAT
748	169160938	chr20:34152141-34152439	149	2.01	100	AluSz	+	122	270	AAAATATAAAAATTAGCTGGACATGGGGGCCCACGCCTGTAATCCCAGCTACTGGGGAGGCTGAGGCAGGAGAATCGCTTGAACCCAGGAGGTGGAGGTTGCAGTCAGCCGAGATCGTGCCACTGCACTCCAACCTGGGAGACAGAGCG
749	169410175	chr22:32211415-32211712	149	2	99	AluJr	-			AAGTGCAGTGATGCAATCACAGCTCACCTCAGTGCGGCCTTGAACTCCTGGACTCAATCGATCCTCCCACCTCTGCCTCCCAAGTAACTGGGACTATAGCATGCCACCACACCCAGCTGATTATCATATTTTTTTTTGTAGAGGTGGGG
755	167309791	chr1:234480658-234480996	147	2.31	97	AluJr	+			TTGGCAGGCTGAGGTGGGAGGATCACCTGAGCCCAGGAGTTTGAGACCAGCCTGGGCAACATAGTGAGACCCCATCTCTACAATACTTTTTATTTAAAAAATAAAAATTAGATGGGCATGATGGTATCTGCCTGTGGTCCCAGCTGC
758	167788261	chr7:124970313-124970617	147	2.08	98	MER47B	+	139	270	TAAGCATTCTGAGGTTCCATACTCTCTTGCAATGCCGGGGGGCAGCAACTGAAGCTACCAGTCAGGCCACAAGATTATGAGGGTAAACAACTGATATTCTGCAGTGCACTGTATTGCCAGAAGATTTTGCCCAAATGTAGGCTAATG
761	166591043	chr1:109475691-109476132	146	3.03	99	AluJr4	-			TTCAACAACTGAACTTAAGCGATCATCCTCCCTCAACCTTCCAAAGTGCTAGGACTGTAGGCATGAGCCACTGCACCTGGCCTAAAATTACATTGTTACAGGCACGTAAGTAACACTTCCTGGATCCAAAAATGTGTATTCTGCAT
762	167756800	chr7:110945428-110945720	146	2.01	99	AluSx3	-			AGGCTGCAGTGCAGTGGCACGATCTCAGCTCACTGCAACCTCCGCCTCCCAAGTTCAAGTGATTCTCCCGCCTCAGCCTCCTGAGTGGCTGGGACTAATGGCAAATTAATAAATTAGCACTCTGATTTATATATCAGTAATACCAG
763	168153662	chr13:45984544-45984836	146	2.01	97	AluSz6	+			ATAATCCCAGCACTCTGGGAGGCCAAGGCAAGTGGATCTCTTGAGCTTGGGAGTCGAGACCAGCCTGGGCAACATGGCAAAACTCCATCTCTAATAAAAATACAAGAATTAGCCGGGCATGGTCGTGCACATCTGTAGTCTCACCT
768	169534266	chr19:42866785-42867173	146	2.68	95	MSR1	-	275	131	TGGGGCCTGGACTCCTGGGTCTGAGGGAGGAGGGGCTGGGGCCTGGACTCCTGGGTCTGAGGGAGGAGGGGCTGGGGGCCTGGACTCCTGGGTCTGAGGGAGAAGGGGCTGGGCACCTGATCTCCTGGGTCTGAGGGAGGAGGGAC
769	167202341	chr5:100497163-100497455	145	2.03	97	L1PA13	-	613	508	TGCTGGCCTCCAGCTACATCCATGTTCCTGAAAAAGACATGATCTCATTCTGTTTTATGGATGCATAGTATTCCATAGTGTATATATACCGCATTTTCTTTATCTAGTCAACCACTGAAGAGCATTGAAGTAGAGTCCATGTCTT
770	167583020	chr2:236643510-236643799	145	2	98	MIRc	+			TCCTGCCGCGCACTGGCCGTGGAGCTCTTGCTCTGTGTCTGAACTCCTTTTCCTCCTGAGTGGATTTGGGTGTTGCCAATGATGTTTGCGTCATAAGATGGGGTGAGGGCTAACAGAGATGATGTGGGAAAACAAGTGCTTTGTA
772	168210364	chr13:77731269-77731564	145	2.05	95	AluSc8	-			TGGTTGCACTGGCACAATCAAAGCAACCTCCGCCTCCAGGGTTTGAGCAATCCTCCCACCTCAGCCTCCAAGAAGCTGGGACTACAGGAGTGTGCCACCATGCCTGGCTAATTTTTGTATTTTTTGCAGACACAGGATTTCACCA
773	169467489	chr21:40432374-40432663	145	2.01	98	HAL1-3A_ME	+			AAATATCAAAATTTGAGACCCAAACAAATTATATCTCAACCAACAACATTCAACCCAGGGGAAAGGCAGTTAAAGGGCATTTTACACACACACACACACACACACACGTGCACACACATGCATGCACACACATACACACACACTC
774	169526592	chr19:37896820-37897110	145	2.01	96	L1PA5	-	844	704	GTATGTTACATATGTATACATGTGCCATGTTGGTGTGCTGCACCCATTAACTCATCATTTAGCATTAGGTATACCTCCCAATGCTATCCCTCCCCCATCCCCCCACCCCACAACAGGCCCCAGTGTGTGATGTTCCCCTGCCTGT
775	169583690	chrX:21843175-21843658	145	3.33	97	AluSx	+	21	133	GCCTGTAATCCCAGCACTTTGGGAGGCCAAGGCAGGTGGATCAACTGAGGTCAGGAGTTCAAGACCAGCCTGGCAAACATGGCGAAACCCCGTCTCTACTAAAAAAAAAAAAAAATACAAAAATTAGCCAGGCTTGGTGGCACAT
776	169607046	chrX:42308133-42308434	145	2.11	98	L1P1	+			CCTACAATCTAGCAATACTGATTGGTGGCAAGGATGAAGAACAAAAAAAAAAACCCTGTCATTTATTGCTGGTGGGGATACAAAAAGGTACAGCCATTTTGAAAAACACTTTGGCAGTGTCTGACAAAGGTAAACATAGTCCTAC
777	169701115	chrX:124919447-124919737	145	2.01	98	AluY	-	115	1	AGAGACGGGGTTCCACAGTGTTAGCCAGGATGGTCTCGATCTCCTGTCCTCGTGATCCATCCACCTCAGCTTCCCAAAGTGCCGGATTACAGGCGTGAGCCACCGCGCCCGGCCAGGATAGAGCCCTTTTAAGAGCAGCGTGAAG
780	168096110	chr9:118094485-118094919	144	3.02	95	L1PB4	-	812	674	GTACTCATCACCCAATTAGTGAACACTGTACCATATAGGTAATTTTTCAACCCTCATCCCCCTCTTGCCCTCCCACCTTCTGGAGTCTCCAATGTCTAGTCTTCCACACTGTATGTCCATGTGTACCCATTGTTTAGCTCCCAC
783	168749812	chr10:107887954-107888276	144	2.25	98	AluJr	-			CTCCTGGCCTCAAGTGATCCTCCTGCCTCAGCTTCCAGAATAGCTTGAACTACAGGCACACATCACCCAGCTAATTTTCATATATATATTTTTTTTTTGTAGAGATAGATAGGGTCTTGTTATGTTGTCCAGGCTGATCTCAAA
784	168941261	chr17:1769768-1770069	144	2.1	95	AluSx1	-			CCGGCTAAATTTTTTATATTTTTAATAGAGATGGGGTTTTACCATGTTGGCCAGGCTGGTCTCAAACTCCTGACTTCAAGTGATCTGCCCACCTCTGCCTCCCGAAGTGCTGGGATTACAGGCGGGGACCACTGCGCCCGGCCA
785	169371657	chr16:72363582-72363870	144	2.01	99	L1PA6	+	46	188	AGAAAAAAACAACTCCATCAAAAAGTGGGCAAAGGATATGAACAGACGCTTCTGAAAAGAAGACATCTATGCAGCCAACAGACACGTGAAAAAATGCTCATCATCACTTGTCATTAGAGAAATGCAAATTAAAACCACAATGAG
786	169447020	chr21:23315350-23315637	144	2.01	98	AluY	+	76	211	ATCGAGACCATCCTGGCTAACACAGTGAAACCCTATCTCTACTAAAAATACAAAAAATTAGCCAGGCGTGGTGGTGAGCGCCTGTAGTACCAGCTACTCTGGAGGCTGAGGCAAGAGAATGGCATGAACCCGGGAGATGGGGTC
788	166594893	chr1:110571988-110572274	143	2.01	99	AluY	-	120	4	TTAGTAGAGACGGGGTTTCACTGCATTAGCCAGGATGGTCTCGATCTCCTGACCTGGTGATCGGCCCGCCTCAGCCTTCCAAAGTGCTGGGATTACAGGCGTTAGCCACCCCGCCCGACCTTTGAAGACATTTTAAAATGTCC
792	167974119	chr9:36455575-36455868	143	2.06	96	AluSx	+	82	235	CAAGACCAGCCTGGCCAAGATGGTGAAACCCCGTCTCTACTAAAAGTACAAAAATTACAGCACATCTATAATCCCAGCTACTCAGGAGGCTGAAGCAGGAGAATCGCTTGAATCTGGGGGGCAGAGGTTGCAGTGAGCCGAGA
793	168127810	chr13:22372268-22372573	143	2.15	95	AluJr	+			AGGCTGAGGCCAGAGGGTCACTTGAGCCCAGGAGTTTGAGACCAGCTTGGGGAACAAAGGGAGATCTCATCTCTGAAAAAAAAAAAGTTTAAAAATAATTAGCTGGGCGAAGTTGTGCACATCTGTGTTCTCAGATGCTCACA
794	168498533	chr10:56675713-56676013	143	2.12	96	AluSq4	-			CAAGTAGCTCAGCTCACAGGCACCTGCAACCATGCCTGGCTAATTTTTCTATTTTTAGTAGGGATGGGTTTCACCATATTGGTCAGGCTGGTCTCGAACTCCTGACCACCCACCTCAGCCTCCCAAAGTGCTGGGATTACAGG
795	169102270	chr8:97093920-97094348	143	3.01	95	AluSz	-	204	101	TGGCTCACTTCTGATCTTGGCAACTTCTGCTTCCTGGATTCAAGCAATTCTCCCACCTCAGCCTCCCGAGTAGCTGGGACCAGAGGTGCGTGCCACCACACCCGGATAATTTTTGTATTTTTAGTAGAGACGGGGTTTCACCC
797	166549184	chr2:10837643-10838066	142	3	95	AluSx4	-			TCCGGCTAATTTTTTGTACTTTTAGTAGAGACGGGACTTTCACCATATTGGCCAGGCTGGTCTAGAACTCCTGACCTTGTGATCTGCCCTCCTTGGCCTCCCAAAGTGCTGGAATTACAGGCGTGAGCCACCACGCCCGGCC
800	168867132	chr12:75497718-75498001	142	2	98	MER44D	-	395	271	ACATGAAGAGGTGAAGTGAGGTGAGTGACATAGGTATTGTGGTGTGAGTGTTAGGCTACTATTCATCTTCTGATGATGCGTCAGAAGGAGGATCAACTGCTTTGCATGATCCCGGATCATCGAGCCATGACAATGTCAGGAG
802	167338382	chr2:176190020-176190310	141	2.06	98	HERV17-int	+			GAACTAGATTTATACAATCATGTACCTAAGCCCCGCAACAAAAGAGTACCCATTCTTCCTTTTGTTATCAGAGCAGGAGTGCTAGGTGTGCTGTGTGGCGGTATCACAACCTCTACTCAGTTCTACTACAAACTGTCTCAA
803	167719673	chr6:13860124-13860408	141	2.03	97	LTR12C	+	82	221	TGCGCTTGAGGAGCCCTTCAGCCCGCCGCTGCACCGTGAGTGCCCTTCTCCGGGCTGGCCGAGGCCGGAGCCGGCTCCCTCGGCTTGCGGGGAGGTGTGGAGAGAAAAGCACGGGCGGAAACCGGGGCTGCGGGAGGCGCT
805	168488350	chr14:36864586-36864865	141	2.02	97	AluSx1	+			CACCACTGCACTCCAGCCTGGGTGACAGAGTGAGACTCCATCTCGAAAAAAAAAAAAAAAAAAAAGAAAGTGTCATTGAAGCTATAAGAACAATTAAAGAACTGGTCCCAACCTGGGTAGTTATGTCTTCCCCTCCCACTC
806	168936364	chr17:777776-778058	141	2.01	100	AluSg4	+			ATCATGCCACTGCACTGTAGCCTGGGTGACAGAGCGAGACTCTGTCTCAAATAATAAATAAACAATTACCCAGTCTTGTTATGTCCTTACAGCAATGGGAGAACAGACTAATGCAGCTCCCAGGCACAAGCCTGGATCACA
808	169159137	chr16:23893489-23893803	141	2.25	95	AluJr4	-			CTCCTGGCCTCAAGAGATCCTCCCATCTCAGCCTCCTGAGTAACTGGGACTACAGGCACACACTACCATGCCCAGTTAATTTTTTTTCTTGATTTTTAATAGAGACAAGGTTCTTGCTATGTTGCCCAGGCTGGTCTCAAA
809	169542445	chr19:48496034-48496370	141	2.39	97	AluJo	+	29	151	TCCCAGCACTTTGGGAGGTTGAGGTAGGAGGATCGTTTGCAACCAGGAGTTTGAGACCAGCCTGGGAAACATAATGAGACCCCCCATCTCTACAAAAAAAAAATTGACGAATTAGCCGAGCATGGTGGCATGTGCCTGTTG
812	168923459	chr12:112206363-112206723	140	2.57	95	AluJr	+			CAGGTGCGGTGGCACATGCCTGTAGTCCCAGCTATATGGGAGGCCGAGGTGGGATGATCCCTTGAGCCTAGGATTTCGAGACCAGCCTGGGCAACATAGCAAGACCCTGTCTCTAGTCTCTACTAAAAAAGTAAATTAGT
814	169216916	chr17:57142098-57142378	140	2.01	96	AluSz6	+			CATCTCTATTAAAAATACACAAAAATTACCCAAATGTGGTGGTGTGCACCTGCAATCCCAGCTACTTGGGAGGCTGAGGCACGAGAATCACTTGAACCCCAGAGGCGGAGGTTGCGGTGAATCAAGATTGCACTACCACA
817	167648168	chr4:156940442-156940717	139	2	97	MER34C_	+			CTGCAAGAGAAATTTACATCTATAAAGAAATTTCCATTTGCAAGGATGTCTCTCTCTCTCTCTCTCTCTCTCTCTGTCTGTCTGTCTCTCTCTCTCTACCAGAAACAGAAAAGGAAGACTAAATCACGGGAGATGTAGC
819	168307246	chr11:61741725-61742349	139	4.49	96	AluJo	+	21	142	TGGCACAGGCCTGTAGTCCCAGCTATTCAGGAGGCTGAGGGAGGAGGATTGCTTGAGCCCAGGAGTTTGAGACCAGCCTGGGTGACATAGCAAGTCCCTCTCTCTCCAAAAAAAAAACACAAAAATTAGCCGGGTATGA
820	168558983	chr14:53561166-53561491	139	2.35	97	AluJo	+	31	149	TCCAGCTACTTGGGAGGCTGAGGCAGGAGGATCACTGGAGCCCAGGAGTTTGATAGCAGCCTGGGCAACAATAATGAGACCCCGTCTCTTAAAAAGAAAACTAAAAAATTAGCTGGGCATGGTGATATGTGCCTGTGGT
822	169617106	chrX:50590604-50590883	139	2.01	98	HUERS-P1-int	-			AGAACCTTATATTTTGAGAGGGATCTATTCTCTTTCACCTCCTGGGCTTCTGTGAGGAAAACAGAGGTTTTTCCCAGAATGGTCTCTGTGGTGCCTCCTCTGCTTTTCCCCAGGAGTCTCAGGCTGTTAGAATTATCTT
823	166694820	chr2:57009517-57009826	138	2.24	95	AluSz	-	174	39	AGTGCTGGGATTACAGGCGTGAGCCACCATACCTGGCTAATTTTTGTATTTTAAAAATAGAGACTGGGGTTTCACCATGTTGGCCAGGCTGGTCTCAAACTCCTGACTTCAAGTGATCCACTTGCCTCGGCCTCCCAA
825	168291858	chr11:47728340-47728614	138	2.03	96	AluSz	+	22	121	CCTGTAATCCCAGCACTTTGGGAGGCCAAGGCAGGCGGATCACTTGAGGTCAGGAGTTCAAGACCAGCCTGGCCAACATGGTGAAACCCTGTCTCTACTATTCCAAAAAAAAAAAAAAAAAAAAAAGAATTAGCCAGG
827	168739500	chr14:92080791-92081069	138	2.02	96	AluJb	+	67	205	GAGCCCAGGACCTTGAGACCAGCCTGGGCAACATGGTAAAACCCCATCTCTACTAAAAACACAAAAATTAGCCAGGAATGGTGGGCCTGTAGTCCCAGCTACCAGGGAGACTGAGGTGGGAGGACTGCTCGAGCACAG
829	166826199	chr5:45361219-45361631	137	3.01	96	AluSq2	-			TCACTGCAACCTCAGCCTCCTGGGTTCTAGTGATTCTCCTGCCTCAGCTGTAGCTGAGATTACAGGCATGCACCACCACGCCCAGCTAATTGTGTACTTTCAGTAGAGATGGGATTTCACCATGTTGGTCAGACTGG
831	167442001	chr5:141975772-141976247	137	3.48	96	AluJr	+			TGCCTGTAATCACAACACTTTGGGAGGCTGAGGCAGGAGGATTGCTTGAGCCCAGGAATTTGAGGCCAGTCTGGGCAACATAGCAAGACCCATTCTCTACAATTTTTTTTTTTTAATTAGCTAGGTGCCATGGTGTG
833	168591634	chr8:12838439-12838718	137	2.07	95	Charlie10a	-			TTTTGTTTGTTTGTTTGTTTGTTTCTTTGATCACTGCAAGAGTTTCTCCATAATAGAAGCAACACATTGATTTAGAAAAGGAGCTTGTGCTGGAATATAAATCCACGAAGTCACTATGCGGATTCCTTTTCTCGTGG
834	168937900	chr17:1167909-1168186	137	2.04	97	AluSx1	+			ACCTGACAAAGCAGTACCACTGCATACCTCATTTTACAGACAAGGAAACAGAGGCTCAAACAAGTGAAGCATCAGCCAGGCGCGGTGGCTCACGCCTGTAATCCCAGCACTTGATGGGAGGCCGAGGCAGGCGGATC
838	167421156	chr5:137882442-137882745	136	2.24	96	AluJb	-	187	72	CCTCAGCCTCCCTAGTAGCTGGGACCACAGGCGCAGGCCATGATGCCTGGCTAATTTTTGTATGTTTAGTAGAGATAGGGGTTTCACCATGTTGCCCAGGCTGATCTCGAACTCCTGACCCCACGTGACCCACCTG
839	167538401	chr5:175003942-175004248	136	2.26	97	AluJb	+	42	175	GGAGGCCGAGGCGGGAGGATCACTTGAGCCCAGGAACTCAAGACCAGCCTGGGCAACATGGAGAAACCCTGTCTCTACCCAAAACATACAAAATTAGCCAGGCATGGTGGTGTGCGATTGTAGTTCCAGCTACTCA
840	167699861	chr6:7741615-7741956	136	2.52	95	AluJo	-	214	81	AACTCCTGGGCTCAAGTGATCCTCCCACCTCAGCCTCTTGAGTAGCTGGACTACTAGGCGTGTACCACCATGCCTGGCTAGTTGTTTTAATTTTTTGTAGAGATGGGGTCTCATTATGTTGCCCAGACTAGTCTCA
841	167743638	chr7:106778869-106779269	136	2.98	95	AluJb	-	283	160	TTTTTTTTGAGACAGAGTCTCACTCTGTTGCCCAGGCTGGAGTGCAGTGGTGCGATCATGGCTCACTGCAGCCTCAACCTCCCAGGCTCAAGCAATCCTCCAATCTCGGCCTCTCCTGAGTAGCTGAGACTACTCA
842	167895496	chr9:6366577-6366848	136	2	100	AluJb	+	167	276	CAGCTACTTGGGAGGCTGAGGTGGGAGGATCACCTGACCCTGGAAGGTGGAGGTTGCAGTGAGCCAAGATCATGCCACTGCACTTCAGGCTGGGTGACAAAGTGAGACCCCATCATAAAGAGAAAGAGAAAGATAA
847	168650689	chr15:41676588-41676919	136	2.44	95	AluJr4	-			CTCCTGGGCAAGGGATCCTCCTACCTCAGCCTCCCAAGTAGCTAAGTCTACAGGTGTGTGCTACCACACCTGGCTAATTTATTTTATTTTAGTTTTAGAGACAGGGTCTCACTATGTTGCCCAGGCTGGTCTCAAA
850	169431853	chr22:50253433-50253869	136	3.21	98	AluJb	+	42	143	GGAGGCTGAGGTGGGAGGATCACTTGAGCTCAGGAGTTCCAGACCAGTCTAGGCAGCATGGCAGAACCCCATCTTTACAAAAACATACAGAAATCAGCCGGGCATGATGGTATGTGCCTGGAGTTCCAGCTACTCA
851	169523426	chr19:35699455-35699797	136	2.55	95	AluY	-	204	79	CTCCTGAGTTCACGCCATTCTCCTGCCTCAGCCTCCCGAGTAGCTGGGACTACAGGCGACCGCCACCATGCCTAGTTATTTTTTTGGATTTTTAGTAGAGACGGGGTTTCACCGTGTTAGCCAGGATGATCTCAAT
852	169620812	chrX:53890885-53891178	136	2.17	96	L1P4d	+	800	931	GGAGCCCCGACGTCCAGAACACCGAGACAAGTGAGGTGCCAGTTCGTGTCCTGGTACGGGAGCTGAGCACCCCTCCCTCTGAAAGGCAGGTCCCAGAAGGGTGTAGCCTGTTGGCCAGCTGCAGCTTCTGCCTGAG
854	166546339	chr3:11320200-11320471	135	2.01	95	L2c	-			TTTATTCATTCATTGTTTCAGTCATCAACAAGTATTTATTGGGCACCTATGAGGTGCGAAGACAGGTGCTAGAAAAACAATGACGAATAGGGGAAAATGAGAAGCTGACACGGTTCCTTTCTCATAGAATTTTTA
855	166567449	chr3:18839818-18840128	135	2.31	96	AluSp	-	169	58	GCCTCGGCCTTCCAAAGTTCTGGGATTGCAGGCATGTGCCATGACGCCCGTCTAATTTTGCGTTTTTTAGTAGAGACAGAGTTTCTGCATGTTAGTCAGGCTGGTCTTGAACTCCAGACCTCAGGTAATCCACCC
856	166590855	chr1:109451397-109451689	135	2.18	97	AluJo	+	54	187	TGGGAGGATCACTTGAGCCCAGGAGTTTAGACCGACCTGGGCACACAGGGAGACCGCCATCTCTCCAAAAAATTTTTTTAATTAGCCATGCATGGTAGCATGAGCCTGTCATCCCAGCTACTCGGGAAGCTGAGG
858	166824374	chr3:101210053-101210382	135	2.45	95	AluJo	-	214	81	AACTCCTGGGCTCAAGAGATCCTCCCACCTCAGCCTCCTGAGTAGCTGGAACTACAGGTGCACAAGACCACGCCTAGATTATTTTTTAATTTTTAGTAGAAACAAGATCTCGCTATATTTCCTAGGCTGGTCTCC
860	167039803	chr3:155113734-155114040	135	2.29	97	AluY	+	23	150	CTGTAGTCCCAGCTACTCGGGAGGCTGAGGCAGGCAGATCACGAGATCAGGAGATTGAGACAATCCTGGCTAATGCAGTGAAACCCTGTCTCTACTAAAAAATAGAAAAAATTAGCCAGGCGTGGTGGCACGTAC
862	167574372	chr2:232809284-232809625	135	2.54	95	AluSx1	-			CTCCTGACCTCAAGTAATCTGCCTGCCTCAGCCTCCCAAAGTGCTGGGATTACAGGTGTCAGCCACCACGCCCAGCTAAGTTTTGTATTTTTAGTAGAGATGGGGTTTCACTATGTTGGCCAGGCTGGTCTTGAA
863	167670991	chr7:86010181-86010450	135	2	97	L1P1	+			CACTTTTACACTGTTGGTGGGACTGTAAACTAGTTCAACCATTGTGGAAGTCAGTGTGGCGATTCCTCAGGGATCTAGAACTAGAAATACCATTTGACCCAGCCATCCCATTACAGGGTATATACCCAAAGGATT
864	167842097	chr7:148438628-148438935	135	2.29	98	AluSz	-	203	72	TCAAGTGATTCTCCTGCCTCAGCCTCCCGAGTAGCTGGAACCGCAGGTGCGCATCACCATGCCCAGCTAATTTTGGTGTTTGTAGTAGAGACAGGGTTTCATCACGTTGGCCAGGCTGGTCTCGAGCTCCTGGCC
865	168714332	chr15:59660562-59660859	135	2.21	97	AluSx3	+			CACTTTGGGAGGCCGAGGCAGGAGGATCACGAGGTCAGGACTTTGAGACCAGCCTGGCCAACATAGTGGAACCCCGTCTCCACTAAAAAATACAAAATATTAGCTGGGCATTGTGGCAGGCACCTGTAATCCCAG
867	168862339	chr12:72121063-72121394	135	2.46	96	AluJb	-	212	112	CTTGAACTCCTGGGCTCAAGCAATCCTCCCACCTCAGCCTCCTGAGTAGCTGGGACTACAGGTGCACACCACCACCCCTAGCTAACTTTTAATTTTTTTGCAGAGACATGGTCTCCCTATATTGCACATAATGGT
868	168878474	chr12:84623417-84623824	135	3.04	98	L1M1	-	1843	1747	AGGTACTACCTCCATGGTTTCAGACAAGATCTGGGAGAATTCTTTGTATTACCAGGCAGAGACTCTTGTTCTTTTCCCTTGCTTTATCCTAAACAAATGGGGTCTCTCCCTCTGTTCTGAGCCACTTAAAGCTCT
869	168936307	chr17:763452-763932	135	3.57	96	AluJr	-			CTCCTGACCTCAGGTGATCCACCCACCTTGGCCTCCCAAAGTGCTGGGATGACAGGCGTGAGCCACCGCGCCCGGCTAATTTTTGTATTTTCCATAGAGACAGGGTTTCGCCATCCTGGCCAGGCTGGTCTTGAA
871	169338105	chr17:80363410-80363729	135	2.38	95	AluSx	+	21	136	GCTGGGCGTGGTGGTGCGTGCCTGTAATCCCAGCTACTCAGGAGGCCGAGGCAGGTGGATCACTTGAGGTCAGGAATTCGAGACCATCCTGGCCAACATGGCACAACCCCATCTCTACTAAAAATACAAAAATTA
872	169391005	chr16:89715048-89715368	135	2.39	95	AluJr4	+			CAGCTACTTGGGAGGCTGAGGCAGGAGGATTGCTTGAGCCCAGGAGGTTGAGACCAGAGCGGCCAACATAGACACCCTGTCTCTACATAAAAATGAAAAAAATCAGCCGGGCATGGTGGTGGATGCCTGTGGTCT
873	169468454	chr21:41308496-41308817	135	2.39	96	AluSx1	-			CTCAGCCTCCCGAGTAGCTAGGATTACAGGTGCTCACCACCATGCCCGGCCAATTTTTGTATTTTTAGTAGAGATGGGGTTTCACCATATTGGCCAGGCCGGTCTCAAACTCCTAACATCGGGTGATCCATCCAC
874	169609601	chrX:44537695-44538133	135	3.25	98	AluJo	-	211	82	AAATTCCTGGGCTCAAGAGATCCTCCTGCCTCAGCCTCCCGAGTAGCTGGGACTATAAGCATACACCACTATGCCCGTCTATTTTTATTTGTATTTGTAGAGACAGGGTCTTGCTATGTTGCCCAGGCTGGTCTG
875	169610262	chrX:45014263-45014588	135	2.42	96	AluSx	+	23	124	TGGCACATGTCTGTAATCCCAGCACTTTGGGAGGCCGACGCAGGTGGATCACTTGAGGACAGCAGTTTGAAGCCAGCCTGGCCAACATGGCATAACCTTGTCTCTACTAAAAGTGCAAAGATCAGCCAGGAGTGA
876	169622446	chrX:55112959-55113256	135	2.21	97	AluSz	-	169	35	CTGGGATTACAGGTGTGCACCACCTCGCACAGCTAATTTTTGTATTTGATGATAGAGCCAGGGTTTTCCATCTTGGCCAGGCTGGTCTTGAAATCCTGGCCTCCAGTGATCTGCCCATCTTGGCCTCACAAAGTG
877	169672883	chrX:100108499-100108833	135	2.47	95	AluSx	-	191	67	CCTGCCTCAGCCTCCCAAATAGCTAAAACTACAGGCATGCACCACCACACCTGGCGAATTTTTGCATTTTCAGTAGAGATGGAGATTCACCATGCTGGCCAGGCTGGTCTGGAACTGCTGGCCTCGAATGATCCA
878	166816533	chr5:43367609-43367898	134	2.16	96	L1P3	-			CTTGCTGGGAGATGCAGGCCCCACCCTGCTTTGACTCACCCTCTGTAGGCTGCACCCACTATCTAACCAATCCCAGTGAGGTGAGCCATGTACCTCAGTTGGAAATGCAGAAATCACCTGCCTTCTGCATTGAT
879	167523561	chr2:216553775-216554070	134	2.21	98	AluSz	-	203	73	GCTCAAGGGATCCTCCTGCCTCAGCCTCTGAGTAGCTGGGACTACAGACATGCACCACTGCACCTGGCTAATTTTTTGATTTTTTGAAGAGACAGGGCCTCTCTGTGTTGTCCAGGCTGGTCCCAAACTCCTTA
880	167547887	chr2:223504970-223505397	134	3.21	95	AluJo	+	65	168	GAAGCTGCAGGGGAAGGATCCTTTGAGCTCAGGAATTTGAGACCAGCCTGGGCAACATGGTGAAACCCCATTTCTAAAAAATACAAAAAATTAGCCGGGTGTGGTGGCGTGTGCCTGTACTCCCAAATACTCAA
882	168123572	chr13:19031185-19032127	134	7.02	98	MER30	-	113	230	ACACCAATGATGATAAAAAAATCACAAAAAACTCATAATGCTTTTAGAAAGTTTATGAACTTGTTTAGGGCTGTGCTGAAAGCCATACTGGGCCACGTGAAGCCTGTAGGCCGTGAGTTGGACAAGCTTGATGG
884	168750345	chr14:93589737-93590057	134	2.4	96	AluSz	-	174	58	ACTTCAGCCTCTTAAAGTGCTGGGATTACAGGCGTGAGCCACCATGCCCAGCTAATTTTGTGTGTTTAGTAGAGACAGGGTTTCACCATGTGGGACAGGCTGGTCTTGAACTCCTGACCTCAAGAGATCCACCC
887	169344314	chr16:58796680-58797015	134	2.5	97	AluSx1	+			AGCCTGGCATGATGGCAGACACCTGTAATCCCAGCACTTTGGAGGCCGAGGCAGGTGGATCACTTGAGGTCAGGAGTTCAAGACCAGTCTGGCCAACGTGGTGAAACTCTGTCTTCACTAAAAATACAAAAATT
888	169505363	chr19:17939147-17939457	134	2.32	97	AluJb	-	212	84	CTTGAACTCCTGGGCTCCAGTGATCCTCCTGCCTCAGCCTCCCTAGTAGCTGAAACCACAGGTGCATGTCACCACACCGGCTATTGCTTGTATTGTTTGTAGAGACAAGGTCTCACTACGTTGCCCAGGCTGGT
889	169525592	chr19:37200433-37200702	134	2.01	97	AluJr4	-			TGTTGCCCAGGCTGATCTCAAACTCCTAGCTTCAAGCAGTCTTCCTGCCTCAGCCCCACAAAGTGCCCAGATTACAAAAGTAAGCCACCACACCCAGCCTATTAGCATTTTTGATGGTGCAGTCCTGCTGGTGA
890	169578529	chrX:16762715-16763010	134	2.21	96	AluJr4	+			GGAAGCTGAGGCGGGAGGATCACGTGAGGCCGAGTTCGAGACCAGCCTGGGCAACATAGCAAGACCACCATCTTTACAAAGAAACCAAGAATTAGCCGGGCGTAGTGGTGCGCACCTTTAGTCCCAGCTACTCA
891	167606657	chr7:63268413-63268701	133	2.18	95	AluSc	-	186	63	GATCCACCCGCCTCAGCCTCCCAAGGAACTGGGACTACAGGCACCCACCACCACACTCAGCTAATTTTTATACTTTTAATAGAGACGGGGTTTCACCATTTTGGCCAGGATGGTCTCGATCTCTTGACCTCGT
892	167701147	chr4:173289764-173290100	133	2.53	95	LTR12C	-	1562	1430	TGGGTTCTTGGTCTCGCTGACTTCAAGAATGAAGCCGCGGACCCTTGCAGTGAGTGTTACAGTTCTTAAAGATGGTGTAGCCAGACTTTGTTCCTTCAGATGTTCAGATGTGTCTGGAGTTTCTTCCCTCTGG
894	168292548	chr13:112560244-112560525	133	2.14	95	AluSq2	-			TTTATTTTTTGTTTGTTTTTGAGACAGAGTCTCAGTCTTGTCACCCAAGCTGGAGTATCAAGCCAGCCCCTGACTCTCCTGAGACTTACAAAGAAAAATGCAATTGCTTCACAGTCCACATTCTAAAAACCTT
895	169302922	chr18:67101731-67102072	133	2.57	95	AluSc5	+			AAAATACAAAAATTGGCCAGGCACGGTGGCTCACGCCTGTAATCCCAGCACTTTGAAAGGCAGAGGCGGGCGGATCACGAGGTTAGAGCATCGAGACCATTCTGGCCGACATGGTGAAACCCTGTTTCTACAA
897	169713283	chrX:135385239-135385538	133	2.25	95	AluJr	+			GGAGGCTGAGGTGGGAGGATTGCTTGAGGCAGGAATCTGAAACCATATGGGCAATATAGCAAGATGCTATCTCTACAAAAAATACAAAAATTAGCAAGGCGTGGTGGTGGATGCCTGTGGTCACAGCTACTCT
899	167069576	chr3:161452784-161453049	132	2.02	98	L1PA4	-	881	754	TTAAGTTTTAGGGTACATGTGCACAACGTGCAGGTTAGTTACATATGTATACATGTGCCATGTTGGTGTGCTGTACCTATTAACCCGTCATTTAACATTAGGTATATCTCCTAATGCTATCCCTCCCCGATC
901	167438008	chr5:141070599-141070870	132	2.06	98	ERVL-E-int	-			TTTGCACACTTGGTGCTCACTCTCAGTCCACCCATCTACCTCTTTCCTAGACCACTTTGTCACTTGCCTTTGGCTTTTGTTCCTTCGGGCTCCTGACTAGGGGACATTCACTATTCCACAGGAGCCAGGGAA
902	167850618	chr6:65226027-65226290	132	2.01	96	L1PA13	+	711	832	GGGGGAACAACACACACTGGACCTTTTTTGGAGAGTGGAAGGTGAAAGGAGGGAGAGAACCAGGAAAAAGTAACTAACAGATACCAGGCTTAATACCTGGAGGATGAAATAATCTCTACAAAAAACAGCTAT
903	167991453	chr6:134467901-134468168	132	2.03	98	THE1C	-	343	229	ACATACCCAAGACTGGGTAATTTGTAAATTTGTAAAAGGAAGAGGTCTAATTGAATCACAGTTCTGCAGGGCTGGGGAGGCCCCAGGAAACCTACAATCATGGCGGAAGGGGAAGCAAACACGCTGTTCTTC
905	169647986	chrX:80156876-80157149	132	2.08	98	L1PREC2	+	3692	3826	AAAGAAAAAATGTAAAGACATCTAGAGAGAAAGGGCAGGTCACCTACAAAGGAAACCCTGTCGGGCTAACAGTGGCCTCTCAACTGAAACCCTATAAGCCAGAAGAGATTGGGGCCTATATTCAACACTCTT
908	167010846	chr2:125435082-125435366	131	2.18	95	LTR12	-	291	165	ACAGAGTGCTGATTGGTGCGTTTTATAGAGTACTGATTGGTGTGTTTACAAACCTTTAGCTAGACACAGAGCACTGATTGGTGCAGTTTTACAGAGCGCTGACTGGTGCATTTACAATCCTTCAGCTAGAC
912	167827735	chr7:141283123-141283381	131	2	95	HERVH-int	-			AGAGAAAAGAGAGGGTAGAGACACGAAGAGAAGGGGTGGGCGGTGCTTGCCCCCCAGGAAAGTGGAGAGAAAAGAGAGGGTAGAGACACGGAGAGAAGGGGTGGGGGGGTGCTTGCCCCCCAAGAAAATGG
913	167830042	chr7:142567269-142567532	131	2.02	97	MIRb	+	139	252	CTTCTGCTTCTGTGAAATGGAGATAATATCATCCACCTTAGAGGGTTGTTATGAGGATTAAATGAGATGCTTGATGTAAAACCCTTAACATATCTGAGCACATAGTAGTTGCTCAATAAACGTGACTATTA
915	169084158	chr17:34338341-34338603	131	2.01	96	HUERS-P2-int	+			GTGGCAAGAACAGTTATCTCTCTTCTAAAATTTAACCACACCCATACAAGTCTTAATTTCTTTCACCAAGGTGAAACAGCTCAGGGTACAATGTTGTGAGTATATTACACTTCCTATTTCGGTAATCTTTG
917	168201770	chr11:9260980-9261291	130	2.4	97	AluJo	-	204	70	CTCAAGCCATCCTCCTGCCTCAGCCTCCCAAGTAGCTGAGACTACAGGCATGCACCACTACACTCAGCTTTTCATTTTTTGTAGAGACAAGGTCTTGCTATGTTGCCCAGGCTGGTCTCGAAATCCTGGG
920	166519931	chr1:92123872-92124157	129	2.22	98	AluJr4	+			GGAGGATTGTTTGAGGCCAGGAGTTTGAGACCAGCCTAGGTAACATAGAAAGACTTCGTCTCAAGTTTAAAAATCAGCTGAGCACAGTAGCACACACTGGTAGTCCTAGCTACTCGAGAGACAGAGGCA
923	168108407	chr9:129298180-129298430	129	2	95	AluSx1	+			GGAGGTTGCAGTGAGCCGAGATTGCACCACTACACTCCAGCCTGGGGGACAGAGTGAGACTCCATCTCAAAAATGAACAAAATAAAAATAACAATAATACACTAGTGGTCAGGTCCCCACTTATGAAGC
925	168133825	chr13:27828638-27828929	129	2.27	96	AluSp	-	186	77	TCTGCTGGACTCAGCCTCCCAATGTGCTGGGATTACAGGCATGCACCATGATACCTGGCTAATTTTGTATTTTTAGTAGAGAAGGGGTTTCTCCATGTTGGTCAGGCTGGTCTTGAACACCTCGGGTGA
926	168570205	chr10:73971764-73972027	129	2.05	97	AluSx1	+			AAATCACTATCTCAACTAAAAATACAAAAATTAGCCAGGTGTGGTGGCAGGCACCTGTAGTCCCAGCTACTGGGGAAGATGAGGCAGGAGAATTGCTTGAACCCAGGAGGTAGAGGCTGCAGAGAGCCC
927	169121788	chr17:40115663-40116005	129	2.67	95	AluSc8	-			TTTTTTTTTTTTGAAATGGAGTCTCCCCTCTGTTACCCAGTCTGGAGTGCAGTGGCGCGATCTCAGCTCACTGCAACCTCCATCTCAGCCTCCCAAAGTGCTGGGATTACAGGCATGAGCCACTGTGCC
929	166456909	chr1:40474005-40474267	128	2.05	99	AluJr4	+			TGCTTTGAGCTATGATTGTGCCACTGCACTTCAGCCTGGGTGACAGAGCGAGACCCTATCTCAAAAAATAAAATAAAATAAAAAGTAATAGCCATTCTCAGGCATGGTGGCTCACATCTGCAATCCCA
932	167424484	chr2:193758451-193758737	128	2.27	96	SVA_B	+	216	328	GCCTGCCTTGGCCTCCCGAGGTGCCGGGATTGCAGACGGAGTCTCGCTCACTCAGAGCTCAATGTTGCCCAGGCTGGAGTGCAGTGGCGTGATCTCAGCTCGCTACAACCTCCACCTACCTCCCAGCC
935	168112609	chr9:132490604-132490914	128	2.43	95	AluSx	+	2	133	AGCCGGGCGCAGTGGCACACACCTGTAATCCCAGCACTTTGGGAGGCCGAGGCAGGCAGATCACCTGAGGTCAGGAGTTTGAGACCAGCCTGGCCAACATGGCATCTCTACTAAAAATACAAAAAATT
937	168956795	chr12:122335354-122335692	128	2.65	98	AluSx1	-			TTTTAGTAGAGACGGGATTTCACCATGTTGGCCAGGCTGGTCTCGAACTCCTGACCTCAGGTGATCCGCCCGCCTCGGCCTCGACAGGCGTGAGCCACCATGCCTGGCCTAATTTTTTAGTAGTATTT
938	168970188	chr17:10063198-10063501	128	2.38	95	AluJb	-	205	72	GCTCAAGTGATCCACCCACCTCAGCCTCCTGAGTAGCTGGGACTACAGGTGCATGCCACCACACCTAGCTAATTTTCTTGTAGAGACAGGGTTTCCCCATATTGCCCAGGCTGGTCTTGAACTCCTGA
939	169017441	chr18:6467482-6467743	128	2.05	99	L1M4c	-			TGAGAGACCATGCCCAGCCATTTTTTGGTTTTTCGTAGTTGGTGGTGTCTTTGCCCTTGATGTGAAGGTAATGCTTGCCTCATAGAATGAATTAGGAAGAGGGTTTTTTTCTATTTTTTGGAAAAGTT
940	166816107	chr2:87067170-87067454	127	2.24	97	MER51C	+	5	126	GGGTCTGGGGGCAGGGCATCTAAGGCCAATTCGTGCTGAATCAAGGAGAAACACCTACGTCCGGGGGCAGGGAATCTGAGGCCAATTTGTGCTGACTTCTCAAAGCTGGAGCAAACGGAAAACACCT
941	166911872	chr2:107125373-107125657	127	2.24	97	MER51C	-	157	60	AATTGGCCTTAGATGCCCTGCCCCCAGACCCAGGTGTTTTCCATTTGATCCAGCTTTGAGAAGTCAGCACAAATTGGCCTCAGATTCCCTGCCCCCAGACATAGATGTTTCTCCTTCATTCAGCACG
943	167155035	chr1:211799387-211799643	127	2.03	98	L1PA3	+	580	700	CACATCCTTTGTAGGGACAAGGACGAAATTGGAAATCATCATTCTCAGTAAACTATCGCAAGAACAAAAAACCAAACACCGCATATTCTCACTCATAGGTGGGAATTGAACAATGAGAACACATGAA
945	167629835	chr4:147466031-147466285	127	2.01	96	L1PREC2	-	3117	2990	TCAGCCTTGTTAAGAAACTTGTTGGAGAACTAGTGTGATCACTTGGAGGACATAAAACACTCCAGCCATTTGAATTGCCAGAGTTCTTGCATTGATCCTTTCTCATTTCTGCATGTGGGTGTTCCTT
949	166501104	chr1:79985680-79985953	126	2.21	95	GA-rich	+			GGAGGAAGGAGGAAGAGCGCAGAAAAAGAAGAAGAAGAGGTAAAAGAAGAAAAAGAAGAAGGAAGGAAGAGGAGGAGGAGGAGAAAGAGGAGGAAGGGGAGGAGGAGGGGAAGAAGAAGAGGAAGA
950	167430728	chr4:86525858-86526135	126	2.21	97	AluSx3	-			GCCTCCCAAAGTGCTGGGATTACAGGTGTGCACCACTACACCCAGCTAATTTTTTGTATTTTTAGTAGAAACGGGGTTTCACCATGTTGGTCAGGTGGGTCTTGAACTCCTGATCTGCCCACATTG
952	167965054	chr6:120787966-120788230	126	2.11	97	HERVH-int	-			AAAAGGGATTGGGGCACAGAGATAAGAGGTTGGGGTGCGGAAATAAGGGATTGGGGCACAGAGATAAGAGGTTGGGGTGCAGAAATAAGGGATTGGGGCACAGAGATAAGAGGTTGGGGCATGGAC
953	168114908	chr9:134538354-134538609	126	2.04	96	L1ME2z	-			TTCCAAAGTTATATTCTGGAAAAAAAAAAATCAAATCTACTGATGTGCTGAAAGAATACTATGAAGCGAACGTCCACATACCCGTCACCTAGATTCGTCAACCGTTAACATTCTGCCATGCCCGCT
954	168464955	chr12:10479144-10479401	126	2.05	97	MER4A1	-	221	90	GGGGGCTCCCAGGTCACAGGTAAGAGACAAATGGTTGCACCTTTTTGTTTCTGATTAGCCTTTCCAAAGGAGGCAATCAGATACGCATTTATCTCAGTGAGCAAAGAGATGACTTTGAATAGAATG
955	168530101	chr15:22793529-22793907	126	3.01	98	MIRc	+			GGATAATTGTCCCTGCTGAAAAAAGTGACTGGATTTAGAGCCAAAGGCCTCAGGACCCAATCCTAGGTCTTTCACGATGTATACATGCCCCTTTAACCAAATCTCAGTTTTCTTCTATTGAGGGAT
956	169000577	chr17:17667900-17668199	126	2.39	96	AluSz6	-			CCTCGGCCTCCCAAGTAGCTGGGATTACAGGTGCCTGCCACCACGCCTAACTAATTTTTGTATTTTTAGGGTTTTGCCATGTTGGCCAGGCTGGTCCTGAACTCCTGGCCTCAAGATATCTGCTTA
961	167007184	chr4:23728328-23728620	125	2.34	96	HERVH-int	-			CCCCAGAAAAGTGGGACTTGCCGCTAAGGGTGAAGGAGAAGGGGTTGAGGGGTACTTGCCCCTGCCCCAGGAAAGCAGAGAAGGGGTAGAGACAAGGAGAGAAGGGGTTGAGGTACTTGCCCCTT
964	167825030	chr6:52074001-52074314	125	2.52	96	AluJr	+			TGTAGTCCCAGCTACTCTGGAGGCTGAGGCAGGAGTATAGCTTGAGGCCAGAAGTTTGAGACTAGCCTAGGCAACATAGGGAGACCCCATCTCTACAAAAAATAAAAAATTAGCTGGCACACAAC
967	169436808	chr21:15554926-15555175	125	2	99	L1P1	+			CATTCACAATTGCTTCAAAGAGAATAAAATACCTAGGAATCCAACTTACAAGGGATGTGAAGGACCTCTTCAAGGAGAACTACAAACCACTGCTCAATGAAATAAAAGAGGATACAAACAAATGG
971	168026763	chr9:71854040-71854288	124	2.02	98	AluSq2	+			GTTGGCAGTGAGCGGAGATTGCACCATTGCACTCCAGCCTGGGCGACAAGAGTGAAACTCCATCTCAAAAAAATATATATATAATGTAAATGCAAACCATTTCACTGTGTGGAAACCAGTCACT
975	169153381	chr18:35567076-35567328	124	2.04	97	L2	+			CCTCTGGGCTCCAGACCCTCACAGTGCTATCCAGCATCTCCCAGATAGTTTCTCACTTGCAATGTCTGGGACTTGCCATGGTGCAGGCTCTCACTCCTGGGTCAGTGCAGTGGGCTCTTTGCTG
976	169417682	chr22:38883206-38883454	124	2.01	100	AluSx	+	11	108	CAGACCAGCCTCAGCTAGGTTTGGTGGCTCACTCCTGTAATCTCAGCACTTTGGGAGGCCAAGACAGGTGGATCACCAGAGGTCAGGAGTTCGAGACCAGCCAGGCCAACATGGTGAAACTCCA
977	168072572	chr9:97347994-97348294	123	2.45	96	AluJo	-	211	117	TCCTGAGCTCAAGCAATCCTCCCACCTCAGACTCCCAAGTAGCTGGGACTACAGGTGCACACCACCATGCCGAGCTAAATTTTTATCTTTTGTATCTTTATGTTGCCTAGGCTGGTCTCAAAC
980	169151551	chr16:22707172-22707418	123	2.01	100	AluJr	+			AGTCCCAGCTACTTAGGAGGCTGAGGTGGGAGGATCGCTTGAGCCCAGGATATGGAGGATGCAGTGAGCTGTGACTGCACCACTGCACTACAGCCTGGGCAACAGAGCGAGATCCTGTATCAA
982	166687626	chr5:7239945-7240192	122	2.03	97	AluSz	+	53	174	CGGGTGGATCACTTGAGGTCAGGAGTTCGAGACCAGCCTGACCAACATGGTGAAACTCCGTCTCTACTAAAAATACAAAAATTAGCTGGACATGGTGGCAGGCGCCTATAATCCCAGCTACT
983	166815603	chr5:43187888-43188141	122	2.08	98	AluSc	-	174	61	TCTGCCCGCGAGTAGCTGGGACTACAGGCACACGCCACCATGCCCAGCTAATTTTTGTATTTTTAGTGGAGACGGGATTTCACCATGTTGGCCAGGATGGTCCCAATCTCTTGACCTCGTGA
984	166907304	chr3:129095254-129095620	122	3.01	96	AluYc	-	276	155	GGAGTCTCGCTCTGTTGCCCAGGCTGGAGTGCAGTGGTGCGATCTTAGCTCACTGCAAGCTCCGCCTCCAGGGTTCATGCCATTCTCCTGCCTCAGCCTCCCAAGTAGCTGGGACTACAGGC
986	168066447	chr9:91757240-91757483	122	2	98	AluSx	+	58	168	CAAGGCAGGTGGATCACTTGAGGTCCAGAAGTTCAAAACCAGCCTGGCCAACATGGTGAAACCCCATCTCTATTAAAAATACAAAAATTAGCCAGGTGTGGTGGTGGGTGCCTGTAATCCCA
989	168343493	chr10:7757774-7758139	122	3	95	AluSz	-	230	112	GCTCACTGCAACCTCCACCTCCCAGGTCTAAGCAATTTTCCTGCCTCAGCCTCCCGAGCAGCTGGGATTATAGGCACCCACCACCACACCCGGCTAATTTTTGTATTTTTAGGAGAGACAGG
990	168388649	chr11:109487848-109488095	122	2.03	98	L1PA15	+	668	789	TTATAAGTTTGAGCTGAAAACTGAGTACTCATGGACACAAAGAAGTGAACAGTAAACACCAAGGCCTACTTGAGGGTGGAGGGTGATAGTAGGGTAAGGATTGAAAAATTCCCTATCAGGTA
991	168617567	chr8:18072516-18072759	122	2.02	96	L1PREC2	-	7818	7699	AAGACATGATCTTGTTCTTTTTAGTGGCTGCATAGTATTCCATAGTGTATAAGTACCACATTTTCTTTATCCAATCTGTCACTGATGGGCATTCAGGTTGATTCTGTGTCTTTGCTATTGTG
993	168796209	chr10:118153888-118154242	122	2.9	95	LTR12C	+	1336	1444	TCCGAACATCAGAACGAACAAACTCCGGACACGCCGCCTTTAAGAACTGTAACACTCACCGCGAAGGTCTGCAGCTTCACTCCTGAGCCAGAGAGACCACGAACCCACCAGAAGGAAGAAAC
995	169253075	chr16:34793111-34793354	122	2.03	95	BSR/Beta	+			TGTGGCCAGATCCACATAAGACAGTCAAAATTCAAACTGCAGACTGTGTCTATGAGTGAGATTCAGGACCTTAACAGTGGGCTTTGTCCACGTGTGAGACCGCAAATTTTAACTGTTGGCTG
996	166488332	chr1:69108821-69109065	121	2.02	95	L1PA5	-	893	776	TCTTTTTAATTATACTTTAAGTTCTAGGGTACATGTGCACAAGGTGCAGGTTTGTTACATAGGTATACATGTGCCAGGTTGGTGTGCTGCACCCATTAACTCATCATTTACATTAGGTATA
999	167536943	chr5:174287199-174287443	121	2.05	97	L1PA8A	-			CTATACTGTACTGAGTTGATAACAGTACCATGCTGTTTTGGTTACTCTAGCCTTGTAGTATAGTTTGAAGTCAGGTAGCATGATGCCTCCAGCTTTGTTCTTTTTGCTTAGGATTGTCTTG
1003	169069698	chr8:91531132-91531373	121	2.03	95	MSTA-int	+			GTGGGGTTGGAGCTCCCACACAGAGTCCCCACTGGGGCACGGCCTAGTCGAGCTATGAGAAGAGAGCCACTGTCCTCCAGACCCAAGAATGATAGATTCACCAACAGTTTGCACTGTGCAC
1005	169474226	chr21:46161551-46161857	121	2.53	96	MER61-int	+			AAGAAAGGAAGGAAGGAAGGAAGGAAGGAAGGAGGAGGGAGGGAGGGAGGGAAGGAAAGAAGGAAGGAAAGAAAGAAGGAAAGAGAGAAGAGAGAGAAAGATGAGAGAGAGGAGAGACAGA
1010	167902821	chr6:92768743-92769101	120	2.99	98	THE1B-int	+			AAGAACAGAACATTTGGAGAATTGTAATGCCATAGAAAAGAAAAGGCTTGTAATCCCAGCACTTTGGGAAGCTGAGACAGGTGGATCACGAGGTCAGGAGTTTGAGACCAGCCTGACCAA
1011	168967981	chr17:9374327-9374564	120	2.01	95	AluSz6	-			GGCGTGAGCCACCGCACCCTGCTTTTTTTTTTTTTTTTTTTTTTTGACACAGTCTCACTCTGTCACCTAGGCTGGAATGCAGTGGCATGATCTTGGCTCACTGCAACCTCCGCCTCCCGG
1012	169104329	chr16:13984767-13985007	120	2.01	96	AluJr	+			TAGTCCCAACTACTCAGGAGGCTGAGATGGGAGGATCCCCTGAACCCAGGAGGTTGAGGCTGCACTGAGCCATGATCACACCACTGAACTCCAACTTGGGCTACAGAAGGAGACCCCGTC
1013	169219445	chr8:117163441-117163685	120	2.05	95	MLT2A1	-	201	76	TCTCATTTTTCTGCCTACTTTATATTTGCTGGCAGCTGATTAGATTGTGCCCACCAAATTAAGGGTGGATCTACCTTCCCCAACCCAATGACTCAAATGTTAATCTATTTTGGCAACACC
1016	166423350	chr1:11205528-11205767	119	2.02	99	AluSz	-	206	96	GGTTCAAGCGATTCTCTTGCCTCAGCCTCCCAAGTAGCTGGGATGCTGGGGTTACAGGCGCCCGCCACCACGCCCAGCTAATTTTTGTATTTTTAGTAGAGATAGGGTTTCACCATGTT
1017	166526016	chr1:93747757-93748003	119	2.08	99	AluJb	+	161	250	CCAGGCATGGTGGTGTGTGCTATAGTCCTAGCTATTCAGGAGGCTGAGGTGGGAGGATTGCTTGATGCTTGAGCCCAGGAGGCAGAGGTTGCAGTGAGCAGAGATCACACCACTGCACT
1021	167614431	chr4:139932968-139933210	119	2.04	97	AluSx3	+			GAGGCCAGGAGTTCAAGACCAGCCTGGCCAACATGGAGAAACCCAGTCTCTACTAAAAAAAAATACAAATTTAGCCAGGCGCGTAGGACTACTACGCGCCTGTAGGCCTAACTACTCGG
1022	167753524	chr4:189006454-189006867	119	3.45	95	Tigger3a	-			GCCTGTTGCCCCCCTAGGCTATATGGTGTAGCCTGTTGCCCCCCTAGGCTATATGGTGTAGCCTGTTGCCCCCCTAGGCTATATGGTGTAGCCTGTTGCCCCCTAGGCTATATGGTGTA
1023	167948160	chr6:112969979-112970221	119	2.05	98	AluJb	+	163	255	CTGGGCGTGATGGTGCATGGTTGTGGTCCCAGTGACTTGGGAGGCCGAGGTGAGAGGATGGCTTGAGCCCAGGAGGACAAAGCTGCAGTGAGCTGTGATTGCCCCCACTGTACTCCAGC
1024	168132345	chr13:26408109-26408354	119	2.08	96	L1MC4a	+			AAGTAGACAAAAGACATGAGTAGACATTTCACAGAACTGCAAATCCAGATAACCAACAAATGTATGAAAACATGCTCAAACTCACTGATAGTTGGGGAAATGCAGCTTTTTAAAGTAAG
1025	169312433	chr8:135340915-135341155	119	2.03	96	THE1B	-	298	194	AGGTTTAATGGACTCACAGTTCCACATGGCTGGGAAGGCCTCACAATCATGGCAGAAGGCAAGGAGGAGCAAGTCACATCTTACATGGGTGGCAGCAGGCAAAGAGAGAGAACTTGTGC
1029	167309314	chr2:170544817-170545063	118	2.11	96	THE1A-int	-			TTTCTTCTGCCAGAGTCAGGCTACAAATTTTCTGAATTTTTATGCTCTGTTTCCCTTTTAAAACTGAATGCCCTTAACAGTACCCAACTCACCTCTTGAATGCTTTGCTGCTTAGAAA
1030	167491985	chr5:158420017-158420254	118	2.02	100	AluSz	-	220	104	ACCTCCGCCTCCTGGGCTCAAGCGATTCTCCTGCCTTAGCCTTCCAAGTAGCCGGGATTACAGGTGCACGCTGCTACACCCAGCTAATTTTTTTGTATTTTAGTAGAGATGGGGTTTC
1032	169343877	chr18:74552815-74553059	118	2.08	95	AluSx	-	262	145	CGCCCAGGCTGGAGTGCAGTGGCGCAATCTCACCTCACTGCAACCTCCACCTCCCGGGTTCAAGCGATTCTCCTGCCTCAGCCTCCCAAGTAGCTGGGATTACAGGCACGCACCACCA
1033	166659440	chr5:246673-246910	117	2.03	98	HERVK9-int	+			TCTAGAGAAGGCTCTAGATTTGCTAATTTTTCCAACTCCACATTCACCTACTGGTGTTATTGTTCAAGAGCAAGATCTTGTAGAATGGCTTTTTCTTCCACATACTAATTCATGGAC
1035	167947951	chr9:27811890-27812136	117	2.13	97	L1P3	+			CCACAATTGCTATAAGCTGATAAGCAACTTCAGCAAAGTCTCAGGATACAAAAATCAATGTGCAAAAACCACAAGCACTCCTTTATACCAACAATTCATTCATGAATGAATGCCCAT
1038	169009428	chr17:19165851-19166085	117	2.01	100	L1MB8	-	825	722	TGCAATAAAGTTCACCATCAGCATAATCTTATTTTAGAACATTTTATTACCCCCAAAAGCAACCCTGTACCCATTAAGCAGTCATTTCCCCTCCCATTCTCTCCAGCCCCTGGCAAC
1044	167133205	chr2:141101908-141102142	116	2.03	99	L2	-			TTCAGCAAAGCTAACATAAAGTAGCCAACTCTTGGACATACCTTGAAGGTGTATTCAACAAGACTGCCTGATTTATGAGTTATGACAGAAGGAAAGGAATCAGCAACAACTAATGA
1047	167195744	chr7:13490573-13490822	116	2.16	96	THE1D	-	262	143	ACTCACTATCATGAGAGGCGAAGGGAAGGCAAGGCACGTCTTCTCATGGTGGCAGGAGAGAGAGAATGAGCGAAGGGGAAGTGCCACTTTTAAAGCATCAGATCTTGTGAGAACTC
1050	168008943	chr6:144062290-144062540	116	2.16	95	AluSx	+	65	174	CAGAAGGCTGAGGCAGGAGTTCAAGACCAGCCTGGCCAACATGGCCAAACCCCATCTCTACTAAAAATACAAAAATTAGCCAGGCATGGTGGCGCACGCCTGTAATCCCAGCTACT
1052	168381876	chr11:105717704-105717941	116	2.05	99	MER1B	-	323	209	CAATCTTTTTGGCACCGGGGACCGGTTTCCTGGAAGACAATTTTTCCAGGAAAATTGGGGGGATGAAACTGTTCCACCTCAGATCATCAGGATCTTAGATTCTCATGACGAGCACA
1054	169424645	chr22:44519480-44519711	116	2	97	AluJo	-	100	1	ATACGAGGCTTTGCCATGTTGCCCAGGCTGATCTTGAACTCCTGGGCTCAAACAATCCACCCACCTCAGCCTCCCAAAGTGTGGGGTTTACAGGCATGAGCCACTGCGCCTGGCCA
1056	166862207	chr3:117328150-117328400	115	2.18	96	LTR12	-	318	203	TGCTGATTGGTCCATTTTACAGAGTGTTGATTGGTCCATTTTACAGAGTGCTGATTGGTCCACTTTACAAACCTCTAGCTAGCCACAGAGCACTGATGGGTGCATTTTTACAAAG
1058	167120778	chr5:87937971-87938206	115	2.05	96	ERVL-E-int	-			GTGCTTAATTTTCAGCAATATAGATGTGGTTGCTACAAGAAATAAGGTTATTTTAAGGCCAAAATAGAAGCTCTCAGGTTCTCTCACCATGTTTTAAACCAAGAGTTAGAAACCT
1059	166916033	chr2:107946881-107947121	114	2.12	96	L1PA16	-	750	662	CCATATGGTATTTTCTACCCCTTGCCCTTCCCCCATCTGGTGGTCTCCAGTGTCTATCATTCCCACCTTTATGTCCATGTGTACTCAATGTTTAGCTCACACTTATAAGTGAGA
1065	168929662	chr12:114681431-114681663	114	2.04	98	AluSq10	-			CATGTTGATCAAGCCGGTCTTGAACTACTGACCTCAGGTAATCCACCCACCTCTTAACCATCTCTTTGGTGCCTGGGCTGGCATACCTGGAATGCTAGGCTCAACTGAAACCTA
1069	169604541	chrX:40133330-40133604	114	2.41	97	AluJr	+			TTGGGAGGCTGAGGCAGGAGGATTGCTTAAGGCCAGGAGTTCGAGACCTCATCTCTACCAAAAATTTTTAAGAAGTAGCTGGGTGTGGTGTCGCACACCTTTAGACACAGTTGC
1070	169651435	chrX:82805587-82805818	114	2.04	97	MER45B	-	182	101	GTGCACATTTCCTCCGCTCACACACATGCACCATTGTGCTATTGGTCTTCACTTACAAAACTTTGAATATAATTCACAGATAAAGTTATTAAGAATTCCAAAATACTGACAGCA
1072	167058020	chr5:76997537-76997759	113	2	95	L1PB1	+	541	636	TATATATAGATATATGATGGAATACTACCTCAGCCACAAAAAGCAATGAGTTAATGGCATTTGCAGCAACTTGGACGGGACTGGAGACTATTACTCTAAGTGAGGTAACTCAG
1073	167258385	chr4:58596419-58596647	113	2.04	96	LTR12C	-	87	1	CTTAAGTGCAGCCAAAGTGGGAACCCAGGCAGAGGAGGCACCAAGAGTGAGCGAGGGCTGCAAGGGCTGCCAGCATGCTGTCACCTCTCAATAGGATACATGCAACTATTTTA
1074	167618222	chr7:66852208-66852436	113	2.03	99	AluJo	+	115	213	ACAGCAAGATCCTGTTTCTACAAATAATAAAAATTAGCTGGATGTCATGGTGTGCACCTGTAGTCTCAGCTACTTGAGAGGCTGAGGAGGGAGGATTGCTTGAGCCCAGGAGT
1075	167789163	chr6:35163724-35163953	113	2.04	97	AluY	-	97	5	ATGTTAGCCAGAATGGTCTCGATCTCCTGACCTCTTGATCCGCCCGCCTCAGCCTCCCAAAGTGCTGGGATTACAGGTGTGAGCCACCGCGCCCAGCCTGAGGCTATTTTCTT
1077	167945482	chr6:111610844-111611087	113	2.19	95	Harlequin-int	-			CCAAAGACTAGTCCTACCAAGTCAAGCCAAGTCAAAACCAGAACAAAGGTGCCAATACAGGCACACCGTGGGTGATCAGGCCACGCTTCCACTCAGATGGAGTGGGGCAAGTT
1078	168195009	chr13:70906111-70906338	113	2.02	96	MLT2A2	+	178	260	CTACAATAAAGCAGGGAAGAAGGTGGGATAAGCTGGCTTGCTGAGTCTTCCGGCTTCCATCTTTCTCCCCTGATGGATGTCTCCTTCCTCTCTTCCTGCCCTTGGACATCAGA
1079	168319049	chr11:71240629-71240855	113	2.01	98	AluSz	+	49	150	GCTGAGGCGAGTGGATCACTTGAGGTCAGGAGTTCGAGACCAACCTGACCAACATGGTGAAACCCTGTCTCTACTAAATACAAAAAATTAGCCAGGTGTGGTGGTGCATGCCT
1084	166573653	chr1:105522442-105522685	112	2.2	97	HERV16-int	-			CCAGGATGCATTATTGGTTTCTGGATGGGCCAGACCTGTGAATCAAATGGACATATGATGGAAACCATCATCTCTAAATCCTTCAAATCCATATTAATTTATGTTGTCTGTC
1085	166989256	chr5:65513193-65513419	112	2.03	98	L1PA8	-	322	211	TCTTCCACAATGGTTGAACTAAGTCACAGTCCCACCAACAGTGTAAAAGCATTCCTATTTCTCCACATCCTCTCCAGCATCTGCTGTTTCCTGACTTTTTAATGATTGCCAT
1086	167090924	chr4:35243205-35243429	112	2.02	96	THE1B-int	+			GTTTCACGGGCATGGCCCAGCGCCCCCCTGCTGTATGCAGCCTAGGAACTTGGTGCCCTGTGTCCTAGCCACTCCAGCTGTGACTAAAAGGGACCAAGATACAGCTCAGGCT
1087	167418691	chr5:137583655-137583878	112	2	99	AluYk11	+			CCATCCTGTATCAGGCACCACACTGAGTGTCATGATAATTTCCAGTCTTCAAAACAACCTGGCTGGGTAAGATGGCTCATGCCTGTAATCTCAGCACTTTGGGAGGCCAAGG
1092	168920382	chr12:111062613-111062838	112	2.02	95	AluSq10	-			CTGACCTCAGGTGATCCACCCACCTCGGCCTCCCAAAGTGCTGGGATTACAGGCATGAGCCACTGTGCCTGGCCCTGTACCATAACTTCTAAGCACTAAACCTTCCAGACGA
1093	168986242	chr20:2950209-2950435	112	2.04	99	AluY	+	1	102	TAAATAAATAGGCCGGGCGCGGCGGCTCATGCCTGTAATCCCAGCACTTTGGGAGGCTGAGGCGGGCAGATCACGAGGTCAGGAGATCAAGACCCTCCTGGCTAACATGGTG
1095	166431074	chr1:18420162-18420385	111	2.02	97	L1MB2	+	511	600	AAGAGTCCATCCGCTGAGGAGTGGATAAGCAAAATGTAGACTAGCCATACAATGGAATATTATTCAGCCTTCAAAAAGAAGGAAAGTCTGACGCATGTGACAACATGGATG
1099	167303572	chr3:197037333-197037616	111	2.56	95	AluSx1	-			CTCGGACTCCTGACCTCAGGAGATTCACCCGCCTCAGCCTCTCCAGTAGCTGGGATTACAGGCACCCGCCACCACACCCGGCTAATTTTTTGCCATGTTGGCCAGGCTGGT
1100	168643304	chr10:90352498-90352718	111	2	96	ERV3-16A3_I-int	-			GAGCAATAGTAAACCCTTAAAAAGCAACACTAAGGCCATAACTAGTACTCATAAATGTCCTCCTCCACCATCCATTCTAGATTTCTCTACCTCTCAGCTAGCCTGCCTGAT
1104	166433400	chr1:20621086-20621315	110	2.09	98	AluSp	-	184	81	CCCCAGCCTCCCAAGTAGCTGAGATTACAGGCATGCACCACCACGCCAGGCTAATTTTGTATTTTTAGTAGAGACGGGGTTTCTCCATGTTGGTCTGGCTGGTCTCAAAC
1105	166450166	chr1:34756151-34756375	110	2.05	100	L2c	-			AGGAATAAAATCCAGGCTGAAGTACCACTTTTAAACGGAAGAAGAGACATGTAACTGGTGAGAGGTCAGAAAGGATAGTTTTAGACTTAGGTAAGTTTATATGTTGATGG
1108	167881484	chr6:82943663-82943898	110	2.16	96	AluSx1	-			CTCGAACTCCTGACCTGAAGTGATCCGCCTGCCTCAGCCTACCAAACTGCTGGGATTACAGGTGTGAGCCGCAGCGCCCAGCCCATTTGTGAAATTTTCTTACCAGTATT
1110	168745473	chr15:67290799-67291024	110	2.05	97	L1PREC2	+	7827	7932	GAACATGGATAGAGATGAAGTCCATTCCCCTTAGCAAACTAACCTAGGAACAGAAAATCAAATTCTGCACATTCTCACTTATAAGTGGAGCTAAATGATGAGAACACATA
1113	169457071	chr21:30945747-30945972	110	2.05	98	AluSz	+	1	79	TGAGACAGAAAAGATCAAAGTGAACTTAAGGGGCCGGGCGCAGTGGCTCACACCTGTAATTCCAGCACTTTGGGAGGCCGAGACAGGTGGATCACTTGAGGTCAGGAGTT
1115	166444946	chr1:30455582-30455834	109	2.32	98	LTR12F	-	155	64	TACAGAACCCTCATTGGTGTGTTTTACAATCCTCTTGCTAGCTATGGAACACTGATTCGTGCATTTTTACAGAGCACTGATTGGTGCATTTTACAATCCCCTTGCTAGC
1119	168548762	chr14:50903156-50903380	109	2.06	100	MER77B	+			TCATGCCAGAAATACAAAAAATGTGATTTTGGGTGGGGGCTTTGGGTCATGTAACATCAGATGACCTTTAGTGGGGCTGCATACTGAGATCAGCAAGGTGGTCAATCAA
1121	168809272	chr15:86915510-86915729	109	2.02	97	HAL1-3A_ME	-			TTAAGGTCAAATGTAGATTGTTTCCCCTTCTTTCCCTCCTTCCCTCCTCCCATTCATCCTACCCATCATTTCCCCCCTTGGTGTCTTTTATTTGAGTGTCTCATCTGTC
1124	169068974	chr8:91387789-91388006	109	2	99	THE1A	-	306	217	TTATAAAGAAAAAGAGGTTTAATGGACTCACCATTCCACATGGCTGGGGAGGCCTCACAATCATGGTGGAAGGTGAAAAGCACGGTCTTACATGGTGGCACGCACCAGA
1125	169098132	chr16:12765520-12765849	109	3.03	96	Tigger3a	+			CATGGACGTTTTAGTCAATGATGGACGCCATATATGAAGGTGGTCCCATAAGATTATAATGCTGTATTTTCACTGTACCTTCTCTATGTCTAGATACACAAATCCCTAC
1126	169258672	chr8:125322076-125322303	109	2.09	98	AluSg	+	65	173	GAGGTCAGGAGTCTGAGGCCAGCCTGGCCAACATGGTGAAACCCCGTTTCTACTAAAAATACAAAAAAATTAGGCTCGGTGGCACGTGACTGTAATCCCAGCTACTCAG
1127	169537311	chr19:45281591-45282196	109	5.55	96	MSR1	+	160	268	GCCCCCAGCCCCTCCTCCCTCAGACCCAGGGGTCCAGGCCCCAGCCCCTCCTCCCTCAGACCCAGGAACTCAGGCCCCCACCCCCTCCTCCCTCAGACTCAGGGCTCCA
1132	167991322	chr6:134337614-134337833	108	2.04	98	LTR40b	+	324	412	TGTTGATATTCTAGCTATTGCTTTGCTATAGATAATAAACTGCCCTTTGTCTCTGACCAAGGAATCTTGTGTTTTTTGTCAACATCATTAAACTGTGACAGGCTAACT
1134	168970297	chr8:74811929-74812152	108	2.07	99	AluY	+	102	201	AACCCAGGGAAACCCCATCTCTACTAAAAATACAAAAAATTAGCCAGGCATGGTGGTGGGCACCAGTAGTCCCAGCTACTCGGGAGGCTGAGGCAGGAGAATGGCGTG
1136	169659062	chrX:88839877-88840214	108	3.14	95	HERV3-int	-			CTCTCAGTACCTCTGGCTAGGGCTTTCATCTGCTCTCTGAAGCACCTCCAAAATCTTTCCCATATTGAGTGCCTTTTTCCTGCCTTCTCTCAAACCTTGCAGGAGTGC
1137	166664351	chr2:48793465-48793680	107	2.02	98	AluSx	-	150	49	CCACCACGCCCGGCTAATTTTTGTATTTTTAGTAGAGACGGGGTTTCACCATGTTGGTCAGGCTGGTCTCAATCTTCTGACGTCAGGTGATCCGCCCACCTCAGTCT
1138	167070820	chr3:161727434-161727651	107	2.04	98	Tigger1	-	475	381	GGATATAAAGTGAGAGACATGAGAGTTTCTTTTCACTTCAACACTTACCAGCCATTGTAGGGCTATAAATTGGCCTAATTTCCAAATTGATATGTCTCATGTAATGG
1142	168540624	chr15:25061413-25061626	107	2	99	MSTB	+	8	84	GGAGAGTGATATGGTTTGGATGTTTGTCCTCTCCAAATCTCAAGTTGAAACGTGATTCCCAATGTTGGAGGTGGGGCCTGGTGGGAGGTGATCCCTCATGATTCTTT
1145	166723540	chr5:18284788-18285008	106	2.08	98	AluSq2	+			TGGGCACCAGTAATCCTAGCTACTCAGGAGGCTGAGGCAGGAGAATCTCTTGAAGCTGGGAGGCGGAGGTTGCAGTGAGCCGAGATTGCACCATTTTACTCCAGCC
[truncated: 5,279 more rows]
